# Supplementary material for: TGA class II transcription factors are essential to restrict oxidative stress in response to UV-B stress in Arabidopsis
Source: J Exp Bot. 2020 Nov 14;72(5):1891–905. doi: 10.1093/jxb/eraa534 (PMC7921300; doi:10.1093/jxb/eraa534)
Supplement: eraa534_suppl_Supplementary_Table_S1 [file eraa534_suppl_supplementary_table_s1.xlsx]

## Sheet: ANOVA
Table S1.1. List of genes regulated by treatment, genotype, or the interaction
						Normalized expression
			ANOVA factor adjustment (1 => p<0.01)			WT						tga256
Locus	Gene model description	Gene Symbol	G	T	T:G	Control			UV-B			Control			UV-B
AT1G01010	NAC domain containing protein 1	NAC001	0	1	0	115.75	±	10.2461	223.689	±	24.3885	103.957	±	13.0297	285.217	±	29.9236
AT1G01040	dicer-like 1	DCL1	0	1	0	673.594	±	41.2308	492.029	±	44.2458	721.778	±	15.4131	552.035	±	51.2131
AT1G01080	RNA-binding (RRM/RBD/RNP motifs) family protein	AT1G01080	0	1	0	1154.84	±	170.846	819.2	±	101.462	913.11	±	95.2434	621.817	±	102.314
AT1G01090	pyruvate dehydrogenase E1 alpha	PDH-E1 ALPHA	0	1	0	3540.81	±	439.533	2709.08	±	106.381	3534.52	±	461.088	2234.48	±	168.967
AT1G01110	IQ-domain 18	IQD18	0	1	0	95.1713	±	14.1482	50.7081	±	14.2925	109.759	±	11.5764	58.5178	±	6.70312
AT1G01140	CBL-interacting protein kinase 9	CIPK9	0	1	0	518.506	±	4.47222	380.609	±	72.3329	538.045	±	47.1241	219.695	±	80.3633
AT1G01180	S-adenosyl-L-methionine-dependent methyltransferases superfamily protein	AT1G01180	0	1	0	180.681	±	18.9574	88.6244	±	31.5167	234.806	±	12.6074	99.8059	±	5.68216
AT1G01200	RAB GTPase homolog A3	RABA3	0	1	0	24.6623	±	2.73966	9.17626	±	0.781909	18.6969	±	7.20719	5.72603	±	2.15884
AT1G01225	NC domain-containing protein-like protein	AT1G01225	0	1	0	52.0524	±	7.13061	26.7623	±	7.25281	45.1576	±	1.23258	21.7606	±	3.45428
AT1G01240	transmembrane protein	AT1G01240	0	1	0	467.272	±	125.936	145.496	±	21.9297	591.624	±	20.3285	162.646	±	13.7488
AT1G01300	Eukaryotic aspartyl protease family protein	AT1G01300	0	1	0	1621.84	±	419.294	502.48	±	76.9827	1225.4	±	152.042	442.527	±	52.2324
AT1G01340	cyclic nucleotide gated channel 10	CNGC10	1	1	0	169.406	±	46.8536	808.921	±	200.563	319.749	±	109.051	1279.13	±	50.7482
AT1G01420	UDP-glucosyl transferase 72B3	UGT72B3	0	1	0	84.82	±	14.2835	35.988	±	8.70321	103.671	±	8.70811	22.1796	±	7.43165
AT1G01430	TRICHOME BIREFRINGENCE-LIKE 25	TBL25	1	1	0	1258.1	±	67.0535	202.962	±	30.3926	915.364	±	49.1632	135.175	±	36.0662
AT1G01440	hypothetical protein (DUF3133)	AT1G01440	1	1	0	314.917	±	26.3941	369.916	±	51.803	389.706	±	21.6482	535.478	±	13.791
AT1G01448	Natural antisense transcript overlaps with AT1G01450	AT1G01448	1	1	0	301.33	±	23.8204	181.998	±	26.93	444.219	±	52.249	212.77	±	41.5248
AT1G01450	Protein kinase superfamily protein	AT1G01450	0	1	0	184.695	±	13.8126	105.562	±	21.5232	254.047	±	34.1192	129.707	±	24.2963
AT1G01453	late embryogenesis abundant hydroxyproline-rich glycoprotein family protein	AT1G01453	0	1	0	18.0059	±	3.35782	0.694279	±	1.18803	16.1284	±	2.39684	2.64126	±	2.53395
AT1G01470	Late embryogenesis abundant protein	LEA14	0	1	0	757.121	±	229.134	3693.24	±	300.586	739.323	±	154.884	3222.36	±	1220.37
AT1G01480	1-amino-cyclopropane-1-carboxylate synthase 2	ACS2	0	1	1	18.1654	±	5.60244	1505.18	±	84.401	11.0095	±	2.98291	2314.15	±	372.535
AT1G01510	NAD(P)-binding Rossmann-fold superfamily protein	AN	0	1	0	674.094	±	29.4386	463.376	±	29.5799	715.727	±	107.748	443.298	±	16.5227
AT1G01540	Protein kinase superfamily protein	AT1G01540	0	1	0	933.502	±	54.5316	595.206	±	21.083	1057.8	±	93.0025	548.818	±	11.6294
AT1G01550	BPS1-like protein (DUF793)	BPS1	0	1	0	2072.52	±	177.35	3200.94	±	205.183	2144.08	±	154.828	3878.38	±	460.678
AT1G01560	MAP kinase 11	MPK11	0	1	0	7.20789	±	3.16999	841.034	±	163.835	22.8808	±	18.6553	1358.9	±	171.634
AT1G01600	cytochrome P450, family 86, subfamily A, polypeptide 4	CYP86A4	1	1	1	63.4264	±	8.56574	53.0335	±	6.69238	125.745	±	17.0872	45.315	±	6.98163
AT1G01610	glycerol-3-phosphate acyltransferase 4	GPAT4	1	1	0	924.806	±	38.1157	569.377	±	31.8043	853.64	±	64.0327	433.57	±	21.4793
AT1G01620	plasma membrane intrinsic protein 1C	PIP1C	0	1	0	5563.72	±	1306.61	1965.25	±	607.327	6180.45	±	719.09	1392.53	±	113.271
AT1G01650	SIGNAL PEPTIDE PEPTIDASE-LIKE 4	SPPL4	1	1	0	567.102	±	29.7419	818.705	±	48.8516	691.355	±	7.34219	1013.08	±	36.699
AT1G01670	RING/U-box superfamily protein	AT1G01670	1	1	0	11.9612	±	4.91571	20.0415	±	1.6994	19.277	±	5.0239	33.9321	±	0.271495
AT1G01680	plant U-box 54	PUB54	1	1	1	6.71616	±	11.6327	44.4303	±	10.7082	17.6601	±	15.2442	485.825	±	154.069
AT1G01690	putative recombination initiation defects 3	PRD3	0	1	0	84.0423	±	4.80265	30.7694	±	15.71	107.363	±	28.209	48.4417	±	12.3953
AT1G01720	NAC (No Apical Meristem) domain transcriptional regulator superfamily protein	ATAF1	1	1	0	446.015	±	163.472	1340.87	±	208.215	153.655	±	24.5665	265.508	±	36.2886
AT1G01750	actin depolymerizing factor 11	ADF11	1	1	0	223.864	±	25.4979	44.4192	±	14.339	121.773	±	6.50001	31.1406	±	8.14845
AT1G01770	propionyl-CoA carboxylase	AT1G01770	0	1	0	454.659	±	12.2308	291.303	±	35.5121	573.134	±	78.7741	322.846	±	17.807
AT1G01780	GATA type zinc finger transcription factor family protein	PLIM2b	0	1	0	265.791	±	19.6678	114.138	±	8.3266	284.163	±	40.0405	127.675	±	6.70149
AT1G01830	ARM repeat superfamily protein	AT1G01830	0	1	0	250.149	±	16.8352	129.823	±	17.2804	258.098	±	21.1647	119.433	±	8.80647
AT1G01880	5'-3' exonuclease family protein	AT1G01880	0	1	0	33.7969	±	9.95719	19.2497	±	2.63991	38.8364	±	8.00676	15.2321	±	1.38835
AT1G01940	Cyclophilin-like peptidyl-prolyl cis-trans isomerase family protein	AT1G01940	0	1	0	151.09	±	10.8941	299.887	±	79.7134	123.756	±	18.2799	233.808	±	8.84873
AT1G01960	SEC7-like guanine nucleotide exchange family protein	EDA10	0	1	0	2430.51	±	175.412	1584.95	±	50.1631	2387.87	±	358.983	1677.86	±	76.207
AT1G02050	Chalcone and stilbene synthase family protein	LAP6	0	1	0	174.906	±	10.7343	101.135	±	25.4474	141.909	±	16.7315	98.4031	±	7.62962
AT1G02060	Tetratricopeptide repeat (TPR)-like superfamily protein	AT1G02060	0	1	0	188.184	±	20.0695	108.572	±	21.1477	170.708	±	32.4613	99.9455	±	15.7813
AT1G02090	Proteasome component (PCI) domain protein	FUS5	0	1	0	429.464	±	34.2978	921.121	±	56.6316	467.686	±	22.496	971.668	±	39.8629
AT1G02140	mago nashi family protein	MAGO	0	1	0	971.843	±	56.0601	1270.13	±	76.1826	925.33	±	21.0915	1226.3	±	154.193
AT1G02150	Tetratricopeptide repeat (TPR)-like superfamily protein	AT1G02150	0	1	0	1809.42	±	202.967	1277.83	±	111.484	1743.14	±	117.733	1092.43	±	124.507
AT1G02160	Cox19 family protein (CHCH motif)	AT1G02160	1	1	0	187.759	±	13.7377	138.321	±	12.281	236.471	±	12.3979	163.775	±	11.2928
AT1G02170	metacaspase 1	MC1	1	1	0	427.495	±	24.7612	1439.31	±	136.301	578.209	±	56.6887	1748.05	±	22.2238
AT1G02180	ferredoxin-like protein	AT1G02180	1	1	0	56.8295	±	10.3164	44.2206	±	6.46126	81.856	±	5.1233	53.9965	±	6.05562
AT1G02220	NAC domain containing protein 3	NAC003	0	1	0	98.8175	±	9.20314	1043.17	±	146.401	276.528	±	172.044	1379.15	±	208.252
AT1G02230	NAC domain containing protein 4	NAC004	1	1	0	8.03791	±	3.22513	38.4325	±	11.8222	163.671	±	32.908	196.336	±	37.2549
AT1G02290	hypothetical protein	AT1G02290	0	1	0	188.318	±	36.3848	83.1196	±	13.1503	171.631	±	10.5899	78.8168	±	14.9409
AT1G02300	Cysteine proteinases superfamily protein	AT1G02300	0	1	0	258.566	±	40.7914	109.297	±	18.5528	307.018	±	32.4902	94.0876	±	27.674
AT1G02305	Cysteine proteinases superfamily protein	AT1G02305	1	1	0	1071.72	±	48.4116	674.394	±	78.7732	1501.24	±	96.2015	835.266	±	79.2191
AT1G02335	germin-like protein subfamily 2 member 2 precursor	GL22	1	0	0	178.611	±	22.9058	233.466	±	55.4074	299.742	±	57.9306	441.976	±	39.0928
AT1G02360	Chitinase family protein	AT1G02360	1	1	0	185.284	±	16.5245	470.147	±	73.9427	321.897	±	43.3093	684.072	±	89.9921
AT1G02400	gibberellin 2-oxidase 6	GA2OX6	0	1	0	94.4431	±	13.4022	268.479	±	107.051	65.9123	±	24.2124	212.644	±	29.8866
AT1G02405	proline-rich family protein	AT1G02405	0	1	0	3.10651	±	2.78981	26.4968	±	13.9332	3.45487	±	1.95221	25.444	±	6.55674
AT1G02410	cytochrome c oxidase assembly protein CtaG / Cox11 family	AT1G02410	0	1	0	207.974	±	46.3367	500.369	±	56.7982	264.524	±	12.2299	562.06	±	19.6726
AT1G02450	NIM1-interacting 1	NIMIN1	1	1	0	2.77554	±	3.90674	63.4165	±	33.518	21.8971	±	8.00867	220.406	±	51.706
AT1G02460	Pectin lyase-like superfamily protein	AT1G02460	0	1	0	28.2598	±	27.6201	181.208	±	45.6405	14.9963	±	13.5784	59.1028	±	5.14002
AT1G02470	Polyketide cyclase/dehydrase and lipid transport superfamily protein	AT1G02470	0	1	0	67.9529	±	14.8498	125.036	±	20.6749	44.5189	±	13.9232	146.95	±	31.4501
AT1G02520	P-glycoprotein 11	ABCB11	1	1	1	83.3433	±	31.2662	445.338	±	83.5321	407.394	±	99.3761	487.521	±	31.3408
AT1G02570	transmembrane protein	AT1G02570	0	1	0	27.1299	±	3.78381	6.94241	±	4.4528	18.3072	±	7.94598	1.77703	±	0.781401
AT1G02575	transmembrane protein	AT1G02575	1	1	1	8.93202	±	1.70255	0.361405	±	0.622588	0.652425	±	1.09504	5.55e-17	±	7.54807e-33
AT1G02610	RING/FYVE/PHD zinc finger superfamily protein	AT1G02610	0	1	0	62.583	±	9.0785	9.09298	±	1.71877	93.2648	±	19.3456	10.6118	±	6.62826
AT1G02640	beta-xylosidase 2	BXL2	0	1	0	694.291	±	19.4933	123.664	±	40.7053	605.032	±	124.327	104.614	±	22.3545
AT1G02690	importin alpha isoform 6	IMPA-6	0	1	0	399.252	±	70.4265	215.916	±	16.9804	411.402	±	74.3361	274.834	±	20.3011
AT1G02720	galacturonosyltransferase 5	GATL5	0	1	0	213.823	±	23.8013	144.751	±	2.38711	238.705	±	11.6579	155.934	±	23.5529
AT1G02730	cellulose synthase-like D5	CSLD5	0	1	0	1000.26	±	286.428	405.21	±	49.612	1044.44	±	256.061	340.413	±	39.46
AT1G02750	Drought-responsive family protein	AT1G02750	1	1	0	99.6419	±	9.29016	288.098	±	37.9726	158.633	±	29.6862	321.466	±	12.1187
AT1G02810	Plant invertase/pectin methylesterase inhibitor superfamily	AT1G02810	0	1	0	221.932	±	38.8431	51.0659	±	16.0559	86.6651	±	22.9935	42.1242	±	23.3507
AT1G02850	beta glucosidase 11	BGLU11	1	1	0	348.588	±	132.654	2322.77	±	390.324	98.5475	±	38.1835	1243.84	±	204.735
AT1G02870	nucleolar-like protein	AT1G02870	1	1	0	350.574	±	44.7467	472.667	±	36.827	276.641	±	29.0554	395.152	±	16.9766
AT1G02880	thiamin pyrophosphokinase1	TPK1	1	1	0	200.43	±	16.7667	902.681	±	64.7414	256.72	±	15.854	968.938	±	63.433
AT1G02920	glutathione S-transferase 7	GSTF7	1	1	1	657.734	±	150.408	16779.9	±	5854.22	3664.59	±	1382.94	20837.2	±	2651.07
AT1G02930	glutathione S-transferase 6	GSTF6	1	1	1	877.621	±	215.095	38169.8	±	14088.5	4306.33	±	1471.97	45803.2	±	5462.88
AT1G02940	glutathione S-transferase (class phi) 5	GSTF5	0	1	0	1.6224	±	2.81007	39.0966	±	14.4316	2.9352	±	4.06883	33.4405	±	15.1894
AT1G02960	kinetochore protein	AT1G02960	0	1	0	295.569	±	15.1051	187.936	±	27.4176	289.955	±	38.2657	179.604	±	11.9809
AT1G02980	cullin 2	CUL2	0	1	0	0.965126	±	0.839309	53.7149	±	11.5981	1.48054	±	1.67296	27.4079	±	12.0642
AT1G03000	peroxin 6	PEX6	0	1	0	531.835	±	18.0611	333.465	±	4.57658	572.005	±	21.4965	337.559	±	52.5787
AT1G03010	Phototropic-responsive NPH3 family protein	AT1G03010	1	1	1	48.3712	±	13.8517	9.92407	±	2.01178	12.9412	±	2.95532	12.1448	±	1.79009
AT1G03040	basic helix-loop-helix (bHLH) DNA-binding superfamily protein	AT1G03040	0	1	0	543.93	±	44.429	986.335	±	189.931	585.771	±	5.27243	975.632	±	81.2888
AT1G03050	ENTH/ANTH/VHS superfamily protein	AT1G03050	0	1	0	0.259797	±	0.449981	58.3523	±	23.1639	1.63238	±	2.74377	98.6306	±	29.8836
AT1G03055	beta-carotene isomerase D27-like protein	D27	0	1	0	7.37191	±	8.94211	61.4393	±	16.2447	22.9453	±	19.2211	110.149	±	36.5196
AT1G03080	kinase interacting (KIP1-like) family protein	NET1D	0	1	0	1383.78	±	71.4716	2077.79	±	240.349	1076.13	±	64.1546	1901.88	±	334.598
AT1G03090	methylcrotonyl-CoA carboxylase alpha chain	MCCA	0	1	0	1285.24	±	304.898	510.763	±	34.8772	1703.07	±	483.381	472.939	±	58.1652
AT1G03110	Transducin/WD40 repeat-like superfamily protein	TRM82	1	1	0	202.416	±	13.7801	304.256	±	3.8946	120.68	±	25.8121	182.046	±	31.991
AT1G03130	photosystem I subunit D-2	PSAD-2	0	1	0	9469.66	±	4820.98	2739.01	±	582.343	12477.8	±	3013.36	2098.71	±	209.56
AT1G03140	splicing factor Prp18 family protein	AT1G03140	1	1	1	810.273	±	33.7216	743.106	±	43.625	1114.42	±	65.1697	792.198	±	27.7849
AT1G03210	Phenazine biosynthesis PhzC/PhzF protein	AT1G03210	1	1	0	317.456	±	23.5687	227.504	±	31.017	412.163	±	21.9552	336.016	±	48.5377
AT1G03220	Eukaryotic aspartyl protease family protein	AT1G03220	0	1	0	3138.39	±	277.884	7142.74	±	1631.14	3388.73	±	900.539	6989.56	±	504.497
AT1G03250	R3H domain protein	AT1G03250	0	1	0	291.16	±	30.9291	514.178	±	71.5394	255.936	±	3.86125	517.989	±	61.9463
AT1G03270	CBS domain protein with a domain protein (DUF21)	AT1G03270	0	1	0	60.8231	±	9.7136	33.316	±	7.5483	73.8103	±	9.40521	27.4925	±	10.0548
AT1G03290	ELKS/Rab6-interacting/CAST family protein	AT1G03290	1	1	0	385.182	±	53.5777	745.582	±	77.8957	633.16	±	62.5235	1116.36	±	44.313
AT1G03300	agenet domain protein (DOMAIN OF UNKNOWN FUNCTION 724 1)	ATDUF1	0	1	0	82.3735	±	12.4885	14.7532	±	5.40165	68.2348	±	19.5539	11.3683	±	2.23347
AT1G03310	debranching enzyme 1	DBE1	0	1	0	740.584	±	73.8174	379.026	±	94.2265	774.1	±	71.295	315.348	±	40.7362
AT1G03340	hypothetical protein	AT1G03340	1	1	1	34.5176	±	9.62204	33.2877	±	9.61062	93.1637	±	18.5367	32.3899	±	6.53662
AT1G03360	ribosomal RNA processing 4	RRP4	1	1	0	213.943	±	26.7529	296.162	±	28.0933	118.212	±	15.2324	208.485	±	5.29926
AT1G03365	RING/U-box superfamily protein	AT1G03365	1	1	0	333.743	±	32.6105	297.2	±	34.0228	295.605	±	9.78254	213.805	±	10.2131
AT1G03370	C2 calcium/lipid-binding and GRAM domain containing protein	AT1G03370	1	1	0	492.166	±	51.7645	1751.82	±	226.788	687.767	±	98.6044	2250.44	±	102.755
AT1G03400	2-oxoglutarate (2OG) and Fe(II)-dependent oxygenase superfamily protein	AT1G03400	1	1	0	139.852	±	39.2454	301.283	±	66.3661	455.254	±	58.6082	518.536	±	42.5966
AT1G03410	2-oxoglutarate (2OG) and Fe(II)-dependent oxygenase superfamily protein	2A6	0	1	0	449.283	±	14.8314	202.234	±	4.56721	415.752	±	39.1887	189.198	±	27.1255
AT1G03420	transposable_element_gene	Sadhu4-2	0	1	0	393.876	±	23.1186	154.245	±	19.0799	343.346	±	40.0913	132.382	±	36.0467
AT1G03430	histidine-containing phosphotransfer factor 5	AHP5	0	1	0	190.399	±	32.7907	303.772	±	36.6768	251.098	±	25.7129	376.129	±	41.6096
AT1G03440	Leucine-rich repeat (LRR) family protein	AT1G03440	0	1	0	235.307	±	30.7949	164.136	±	14.4479	282.353	±	30.8143	153.431	±	12.3857
AT1G03457	RNA-binding (RRM/RBD/RNP motifs) family protein	AT1G03457	0	1	0	137.589	±	14.9041	42.2437	±	9.0403	144.476	±	5.04363	72.4049	±	14.5805
AT1G03470	Kinase interacting (KIP1-like) family protein	NET3A	0	1	0	118.019	±	24.1646	24.0877	±	6.71199	127.434	±	34.7656	34.6999	±	10.5959
AT1G03495	HXXXD-type acyl-transferase family protein	AT1G03495	0	1	0	95.1874	±	18.5861	492.723	±	81.7264	69.6251	±	30.7678	548.082	±	199.487
AT1G03506	AT1G03506	AT1G03506	0	1	0	5.63357	±	2.53366	19.8366	±	10.4639	4.95147	±	1.59519	30.8245	±	3.96696
AT1G03510	Tetratricopeptide repeat (TPR)-like superfamily protein	AT1G03510	0	1	0	26.8935	±	2.03617	18.3743	±	3.11822	32.7957	±	7.69863	16.1277	±	0.583726
AT1G03520	Core-2/I-branching beta-1,6-N-acetylglucosaminyltransferase family protein	AT1G03520	0	1	0	218.057	±	15.7893	103.598	±	8.93423	215.045	±	11.3387	113.382	±	9.13881
AT1G03530	nuclear assembly factor 1	NAF1	1	1	0	358.774	±	29.4176	445.847	±	31.8791	215.795	±	20.3708	280.342	±	51.308
AT1G03580	pseudogene of MATH domain/coiled-coil protein	AT1G03580	0	1	0	58.4671	±	30.2868	3.71816	±	1.37905	41.2481	±	4.27614	1.66157	±	2.70018
AT1G03600	photosystem II family protein	PSB27	0	1	0	4479.6	±	813.794	2861.7	±	530.113	6156.01	±	959.616	2465.84	±	304.843
AT1G03650	Acyl-CoA N-acyltransferases (NAT) superfamily protein	AT1G03650	0	1	0	40.7538	±	1.74565	84.3217	±	16.7602	37.5781	±	14.351	85.0227	±	8.17784
AT1G03660	Ankyrin-repeat containing protein	AT1G03660	0	1	0	12.8736	±	1.3295	111.081	±	1.82967	21.0916	±	12.1688	165.292	±	11.1082
AT1G03687	DTW domain-containing protein	AT1G03687	0	1	0	215.568	±	7.6999	156.765	±	20.6536	196.412	±	15.6432	122.914	±	24.2004
AT1G03700	Uncharacterized protein family (UPF0497)	AT1G03700	1	0	0	13.3532	±	8.31853	25.2085	±	2.2069	3.9521	±	3.21887	7.42994	±	0.855276
AT1G03730	pyrroline-5-carboxylate reductase	AT1G03730	0	1	1	131.044	±	15.2456	275.779	±	25.2066	96.9585	±	17.6604	376.516	±	1.79232
AT1G03740	Protein kinase superfamily protein	AT1G03740	0	1	0	740.035	±	108.432	1732.04	±	324.873	800.819	±	101.283	1994.1	±	134.818
AT1G03760	Prefoldin chaperone subunit family protein	AT1G03760	0	1	0	196.626	±	5.1839	249.724	±	4.73176	204.143	±	16.2338	278.858	±	12.5158
AT1G03780	targeting protein for XKLP2	TPX2	0	1	0	229.325	±	50.2233	103.571	±	17.6003	245.822	±	83.9978	81.1755	±	18.2058
AT1G03850	Glutaredoxin family protein	GRXS13	1	0	0	184.29	±	24.1168	164.443	±	54.9066	502.216	±	113.369	379.939	±	66.2664
AT1G03860	prohibitin 2	PHB2	1	1	0	1290.86	±	60.721	1940.39	±	69.7661	1021.41	±	17.4505	1840.26	±	252.58
AT1G03870	FASCICLIN-like arabinoogalactan 9	FLA9	1	1	0	2059.9	±	224.083	401.613	±	50.7159	1053.55	±	184.334	181.692	±	25.3022
AT1G03905	P-loop containing nucleoside triphosphate hydrolases superfamily protein	ABCI19	0	1	0	53.9736	±	6.98525	329.267	±	62.5648	49.1917	±	16.5565	277.141	±	56.1376
AT1G03940	HXXXD-type acyl-transferase family protein	AT1G03940	0	1	0	87.3503	±	8.34338	343.138	±	105.523	58.3141	±	20.9882	450.099	±	87.8962
AT1G04030	eisosome protein	AT1G04030	1	1	0	795.724	±	16.4278	218.446	±	36.5096	377.321	±	112.092	125.89	±	16.5949
AT1G04040	HAD superfamily, subfamily IIIB acid phosphatase	AT1G04040	1	1	0	1826.94	±	95.4359	419.913	±	137.719	764.204	±	243.224	225.532	±	29.4233
AT1G04070	translocase of outer membrane 22-I	TOM22-I	0	1	0	89.1356	±	17.2647	177.352	±	27.8429	105.741	±	7.64321	219.252	±	41.8941
AT1G04080	Tetratricopeptide repeat (TPR)-like superfamily protein	PRP39	0	1	0	1632.06	±	112.018	1905.66	±	118.74	1756.59	±	44.485	2144.86	±	81.7535
AT1G04100	indoleacetic acid-induced protein 10	IAA10	0	1	0	68.2862	±	8.73122	158.824	±	27.9641	64.3634	±	5.52924	170.26	±	30.4958
AT1G04110	Subtilase family protein	SDD1	0	1	0	189.17	±	59.3635	21.9787	±	15.5317	152.724	±	52.391	25.2487	±	11.2816
AT1G04120	multidrug resistance-associated protein 5	ABCC5	0	1	0	1566.04	±	82.5876	1908.29	±	99.4843	1365.68	±	22.7902	1844.9	±	131.954
AT1G04200	dyggve-melchior-clausen syndrome protein	AT1G04200	0	1	1	480.105	±	22.3667	604.545	±	73.5711	443.575	±	31.042	836.112	±	98.5364
AT1G04210	Leucine-rich repeat protein kinase family protein	AT1G04210	0	1	0	1028.95	±	98.3756	1281.57	±	44.9417	920.34	±	14.9369	1229.12	±	8.00489
AT1G04220	3-ketoacyl-CoA synthase 2	KCS2	1	1	0	226.608	±	65.2068	382.876	±	114.652	102.633	±	23.1716	254.188	±	67.2867
AT1G04240	AUX/IAA transcriptional regulator family protein	SHY2	1	1	0	367.425	±	114.897	68.5787	±	14.4297	183.424	±	8.59957	54.8076	±	18.2593
AT1G04260	CAMV movement protein interacting protein 7	MPI7	0	1	0	206.998	±	27.6823	360.29	±	31.1734	252.501	±	6.22067	366.781	±	35.6512
AT1G04270	cytosolic ribosomal protein S15	RPS15	1	1	0	4560.23	±	330.815	5924.51	±	593.848	3631.42	±	103.287	4696.12	±	124.69
AT1G04340	HR-like lesion-inducing protein-like protein	AT1G04340	0	1	0	278.742	±	11.0916	326.855	±	9.63716	268.041	±	5.86512	360.099	±	21.5235
AT1G04370	Ethylene-responsive element binding factor 14	ERF14	0	1	0	1.01496	±	1.21742	85.5906	±	16.4123	0.366829	±	0.626005	70.1469	±	16.2228
AT1G04380	2-oxoglutarate (2OG) and Fe(II)-dependent oxygenase superfamily protein	AT1G04380	1	1	1	2.53965	±	1.51948	12.2757	±	1.19663	1.38147	±	1.17119	3.53099	±	1.56371
AT1G04400	cryptochrome 2	CRY2	0	1	0	2297.57	±	14.3876	1574.8	±	121.447	2669.61	±	202.675	1732.1	±	245.05
AT1G04430	S-adenosyl-L-methionine-dependent methyltransferases superfamily protein	AT1G04430	0	1	0	1792.96	±	203.56	589.131	±	129.314	1238.21	±	164.8	453.798	±	68.3282
AT1G04445	C2H2-like zinc finger protein	AT1G04445	1	0	0	2.07803	±	0.702396	0.953187	±	1.61977	6.02429	±	0.66563	3.92272	±	1.07205
AT1G04480	Ribosomal protein L14p/L23e family protein	AT1G04480	1	1	0	1483.34	±	109.486	2120.88	±	102.832	1241.86	±	69.9258	1830.6	±	171.097
AT1G04510	MOS4-associated complex 3A	MAC3A	1	1	0	967.828	±	69.3422	1252.8	±	33.9835	1037.65	±	60.7576	1472.68	±	29.2916
AT1G04520	plasmodesmata-located protein 2	PDLP2	1	1	0	203.575	±	13.5375	121.998	±	9.55847	149.684	±	9.68178	80.8739	±	12.9447
AT1G04555	transmembrane protein	AT1G04555	1	1	0	47.4464	±	9.69323	80.0114	±	4.19901	65.2851	±	7.65681	95.4284	±	5.25238
AT1G04610	YUCCA 3	YUC3	1	1	0	55.7836	±	8.03116	27.8509	±	7.20937	25.1388	±	4.44047	17.7045	±	5.63233
AT1G04680	Pectin lyase-like superfamily protein	AT1G04680	1	1	0	1088.37	±	107.993	353.232	±	22.5387	876.475	±	92.6616	253.978	±	34.908
AT1G04710	peroxisomal 3-ketoacyl-CoA thiolase 4	PKT4	0	1	0	222.081	±	22.4336	303.936	±	47.5478	211.063	±	10.2009	322.951	±	33.9868
AT1G04780	Ankyrin repeat family protein	AT1G04780	0	1	0	736.634	±	79.612	1286.61	±	126.315	700.758	±	44.5501	1222.31	±	96.9539
AT1G04800	glycine-rich protein	AT1G04800	0	1	0	1768.74	±	233.093	796.969	±	59.277	1520.01	±	234.161	689.781	±	94.6376
AT1G04810	26S proteasome regulatory complex, non-ATPase subcomplex, Rpn2/Psmd1 subunit	AT1G04810	0	1	0	1157.79	±	116.689	2097.14	±	188.727	1377.26	±	178.153	2219.43	±	165.468
AT1G04820	tubulin alpha-4 chain	TUA4	0	1	0	7788.92	±	585.721	5938.76	±	588.529	6369.91	±	438.375	5435.27	±	308.769
AT1G04870	protein arginine methyltransferase 10	PRMT10	1	1	0	498.542	±	23.9118	671.111	±	26.7726	364.037	±	31.5675	608.074	±	27.0421
AT1G04900	NADH dehydrogenase ubiquinone complex I, assembly factor-like protein (DUF185)	AT1G04900	1	0	0	277.787	±	28.0362	191.303	±	36.8922	143.251	±	6.00881	166.437	±	27.975
AT1G04960	golgin family A protein (DUF1664)	AT1G04960	0	1	0	295.54	±	27.2823	477.348	±	35.5913	259.324	±	24.7448	553.358	±	58.5237
AT1G04980	PDI-like 2-2	PDIL2-2	0	1	0	219.224	±	10.4802	419.551	±	120.111	188.086	±	33.1811	645.292	±	87.8512
AT1G04985	triacylglycerol lipase-like protein	AT1G04985	0	1	0	357.749	±	46.9319	536.138	±	24.7469	418.127	±	16.3098	486.67	±	41.646
AT1G04990	Zinc finger C-x8-C-x5-C-x3-H type family protein	AT1G04990	1	1	0	449.139	±	35.0245	1294.17	±	261.159	578.101	±	88.2358	1761.4	±	190.417
AT1G05030	Major facilitator superfamily protein	AT1G05030	1	1	1	244.455	±	37.9697	172.348	±	11.9439	405.118	±	26.9949	189.489	±	24.7653
AT1G05060	coiled-coil protein	AT1G05060	1	1	0	200.674	±	16.5947	680.233	±	120.84	468.174	±	83.7591	1146.22	±	92.1026
AT1G05100	mitogen-activated protein kinase kinase kinase 18	MAPKKK18	0	1	0	10.1047	±	1.75797	217.805	±	50.8576	10.6891	±	6.20414	173.657	±	28.3086
AT1G05135	pseudogene of expressed protein%2C isoform contains a non-consensus TG acceptor site at intron.	AT1G05135	0	1	0	839.646	±	316.077	212.065	±	40.3237	623.328	±	142.97	172.261	±	11.6898
AT1G05150	Calcium-binding tetratricopeptide family protein	AT1G05150	0	1	0	814.522	±	59.4516	413.379	±	21.4609	727.37	±	65.9516	391.337	±	18.518
AT1G05180	NAD(P)-binding Rossmann-fold superfamily protein	AXR1	0	1	0	607.491	±	17.1879	775.219	±	63.8712	519.107	±	28.7625	780.329	±	72.9501
AT1G05200	glutamate receptor 3.4	GLR3.4	0	1	0	574.343	±	54.884	315.504	±	42.4402	602.999	±	68.4549	290.333	±	13.7676
AT1G05220	Transmembrane protein 97, Putative	AT1G05220	0	1	0	84.803	±	9.99661	44.5486	±	5.83696	73.0144	±	7.04496	56.1945	±	6.68831
AT1G05230	homeodomain GLABROUS 2	HDG2	1	1	0	282.938	±	14.7696	193.1	±	16.6014	333.396	±	15.0485	239.837	±	24.9563
AT1G05260	Peroxidase superfamily protein	RCI3	1	1	0	805.583	±	138.811	359.281	±	125.39	479.11	±	94.1609	209.911	±	51.1337
AT1G05320	myosin heavy chain, embryonic smooth protein	AT1G05320	0	1	0	332.732	±	35.9197	129.637	±	29.6326	230.974	±	32.2693	138.904	±	29.879
AT1G05340	cysteine-rich TM module stress tolerance protein	AT1G05340	1	1	0	92.7853	±	23.4969	566.087	±	46.9477	156.676	±	45.3585	919.468	±	118.304
AT1G05350	NAD(P)-binding Rossmann-fold superfamily protein	AT1G05350	0	1	0	441.873	±	8.07237	620.359	±	101.753	369.766	±	25.6327	693.415	±	105.193
AT1G05370	Sec14p-like phosphatidylinositol transfer family protein	AT1G05370	0	1	0	35.8954	±	1.3273	12.9651	±	2.16578	35.8587	±	13.6329	16.616	±	2.57846
AT1G05450	Bifunctional inhibitor/lipid-transfer protein/seed storage 2S albumin superfamily protein	AT1G05450	0	1	0	2.77431	±	1.44831	43.7317	±	11.8592	3.0877	±	2.3477	28.3886	±	9.94177
AT1G05460	P-loop containing nucleoside triphosphate hydrolases superfamily protein	SDE3	0	1	0	280.672	±	13.5616	140.705	±	30.9889	273.388	±	32.2474	137.33	±	15.396
AT1G05470	DNAse I-like superfamily protein	CVP2	0	1	0	203.593	±	24.0093	114.879	±	19.0881	246.213	±	30.1774	120.724	±	15.3074
AT1G05530	UDP-glucosyl transferase 75B2	UGT75B2	1	1	1	33.914	±	3.57626	6.2345	±	3.12605	13.5135	±	2.84687	4.30284	±	2.41861
AT1G05560	UDP-glucosyltransferase 75B1	UGT75B1	1	0	1	624.647	±	41.4779	1971.02	±	592.579	365.849	±	79.0836	212.617	±	30.1006
AT1G05562	Natural antisense transcript overlaps with AT1G05560	AT1G05562	1	0	1	561.212	±	38.0795	1721.64	±	512.557	342.834	±	73.158	200.088	±	27.0201
AT1G05570	callose synthase 1	CALS1	0	1	1	1824.39	±	144.823	871.941	±	169.687	1770.26	±	294.204	1542.04	±	119.235
AT1G05575	transmembrane protein	AT1G05575	0	1	0	12.9186	±	2.24143	180.115	±	25.2845	29.0264	±	7.8448	182.832	±	17.342
AT1G05590	beta-hexosaminidase 2	HEXO2	0	1	0	264.87	±	10.1015	129.637	±	11.6975	215.988	±	4.35142	123.57	±	17.3578
AT1G05600	Tetratricopeptide repeat (TPR)-like superfamily protein	EMB3101	0	1	0	109.906	±	11.8672	49.4218	±	3.72497	102.486	±	4.43985	52.3162	±	3.12878
AT1G05660	Pectin lyase-like superfamily protein	AT1G05660	1	1	1	61.3257	±	7.75414	3.11392	±	2.02057	12.6376	±	3.95488	2.18894	±	1.33122
AT1G05670	Pentatricopeptide repeat (PPR-like) superfamily protein	AT1G05670	0	1	0	111.068	±	22.3634	494.082	±	45.4089	97.5957	±	8.68875	467.667	±	18.8684
AT1G05675	UDP-Glycosyltransferase superfamily protein	AT1G05675	0	1	0	13.1585	±	11.2256	2857.34	±	328.054	29.493	±	14.3949	2401.94	±	154.308
AT1G05680	Uridine diphosphate glycosyltransferase 74E2	UGT74E2	0	1	0	83.6148	±	75.3538	10472	±	311.121	51.5775	±	20.2419	7450.32	±	336.822
AT1G05710	basic helix-loop-helix (bHLH) DNA-binding superfamily protein	AT1G05710	0	1	0	164.719	±	22.9142	195.972	±	34.8034	116.094	±	8.74152	197.676	±	12.0384
AT1G05805	basic helix-loop-helix (bHLH) DNA-binding superfamily protein	AT1G05805	1	1	0	534.475	±	12.5972	262.756	±	29.3131	675.777	±	32.9272	430.678	±	47.3218
AT1G05810	Rab GTPase-like A5A protein	RABA5E	0	1	0	210.746	±	46.187	30.8737	±	20.4704	152.316	±	30.1154	23.135	±	3.10521
AT1G05835	PHD finger protein	AT1G05835	1	1	0	148.503	±	58.0091	85.7845	±	31.7738	301.206	±	32.0276	128.801	±	11.9189
AT1G05840	Eukaryotic aspartyl protease family protein	AT1G05840	1	1	0	501.839	±	14.5231	312.097	±	42.3242	743.238	±	108.661	404.709	±	50.2477
AT1G05850	Chitinase family protein	POM1	1	1	0	6575.67	±	303.969	3485.8	±	245.891	5054.78	±	249.965	2714.98	±	284.223
AT1G05880	RING/U-box superfamily protein	ARI12	1	1	1	1.45758	±	1.26733	245.391	±	40.5259	15.0094	±	5.51836	957.953	±	391.917
AT1G05890	RING/U-box superfamily protein	ARI5	1	0	0	1137.6	±	14.4259	1154.04	±	157.109	1690.85	±	122.328	1680.93	±	69.5853
AT1G05894	hypothetical protein	AT1G05894	0	1	0	3.51122	±	2.12685	13.0528	±	4.01634	5.03469	±	2.55444	13.4746	±	0.998226
AT1G05910	cell division cycle protein 48-related / CDC48-like protein	AT1G05910	0	1	0	469.43	±	33.8425	533.634	±	42.9379	463.682	±	31.4287	663.943	±	66.7271
AT1G05990	EF hand calcium-binding protein family	AT1G05990	1	1	1	9.05626	±	5.02526	23.2072	±	8.5929	4.13852	±	3.51783	81.6873	±	2.292
AT1G06000	UDP-Glycosyltransferase superfamily protein	AT1G06000	0	1	0	338.608	±	18.2355	4611.06	±	382.359	475.065	±	80.732	4321.98	±	274.696
AT1G06002	Natural antisense transcript overlaps with AT1G06000	AT1G06002	0	1	1	235.154	±	6.56113	3031.77	±	209.275	338.001	±	65.7362	2822.95	±	205.054
AT1G06050	ENHANCED DISEASE RESISTANCE-like protein (DUF1336)	AT1G06050	1	1	0	52.4093	±	5.25404	238.189	±	28.7659	77.0124	±	21.598	332.141	±	11.035
AT1G06090	Fatty acid desaturase family protein	AT1G06090	0	1	0	124.145	±	12.6116	41.5115	±	14.1265	153.059	±	11.1825	63.3204	±	21.4558
AT1G06100	Fatty acid desaturase family protein	AT1G06100	1	0	0	1.38224	±	0.0951817	6.37164	±	3.03742	32.3153	±	7.34222	24.1537	±	11.6192
AT1G06120	Fatty acid desaturase family protein	AT1G06120	1	1	1	29.8326	±	5.80306	2.61854	±	2.34011	10.9114	±	4.82705	2.16437	±	1.91712
AT1G06130	glyoxalase 2-4	GLX2-4	1	1	0	440.087	±	35.8612	661.975	±	95.2268	501.593	±	54.7664	1010.57	±	56.7013
AT1G06135	transmembrane protein	AT1G06135	0	1	0	5.55e-17	±	7.54807e-33	27.1424	±	5.73394	1.48153	±	1.2831	31.6988	±	3.30991
AT1G06137	transmembrane protein	AT1G06137	0	1	1	0.538961	±	0.933508	5.12423	±	1.29066	5.55e-17	±	7.54807e-33	19.5889	±	8.35758
AT1G06148	hypothetical protein	AT1G06148	1	1	0	2.54437	±	1.10537	13.7886	±	5.70412	3.23361	±	1.3212	31.5952	±	6.59957
AT1G06180	myb domain protein 13	MYB13	0	1	0	86.9324	±	20.9466	231.062	±	68.0249	69.8951	±	17.159	148.842	±	7.80518
AT1G06210	ENTH/VHS/GAT family protein	AT1G06210	1	1	0	329.897	±	13.9708	730.141	±	20.7833	263.241	±	13.5369	636.221	±	49.4488
AT1G06240	diiron containing four-helix bundle family ferritin protein, putative (Protein of unknown function DUF455)	AT1G06240	0	1	0	175.135	±	28.7157	138.104	±	28.9226	250.234	±	40.1028	110.086	±	12.0232
AT1G06260	Cysteine proteinases superfamily protein	AT1G06260	0	1	0	68.5445	±	2.47074	31.1017	±	10.5001	68.7024	±	11.5898	49.3161	±	5.7856
AT1G06290	acyl-CoA oxidase 3	ACX3	1	1	0	1002.04	±	25.8116	1286.88	±	70.4904	1135.59	±	3.99308	1347.87	±	78.7442
AT1G06350	Fatty acid desaturase family protein	ADS4	0	1	0	55.1321	±	26.0265	6.46955	±	1.63425	61.8297	±	25.7603	9.6253	±	1.26795
AT1G06360	Fatty acid desaturase family protein	AT1G06360	0	1	0	302.23	±	7.58786	52.3819	±	10.1229	333.039	±	12.9116	81.1301	±	17.7752
AT1G06380	Ribosomal protein L1p/L10e family	AT1G06380	1	1	0	149.267	±	11.6732	195.719	±	19.1828	88.3987	±	16.2757	130.399	±	9.17302
AT1G06390	GSK3/SHAGGY-like protein kinase 1	GSK1	1	0	0	946.786	±	32.9442	944.319	±	45.0083	1213.27	±	98.5099	1119.95	±	68.25
AT1G06400	Ras-related small GTP-binding family protein	ARA-2	0	1	0	678.993	±	111.045	477.501	±	40.1216	623.422	±	64.0879	442.095	±	20.4558
AT1G06420	DNA ligase-like protein	AT1G06420	1	1	0	28.5554	±	2.72902	9.39497	±	5.16004	36.8458	±	4.45457	22.1263	±	3.01281
AT1G06430	FTSH protease 8	FTSH8	0	1	0	930.169	±	259.014	6310.81	±	2145.8	1548.85	±	554.016	5820.61	±	1199.85
AT1G06500	hypothetical protein	AT1G06500	0	1	0	143.992	±	14.8652	91.463	±	4.45366	132.387	±	12.8279	94.9837	±	11.6028
AT1G06530	Tropomyosin-like protein	PMD2	1	1	0	676.874	±	91.5036	887.751	±	24.2562	554.736	±	17.6216	772.63	±	22.1379
AT1G06540	hypothetical protein	AT1G06540	0	1	0	3.94292	±	1.80759	36.9927	±	13.5586	3.51112	±	3.8168	58.2755	±	1.97633
AT1G06550	ATP-dependent caseinolytic (Clp) protease/crotonase family protein	AT1G06550	0	1	0	516.185	±	16.0805	1898.34	±	263.363	501.032	±	78.2747	1766	±	110.599
AT1G06620	2-oxoglutarate (2OG) and Fe(II)-dependent oxygenase superfamily protein	AT1G06620	0	1	0	162.453	±	6.55256	429.514	±	57.5424	186.185	±	30.7511	420.805	±	48.0608
AT1G06645	2-oxoglutarate (2OG) and Fe(II)-dependent oxygenase superfamily protein	AT1G06645	0	1	0	145.915	±	32.4301	42.452	±	3.35946	203.985	±	37.6433	43.3177	±	8.41462
AT1G06650	2-oxoglutarate (2OG) and Fe(II)-dependent oxygenase superfamily protein	AT1G06650	0	1	0	508.323	±	58.7449	802.029	±	101.406	658.966	±	68.4248	828.39	±	62.4106
AT1G06680	photosystem II subunit P-1	PSBP-1	0	1	1	40041.4	±	8315.03	27583.1	±	1123.72	54618.9	±	9363.86	20139	±	2187.25
AT1G06690	NAD(P)-linked oxidoreductase superfamily protein	AT1G06690	0	1	0	472.853	±	119.662	1842.61	±	249.675	509.606	±	95.6187	1849.74	±	174.202
AT1G06700	Protein kinase superfamily protein	AT1G06700	1	1	0	1200.41	±	37.7721	938.614	±	41.6811	1350.35	±	74.7848	1027.24	±	67.8055
AT1G06710	Tetratricopeptide repeat (TPR)-like superfamily protein	AT1G06710	1	0	1	149.423	±	12.8825	114.091	±	13.2123	79.0964	±	17.4454	103.356	±	8.04441
AT1G06720	P-loop containing nucleoside triphosphate hydrolases superfamily protein	AT1G06720	1	0	0	777.21	±	126.793	802.604	±	107.476	447.153	±	19.9872	536.233	±	36.2731
AT1G06760	winged-helix DNA-binding transcription factor family protein	AT1G06760	1	1	0	2145.13	±	106.158	1067.29	±	51.5302	2728.76	±	203.437	1312.35	±	113.515
AT1G06800	alpha/beta-Hydrolases superfamily protein	PLA-I{gamma}1	0	1	0	180.628	±	6.39161	337.321	±	44.0476	178.573	±	14.6807	299.066	±	48.4654
AT1G06840	Leucine-rich repeat protein kinase family protein	AT1G06840	0	1	0	549.587	±	59.9549	902.396	±	97.3989	503.276	±	34.5492	937.791	±	53.2081
AT1G06850	basic leucine-zipper 52	bZIP52	0	1	0	214.881	±	12.4469	135.158	±	21.727	203.375	±	24.2807	156.883	±	13.6862
AT1G06870	Peptidase S24/S26A/S26B/S26C family protein	Plsp2A	0	1	0	235.517	±	23.9953	600.814	±	53.0326	226.203	±	24.0048	465.432	±	18.2812
AT1G06900	Insulinase (Peptidase family M16) family protein	AT1G06900	1	1	0	1102.33	±	104.082	891.959	±	25.2596	901.536	±	126.442	695.161	±	58.0435
AT1G06930	TPRXL	AT1G06930	1	1	0	21.5607	±	3.78021	9.15012	±	1.31936	11.0669	±	4.03226	3.74628	±	3.39305
AT1G06980	6,7-dimethyl-8-ribityllumazine synthase	AT1G06980	0	1	1	21.6198	±	2.96287	10.0854	±	2.4567	26.595	±	1.97389	5.20968	±	2.18301
AT1G07000	exocyst subunit exo70 family protein B2	EXO70B2	1	1	0	234.454	±	6.08068	886.472	±	110.3	420.364	±	76.9013	1547.32	±	177.424
AT1G07030	Mitochondrial substrate carrier family protein	AT1G07030	0	1	0	345.589	±	17.3161	930.841	±	144.294	336.088	±	18.3394	927.362	±	54.6225
AT1G07040	plant/protein	AT1G07040	0	1	0	771.882	±	48.5758	527.272	±	12.3162	1008.59	±	221.049	544.001	±	25.9283
AT1G07080	Thioredoxin superfamily protein	AT1G07080	0	1	0	1152.32	±	86.3371	1571.18	±	201.01	1369.2	±	69.9795	1638.72	±	82.0687
AT1G07090	LIGHT-DEPENDENT SHORT HYPOCOTYLS-like protein (DUF640)	LSH6	0	1	0	234.754	±	11.6297	99.5959	±	37.9086	204.036	±	14.3216	50.4396	±	11.7738
AT1G07128	Natural antisense transcript overlaps with AT1G07130	AT1G07128	0	1	0	70.2151	±	8.29433	264.71	±	29.1997	71.5939	±	11.802	298.402	±	55.6695
AT1G07130	Nucleic acid-binding, OB-fold-like protein	STN1	0	1	0	73.578	±	10.4988	272.965	±	31.3896	73.3451	±	13.4678	304.87	±	57.0622
AT1G07135	glycine-rich protein	AT1G07135	0	1	0	64.9075	±	14.2171	795.5	±	191.256	70.2493	±	38.6927	792.542	±	31.7452
AT1G07140	Pleckstrin homology (PH) domain superfamily protein	SIRANBP	0	1	0	2294.86	±	99.4744	2938.8	±	474.651	1756.02	±	158.415	2793.73	±	47.2585
AT1G07150	mitogen-activated protein kinase kinase kinase 13	MAPKKK13	0	1	0	29.8311	±	2.40714	143.097	±	36.1186	43.0114	±	10.8547	130.514	±	21.2859
AT1G07160	Protein phosphatase 2C family protein	AT1G07160	0	1	0	3.84995	±	5.07651	92.9237	±	50.2547	0.728273	±	1.24293	48.4228	±	19.0816
AT1G07210	Ribosomal protein S18	AT1G07210	1	0	0	544.269	±	54.4102	567.543	±	37.9372	424.269	±	8.36385	487.348	±	22.4558
AT1G07220	O-glucosyltransferase rumi-like protein (DUF821)	AT1G07220	1	1	0	150.448	±	12.6021	361.337	±	15.2306	177.279	±	23.1612	506.425	±	25.3388
AT1G07230	non-specific phospholipase C1	NPC1	0	1	0	663.232	±	20.253	474.561	±	81.3662	754.665	±	43.0558	557.726	±	26.1269
AT1G07240	UDP-glucosyl transferase 71C5	UGT71C5	0	1	0	485.854	±	66.1831	952.834	±	176.897	574.204	±	54.7362	867.677	±	29.9501
AT1G07280	Tetratricopeptide repeat (TPR)-like superfamily protein	AT1G07280	0	1	1	928.788	±	23.3312	395.927	±	45.0858	1105.2	±	44.6282	268.691	±	33.3333
AT1G07300	josephin protein-like protein	AT1G07300	0	1	0	66.7495	±	8.45858	99.4026	±	16.0331	59.4108	±	7.10464	104.658	±	17.0431
AT1G07310	Calcium-dependent lipid-binding (CaLB domain) family protein	AT1G07310	1	1	0	705.528	±	37.3652	889.017	±	77.6494	949.042	±	67.5048	1121.06	±	94.4042
AT1G07360	CCCH-type zinc fingerfamily protein with RNA-binding domain-containing protein	MAC5A	1	1	0	646.074	±	19.3052	1191.17	±	78.7339	721.873	±	25.4253	1354.99	±	47.3547
AT1G07380	Neutral/alkaline non-lysosomal ceramidase	AT1G07380	1	1	0	280.406	±	30.9663	154.217	±	28.9879	432.687	±	30.2584	277.888	±	57.2441
AT1G07400	HSP20-like chaperones superfamily protein	AT1G07400	0	1	0	20.1478	±	12.8591	97.8443	±	25.02	16.257	±	11.1595	60.8158	±	30.8316
AT1G07430	highly ABA-induced PP2C protein 2	HAI2	0	1	0	21.3766	±	36.0046	267.938	±	68.5185	7.90585	±	3.9399	318.484	±	66.991
AT1G07440	NAD(P)-binding Rossmann-fold superfamily protein	AT1G07440	0	1	0	285.865	±	11.8031	179.387	±	31.5754	407.194	±	98.0775	151.017	±	36.4073
AT1G07470	Transcription factor IIA, alpha/beta subunit	AT1G07470	0	1	0	263.881	±	18.8417	418.071	±	34.4744	252.725	±	31.353	462.463	±	69.8187
AT1G07473	hypothetical protein	AT1G07473	0	1	0	0.95837	±	0.832608	16.2965	±	5.01794	1.06943	±	0.116997	12.9562	±	4.48041
AT1G07500	hypothetical protein	AT1G07500	0	1	0	1.16313	±	0.537479	154.809	±	58.6818	12.9157	±	8.14124	226.262	±	52.3791
AT1G07510	FTSH protease 10	ftsh10	0	1	0	502.787	±	36.7748	1759.38	±	364.373	562.105	±	55.9565	1739.38	±	278.295
AT1G07520	GRAS family transcription factor	AT1G07520	0	1	0	181.898	±	5.40114	996.292	±	281.087	164.885	±	23.0163	994.928	±	96.2568
AT1G07530	SCARECROW-like 14	SCL14	1	1	0	561.937	±	34.1595	938.883	±	92.3852	763.524	±	77.2004	1083.22	±	68.1637
AT1G07620	GTP-binding protein Obg/CgtA	ATOBGM	0	1	0	49.0304	±	19.2753	229.324	±	93.3242	55.3665	±	17.9943	216.994	±	60.3528
AT1G07640	Dof-type zinc finger DNA-binding family protein	OBP2	1	1	0	363.023	±	21.2302	479.614	±	43.1876	432.864	±	31.2719	555.896	±	26.5142
AT1G07650	Leucine-rich repeat transmembrane protein kinase	AT1G07650	0	1	0	934.077	±	107.896	627.717	±	80.5767	902.924	±	80.0294	664.025	±	30.0431
AT1G07670	endomembrane-type CA-ATPase 4	ECA4	0	1	0	990.982	±	42.8728	1228.32	±	81.0569	946.322	±	50.7915	1489.93	±	173.449
AT1G07710	Ankyrin repeat family protein	AT1G07710	0	1	0	16.4453	±	5.73038	36.6973	±	1.00991	14.6571	±	4.33414	43.6002	±	5.38135
AT1G07750	RmlC-like cupins superfamily protein	AT1G07750	0	1	0	635.557	±	97.0774	315.039	±	90.3385	697.517	±	45.3422	327.576	±	93.1267
AT1G07810	ER-type Ca2 -ATPase 1	ECA1	1	1	0	944.071	±	56.6024	1083.07	±	30.8234	1118.65	±	67.8856	1345.21	±	113.487
AT1G07820	Histone superfamily protein	AT1G07820	0	1	0	765.746	±	92.7412	350.277	±	82.0269	862.089	±	43.3159	428.26	±	52.2623
AT1G07840	Sas10/Utp3/C1D family	AT1G07840	1	0	0	264.792	±	37.3784	290.497	±	27.5538	184.355	±	26.112	198.686	±	9.185
AT1G07870	Protein kinase superfamily protein	AT1G07870	0	1	0	142.479	±	19.1013	240.474	±	13.1605	173.388	±	42.7244	263.063	±	29.1355
AT1G07880	Protein kinase superfamily protein	ATMPK13	0	1	0	94.2767	±	7.57788	52.1192	±	9.72654	76.6088	±	5.2843	51.1982	±	7.8401
AT1G07900	LOB domain-containing protein 1	LBD1	0	1	0	13.3553	±	21.0643	76.5237	±	29.2043	7.77532	±	2.11952	101.561	±	14.3058
AT1G07920	GTP binding Elongation factor Tu family protein	AT1G07920	0	1	0	4092.94	±	374.886	5243.11	±	64.2139	3833.19	±	314.059	5123.34	±	590.348
AT1G07930	GTP binding Elongation factor Tu family protein	AT1G07930	0	1	0	5556.99	±	572.105	8373.38	±	167.25	5018.09	±	618.346	8008.15	±	1379.77
AT1G07940	GTP binding Elongation factor Tu family protein	AT1G07940	0	1	0	3514.27	±	369.325	4654.19	±	202.761	3307.34	±	359.824	4761.41	±	456.083
AT1G07970	cytochrome B561, amino-terminal protein	AT1G07970	0	1	1	300.196	±	22.2512	241.971	±	20.7229	340.367	±	36.7834	189.135	±	11.0161
AT1G07985	Expressed protein	AT1G07985	0	1	0	10.7249	±	15.4187	128.364	±	28.4658	7.98673	±	5.31574	69.6867	±	20.0599
AT1G07990	SIT4 phosphatase-associated family protein	AT1G07990	1	1	0	770.789	±	6.43742	917.813	±	63.5604	791.137	±	27.3471	1058.43	±	23.2829
AT1G08050	Zinc finger (C3HC4-type RING finger) family protein	AT1G08050	1	1	0	85.5684	±	10.2339	1068.9	±	247.397	233.528	±	69.9169	1852.55	±	79.7683
AT1G08115	AT1G08115	AT1G08115	0	1	0	2.3654	±	2.13502	24.615	±	7.73703	2.86634	±	1.39604	15.7818	±	3.41229
AT1G08130	DNA ligase 1	LIG1	1	1	0	486.252	±	46.7818	556.078	±	22.7176	318.125	±	32.9286	467.818	±	60.2869
AT1G08180	cyclin-dependent kinase inhibitor	AT1G08180	0	1	0	68.1266	±	11.7992	31.3882	±	3.6387	73.3332	±	7.33315	41.0757	±	11.4951
AT1G08200	UDP-D-apiose/UDP-D-xylose synthase 2	AXS2	0	1	0	2629.67	±	44.6431	3156.3	±	158.054	2424.36	±	68.5497	3085.77	±	121.523
AT1G08210	Eukaryotic aspartyl protease family protein	AT1G08210	1	1	0	355.311	±	13.3237	263.446	±	40.9013	484.857	±	68.3598	320.021	±	42.9423
AT1G08220	ATPase complex subunit	AT1G08220	1	1	0	137.011	±	12.8382	210.567	±	20.2322	101.582	±	15.7676	178.683	±	2.00686
AT1G08250	arogenate dehydratase 6	ADT6	0	1	0	151.787	±	16.2042	329.747	±	38.0435	179.096	±	22.8293	253.176	±	32.0677
AT1G08270	vacuolar protein sorting-associated protein	AT1G08270	0	1	0	78.5574	±	18.4185	163.431	±	13.577	83.3703	±	11.0389	156.312	±	7.85902
AT1G08290	WIP domain protein 3	WIP3	0	1	0	39.9673	±	10.6618	139.323	±	37.694	21.9715	±	5.72199	113.372	±	6.95408
AT1G08320	bZIP transcription factor family protein	TGA9	0	1	1	183.685	±	18.8799	60.0974	±	17.292	126.104	±	4.80031	74.4782	±	10.8486
AT1G08360	Ribosomal protein L1p/L10e family	AT1G08360	1	0	0	4348.57	±	182.096	4188.25	±	294.754	3492.45	±	189.86	3332.29	±	147.303
AT1G08370	decapping 1	DCP1	0	1	0	580.771	±	39.108	813.872	±	82.2253	621.667	±	54.6003	966.053	±	173.164
AT1G08380	photosystem I subunit O	PSAO	0	1	0	21214.3	±	5912.67	14474.1	±	1970.4	31738.6	±	6270.44	11461.9	±	2887.89
AT1G08410	P-loop containing nucleoside triphosphate hydrolases superfamily protein	AT1G08410	1	1	0	353.699	±	32.7907	595.896	±	64.9049	234.567	±	19.4697	435.965	±	47.4796
AT1G08430	aluminum-activated malate transporter 1	ALMT1	1	1	0	355.342	±	33.672	141.621	±	113.481	90.356	±	35.0873	31.6217	±	5.31035
AT1G08450	calreticulin 3	CRT3	1	1	0	838.078	±	264.002	1605.85	±	148.058	1369.04	±	192.562	3167.74	±	291.516
AT1G08460	histone deacetylase 8	HDA08	1	1	0	378.817	±	68.3081	251.354	±	30.4701	542.944	±	29.1784	302.176	±	31.5597
AT1G08465	Plant-specific transcription factor YABBY family protein	YAB2	0	1	0	160.579	±	12.0724	108.028	±	10.1695	177.617	±	23.5238	130.364	±	14.1246
AT1G08490	chloroplastic NIFS-like cysteine desulfurase	CPNIFS	0	1	0	706.023	±	61.6758	1020.82	±	81.5822	788.221	±	45.541	1043.85	±	58.9026
AT1G08520	ALBINA 1	ALB1	0	1	0	3700.54	±	142.606	2994.78	±	317.864	4450.65	±	462.568	2706.07	±	489.561
AT1G08540	RNApolymerase sigma subunit 2	SIG2	0	1	0	1471.95	±	191.484	1067.46	±	223.074	1366.25	±	44.9228	802.292	±	117.584
AT1G08560	syntaxin of plants 111	SYP111	0	1	0	431.994	±	64.5846	175.943	±	49.2495	439.763	±	76.0617	171.055	±	3.6136
AT1G08580	hypothetical protein	AT1G08580	1	1	0	317.894	±	10.9485	522.102	±	50.8539	244.615	±	23.6572	382.476	±	56.7385
AT1G08590	Leucine-rich receptor-like protein kinase family protein	AT1G08590	0	1	1	388.609	±	17.1054	106.639	±	30.4589	236.272	±	25.0925	110.766	±	8.27435
AT1G08592	Natural antisense transcript overlaps with AT1G08590	AT1G08592	0	1	1	343.892	±	6.82864	99.114	±	22.5677	220.641	±	21.5532	103.725	±	5.10488
AT1G08660	MALE GAMETOPHYTE DEFECTIVE 2	MGP2	0	1	0	645.703	±	28.9585	304.963	±	34.0434	617.712	±	98.478	266.017	±	14.0033
AT1G08810	myb domain protein 60	MYB60	0	1	0	167.148	±	21.1972	44.0258	±	4.26174	115.254	±	18.3571	41.1954	±	3.85322
AT1G08830	copper/zinc superoxide dismutase 1	CSD1	1	1	0	306.645	±	72.4392	1045.98	±	406.554	659.612	±	137.205	1491.46	±	245.794
AT1G08840	DNA replication helicase	emb2411	0	1	0	224.902	±	40.4659	385.199	±	69.9068	260.51	±	16.3201	460.181	±	88.0385
AT1G08900	Major facilitator superfamily protein	AT1G08900	1	0	0	206.085	±	26.1495	215.027	±	25.3288	376.571	±	74.759	274.791	±	13.1493
AT1G08910	zinc ion binding protein	AT1G08910	1	1	0	376.933	±	22.2342	289.99	±	35.7994	497.206	±	16.8716	385.397	±	25.7095
AT1G08930	Major facilitator superfamily protein	ERD6	0	1	0	1487.95	±	495.853	3538.59	±	656.207	1518.35	±	199.707	3257.2	±	69.5935
AT1G08940	Phosphoglycerate mutase family protein	AT1G08940	0	1	0	96.6564	±	12.932	342.891	±	134.566	111.365	±	20.1693	372.69	±	103.979
AT1G08970	nuclear factor Y, subunit C9	NF-YC9	0	1	0	456.082	±	40.0375	545.491	±	25.9298	501.16	±	41.3258	611.313	±	7.95209
AT1G08980	amidase 1	AMI1	0	1	0	1201.25	±	121.041	522.985	±	61.5227	1803.58	±	321.955	499.603	±	146.259
AT1G08990	plant glycogenin-like starch initiation protein 5	PGSIP5	1	1	1	119.497	±	8.80749	22.5967	±	3.83694	34.6356	±	11.8611	9.76576	±	6.56937
AT1G09010	glycoside hydrolase family 2 protein	AT1G09010	0	1	0	1431.04	±	121.938	921.858	±	141.61	1770.14	±	158.059	1021.08	±	114.473
AT1G09050	arginine-glutamic acid dipeptide repeat protein	AT1G09050	0	1	0	76.488	±	5.44115	117.878	±	6.55408	94.9093	±	16.9159	126.299	±	8.81668
AT1G09070	soybean gene regulated by cold-2	SRC2	0	1	0	893.274	±	128.438	2345.38	±	291.563	1356.77	±	214.894	2315.89	±	474.487
AT1G09080	Heat shock protein 70 (Hsp 70) family protein	BIP3	0	1	0	9.68201	±	10.0517	77.7437	±	36.3335	33.1372	±	29.3253	355.046	±	180.873
AT1G09090	respiratory burst oxidase-like protein	RBOHB	0	1	0	131.886	±	22.0983	37.3939	±	12.2877	186.047	±	18.0289	47.2549	±	12.0247
AT1G09100	26S proteasome AAA-ATPase subunit RPT5B	RPT5B	0	1	0	374.206	±	7.64683	569.615	±	48.4842	396.732	±	43.7571	564.608	±	14.0941
AT1G09130	ATP-dependent caseinolytic (Clp) protease/crotonase family protein	AT1G09130	0	1	0	2138.28	±	166.838	2776.9	±	191.646	2331.44	±	43.674	2800.11	±	105.163
AT1G09150	pseudouridine synthase and archaeosine transglycosylase (PUA) domain-containing protein	AT1G09150	0	1	0	592.332	±	30.4591	441.984	±	38.4104	544.381	±	44.5102	381.129	±	64.0945
AT1G09160	Protein phosphatase 2C family protein	AT1G09160	0	1	0	430.131	±	33.3622	308.55	±	27.4115	388.685	±	63.2764	276.144	±	0.234375
AT1G09180	secretion-associated RAS super family 1	SARA1A	0	1	0	7.45085	±	10.8529	41.3921	±	17.6403	12.9173	±	6.324	75.9316	±	17.3073
AT1G09270	importin alpha isoform 4	IMPA-4	0	1	0	983.296	±	15.555	1055.29	±	57.0081	955.125	±	38.8961	1189.4	±	45.9234
AT1G09280	rhodanese-like domain protein	AT1G09280	0	1	0	407.181	±	16.0405	287.089	±	43.8081	494.057	±	34.2136	323.448	±	18.8456
AT1G09290	hypothetical protein	AT1G09290	0	1	0	174.876	±	18.8039	116.103	±	8.23459	146.364	±	32.0694	89.725	±	13.6791
AT1G09340	chloroplast RNA binding protein	CRB	0	1	1	5901.05	±	314.936	9591.53	±	1210.42	7421.99	±	836.717	7936.08	±	842.511
AT1G09415	NIM1-interacting 3	NIMIN-3	1	1	0	162.948	±	24.5335	91.7105	±	12.8688	192.213	±	3.5722	117.342	±	5.65167
AT1G09420	glucose-6-phosphate dehydrogenase 4	G6PD4	1	0	0	240.632	±	16.9673	239.125	±	15.4159	378.368	±	50.425	285.029	±	33.1577
AT1G09421	Natural antisense transcript overlaps with AT1G09420	AT1G09421	1	0	0	112.569	±	1.2108	108.177	±	14.3072	171.566	±	3.99242	136.805	±	24.5255
AT1G09460	Carbohydrate-binding X8 domain superfamily protein	AT1G09460	0	1	0	274.261	±	26.123	89.9582	±	15.3622	236.42	±	58.8118	90.7671	±	3.89894
AT1G09470	myosin heavy chain, cardiac protein	AT1G09470	1	1	0	86.2621	±	8.01547	38.1642	±	7.77873	54.8535	±	9.7184	28.105	±	9.10777
AT1G09490	NAD(P)-binding Rossmann-fold superfamily protein	AT1G09490	0	1	0	261.11	±	54.335	542.336	±	7.53843	369.836	±	82.5057	519.94	±	90.52
AT1G09500	NAD(P)-binding Rossmann-fold superfamily protein	AT1G09500	0	1	0	5.51309	±	4.3182	582.604	±	382.924	17.97	±	15.4608	403.228	±	108.272
AT1G09520	hypothetical protein	AT1G09520	1	1	0	201.665	±	20.3487	298.893	±	31.3863	257.064	±	28.3872	341.67	±	18.454
AT1G09560	germin-like protein 5	GLP5	1	1	0	1956.36	±	14.6539	4627.63	±	539.273	5067.43	±	872.823	7373.14	±	1090.81
AT1G09570	phytochrome A	PHYA	0	1	0	3863.98	±	1024.92	1152.04	±	206.471	3113.23	±	419.807	893.966	±	133.977
AT1G09640	Translation elongation factor EF1B, gamma chain	AT1G09640	0	1	0	4890.34	±	103.047	6372.8	±	111.74	4532.38	±	171.708	6311.46	±	683.295
AT1G09660	RNA-binding KH domain-containing protein	AT1G09660	0	1	0	480.197	±	6.95604	250.368	±	27.432	570.347	±	54.0636	227.473	±	19.8454
AT1G09740	Adenine nucleotide alpha hydrolases-like superfamily protein	AT1G09740	0	1	0	536.172	±	94.6311	340.217	±	4.45145	601.229	±	30.5788	466.039	±	55.7793
AT1G09750	Eukaryotic aspartyl protease family protein	AT1G09750	0	1	0	4632.45	±	152.37	1309.81	±	280.632	5476.59	±	483.916	1109.12	±	101.575
AT1G09815	polymerase delta 4	POLD4	1	1	0	206.664	±	30.3328	453.806	±	55.1322	272.293	±	5.00927	563.014	±	70.2289
AT1G09850	xylem bark cysteine peptidase 3	XBCP3	0	1	0	417.642	±	34.1469	545.808	±	35.2105	429.362	±	24.3985	553.363	±	19.1537
AT1G09900	Pentatricopeptide repeat (PPR-like) superfamily protein	AT1G09900	1	1	0	342.81	±	42.3344	205.455	±	14.1443	269.185	±	14.8497	135.5	±	8.24497
AT1G09910	Rhamnogalacturonate lyase family protein	AT1G09910	0	1	0	361.732	±	5.84617	253.255	±	38.0552	491.295	±	86.4703	306.301	±	31.1522
AT1G09920	TRAF-type zinc finger-like protein	AT1G09920	0	1	0	293.663	±	38.502	493.862	±	31.7995	315.545	±	25.4167	503.465	±	37.0508
AT1G09930	oligopeptide transporter 2	OPT2	0	1	0	0.497921	±	0.862424	15.5613	±	5.23757	1.43308	±	0.683016	19.0121	±	5.16717
AT1G09932	Phosphoglycerate mutase family protein	AT1G09932	1	1	0	43.4512	±	27.2137	442.296	±	58.9797	56.4404	±	5.97037	826.335	±	35.9581
AT1G09940	Glutamyl-tRNA reductase family protein	HEMA2	0	1	0	311.613	±	75.879	767.236	±	118.97	391.526	±	75.0551	905.554	±	54.7139
AT1G09950	RESPONSE TO ABA AND SALT 1	RAS1	1	1	1	1.60889	±	0.35687	61.9977	±	14.0214	2.21951	±	2.20508	27.6295	±	6.54879
AT1G09960	sucrose transporter 4	SUT4	0	1	0	130.272	±	9.19691	295.018	±	66.1593	121.72	±	38.1548	289.476	±	24.6446
AT1G09970	Leucine-rich receptor-like protein kinase family protein	LRR XI-23	0	1	0	3306.61	±	867.285	15567	±	712.021	2758.7	±	617.972	14041.3	±	72.6137
AT1G09980	Putative serine esterase family protein	AT1G09980	1	1	0	528.599	±	50.3405	635.706	±	49.6062	577.42	±	44.3862	805.294	±	59.0672
AT1G10020	formin-like protein (DUF1005)	AT1G10020	0	1	0	425.294	±	44.4887	94.9032	±	5.26917	365.32	±	110.983	94.9841	±	25.067
AT1G10030	ergosterol biosynthesis protein	ERG28	1	0	0	202.488	±	5.26574	168.34	±	17.8157	152.381	±	8.25198	129.546	±	18.4797
AT1G10040	alpha/beta-Hydrolases superfamily protein	AT1G10040	0	1	0	48.9024	±	16.0373	259.629	±	65.556	52.0053	±	7.46703	314.971	±	97.2224
AT1G10050	glycosyl hydrolase family 10 protein / carbohydrate-binding domain-containing protein	AT1G10050	0	1	0	230.49	±	10.8207	739.305	±	22.532	281.373	±	26.7493	732.449	±	95.2201
AT1G10110	F-box family protein	AT1G10110	0	1	0	7.6946	±	1.14846	37.3967	±	11.6564	11.9561	±	1.48732	38.6763	±	1.85982
AT1G10120	basic helix-loop-helix (bHLH) DNA-binding superfamily protein	AT1G10120	0	1	0	318.047	±	52.0584	193.464	±	28.6599	279.673	±	32.3035	151.075	±	17.0679
AT1G10130	endoplasmic reticulum-type calcium-transporting ATPase 3	ECA3	1	1	1	795.707	±	17.5629	566.459	±	32.2406	915.034	±	20.8308	765.646	±	14.4307
AT1G10170	NF-X-like 1	NFXL1	1	1	0	974.602	±	127.914	4411.54	±	562.799	1471.07	±	78.5336	5372.02	±	553.555
AT1G10180	LOW protein: exocyst complex component-like protein	AT1G10180	0	1	0	401.253	±	14.2644	268.07	±	57.4772	468.572	±	25.1822	291.488	±	22.9555
AT1G10200	GATA type zinc finger transcription factor family protein	WLIM1	0	1	0	1477.21	±	152.923	533.042	±	81.7332	1325.76	±	203.791	434.62	±	76.9859
AT1G10210	mitogen-activated protein kinase 1	MPK1	1	1	0	177.206	±	17.6663	94.0869	±	30.0313	228.423	±	13.6756	147.567	±	19.7157
AT1G10220	ZCF37	AT1G10220	0	1	0	4.76193	±	3.02565	25.5715	±	2.3747	6.79899	±	2.16231	17.0515	±	4.90572
AT1G10270	glutamine-rich protein 23	GRP23	0	1	0	303.994	±	28.8669	725.854	±	55.018	218.929	±	15.255	657.2	±	154.105
AT1G10280	Core-2/I-branching beta-1,6-N-acetylglucosaminyltransferase family protein	AT1G10280	1	1	0	82.0104	±	9.2346	134.392	±	32.7272	93.6607	±	6.45652	261.881	±	46.149
AT1G10290	dynamin-like protein 6	ADL6	1	1	0	1459.68	±	90.3406	1904.32	±	174.363	1539	±	139.971	2626.38	±	221.933
AT1G10320	Zinc finger C-x8-C-x5-C-x3-H type family protein	AT1G10320	0	1	0	238.083	±	9.13672	192.472	±	13.9854	254.945	±	15.4729	205.063	±	15.7936
AT1G10340	Ankyrin repeat family protein	AT1G10340	1	1	0	53.0819	±	22.8917	122.863	±	4.783	175.589	±	61.5163	479.066	±	29.8725
AT1G10370	Glutathione S-transferase family protein	ERD9	0	1	0	117.959	±	97.0142	2849.79	±	397.16	82.8145	±	73.8405	1459.21	±	146.354
AT1G10380	Putative membrane lipoprotein	AT1G10380	0	1	0	194.777	±	16.5382	56.6589	±	17.4451	149.329	±	42.7046	59.0209	±	14.3366
AT1G10390	Nucleoporin autopeptidase	AT1G10390	1	1	0	1684.56	±	112.034	2428.9	±	197.479	1986.5	±	61.691	2709.91	±	194.029
AT1G10410	CW14 protein (DUF1336)	AT1G10410	0	1	0	566.357	±	70.6414	1139.77	±	91.7925	550.745	±	66.1051	1172.56	±	102.104
AT1G10470	response regulator 4	ARR4	1	1	0	1137.59	±	104.465	763.913	±	58.7325	989.588	±	303.504	403.56	±	19.8989
AT1G10490	GNAT acetyltransferase (DUF699)	AT1G10490	1	1	0	805.562	±	49.0341	1015.48	±	49.6122	620.865	±	63.5399	850.41	±	61.5601
AT1G10500	chloroplast-localized ISCA-like protein	CPISCA	0	1	0	621.796	±	35.772	882.948	±	32.5142	686.005	±	77.0293	934.483	±	21.5468
AT1G10530	D-ribose-binding periplasmic protein	AT1G10530	1	1	0	43.3358	±	6.40392	20.3583	±	7.04337	17.057	±	7.427	11.2575	±	2.79007
AT1G10550	xyloglucan:xyloglucosyl transferase 33	XTH33	1	1	0	37.1089	±	9.33168	6.35925	±	6.7245	6.19734	±	6.2739	0.424388	±	0.688556
AT1G10570	Cysteine proteinases superfamily protein	OTS2	0	1	0	381.988	±	42.213	292.023	±	11.6412	385.312	±	26.9342	234.673	±	27.2563
AT1G10580	Transducin/WD40 repeat-like superfamily protein	AT1G10580	0	1	0	563.126	±	56.6797	1090.35	±	203.924	574.064	±	55.4144	852.764	±	38.5198
AT1G10585	basic helix-loop-helix (bHLH) DNA-binding superfamily protein	AT1G10585	0	1	0	16.0199	±	8.35623	232.054	±	127.722	5.85136	±	5.10911	76.987	±	36.0506
AT1G10610	basic helix-loop-helix (bHLH) DNA-binding superfamily protein	AT1G10610	0	1	0	167.781	±	22.4173	92.4457	±	18.8424	193.508	±	25.1488	98.559	±	12.5872
AT1G10657	transmembrane protein	AT1G10657	1	1	0	52.9084	±	10.2129	25.1172	±	8.23223	68.7698	±	2.28845	54.6678	±	8.12799
AT1G10682	AT1G10682	AT1G10682	1	1	0	614.478	±	165.427	216.539	±	139.473	291.437	±	67.3104	104.007	±	2.47044
AT1G10690	cyclin-dependent kinase inhibitor	AT1G10690	1	1	0	48.3664	±	9.91968	27.3024	±	3.28625	60.4251	±	8.75895	48.9821	±	7.33545
AT1G10700	phosphoribosyl pyrophosphate (PRPP) synthase 3	PRS3	0	1	0	391.71	±	31.7468	935.178	±	313.199	436.754	±	44.5475	1051.15	±	156.489
AT1G10780	F-box/RNI-like superfamily protein	AT1G10780	0	1	0	104.756	±	18.5343	34.8373	±	4.51668	94.8915	±	8.79425	47.2328	±	5.50716
AT1G10820	hypothetical protein (DUF3755)	AT1G10820	0	1	0	296.525	±	32.4302	166.509	±	13.72	303.385	±	38.0569	175.927	±	19.92
AT1G10850	Leucine-rich repeat protein kinase family protein	AT1G10850	0	1	0	459.716	±	8.83374	200.007	±	48.0708	435.845	±	51.2471	190.332	±	28.6447
AT1G10870	ARF-GAP domain 4	AGD4	1	1	0	380.137	±	41.4279	274.296	±	3.52187	281.202	±	17.6102	233.383	±	33.1796
AT1G10910	Pentatricopeptide repeat (PPR) superfamily protein	EMB3103	0	1	0	661.664	±	52.3104	248.043	±	68.5473	679.029	±	41.3406	233.411	±	36.5483
AT1G10950	transmembrane nine 1	TMN1	0	1	0	2320.04	±	164.523	1636.01	±	37.7228	2500.98	±	240.12	1841.59	±	183.84
AT1G10970	zinc transporter	ZIP4	0	1	0	113.605	±	12.4731	59.3728	±	15.0981	113.958	±	32.3484	56.4386	±	5.6004
AT1G11000	Seven transmembrane MLO family protein	MLO4	0	1	0	183.289	±	7.81135	109.408	±	11.1853	207.397	±	36.0888	137.619	±	16.2403
AT1G11050	Protein kinase superfamily protein	AT1G11050	0	1	0	169.41	±	28.066	1261.8	±	112.876	196.608	±	13.6968	1139.94	±	114.882
AT1G11055	AT1G11055	AT1G11055	0	1	0	6.87892	±	6.09978	68.9266	±	11.3393	7.51123	±	4.92302	78.3497	±	20.5334
AT1G11120	CTTNBP 2 amino-terminal-like protein	AT1G11120	0	1	0	58.0297	±	5.11999	30.3015	±	9.08881	71.8476	±	8.9904	30.269	±	6.34342
AT1G11175	AT1G11175	AT1G11175	1	1	0	179.932	±	20.6056	59.8896	±	5.88827	236.905	±	7.05699	95.7862	±	14.0603
AT1G11180	Secretory carrier membrane protein (SCAMP) family protein	SCAMP2	0	1	0	139.237	±	14.6218	93.6249	±	13.0818	219.399	±	36.4683	103.682	±	27.2508
AT1G11200	organic solute transporter ostalpha protein (DUF300)	AT1G11200	0	1	0	220.928	±	25.6512	520.882	±	88.2852	203.169	±	36.985	541.639	±	42.9939
AT1G11230	transmembrane protein, putative (DUF761)	AT1G11230	1	1	1	5.55e-17	±	7.54807e-33	17.2714	±	6.36799	0.728273	±	1.24293	2.13944	±	1.79091
AT1G11260	sugar transporter 1	STP1	1	1	0	2981.61	±	493.958	261.898	±	68.1135	5993.12	±	683.847	416.959	±	85.1658
AT1G11270	F-box and associated interaction domains-containing protein	AT1G11270	0	1	0	77.0369	±	18.2095	50.3266	±	6.30855	79.0194	±	7.8944	37.8398	±	5.4411
AT1G11300	G-type lectin S-receptor-like Serine/Threonine-kinase	AT1G11300	1	1	0	136.168	±	14.6578	279.27	±	37.7863	215.039	±	15.623	362.047	±	29.9081
AT1G11310	Seven transmembrane MLO family protein	MLO2	0	1	0	1604.83	±	134.436	2606	±	398.084	2084.04	±	338.909	3074.74	±	54.558
AT1G11330	S-locus lectin protein kinase family protein	AT1G11330	1	1	1	314.515	±	26.8498	2008.35	±	92.7751	463.918	±	16.9942	1845.47	±	154.894
AT1G11340	G-type lectin S-receptor-like Serine/Threonine-kinase	AT1G11340	0	1	0	57.6899	±	9.90409	17.506	±	10.4947	56.122	±	17.9326	22.6	±	1.21655
AT1G11350	S-domain-1 13	SD1-13	0	1	0	409.447	±	77.973	228.193	±	31.1806	416.946	±	27.8787	197.968	±	20.0196
AT1G11360	Adenine nucleotide alpha hydrolases-like superfamily protein	AT1G11360	0	1	0	508.135	±	12.1883	253.837	±	51.3107	455.626	±	45.7245	232.315	±	15.2726
AT1G11380	PLAC8 family protein	AT1G11380	1	1	0	190.248	±	16.5581	133.735	±	18.9141	155.589	±	2.87614	101.391	±	12.8341
AT1G11390	Protein kinase superfamily protein	AT1G11390	0	1	0	276.058	±	7.14998	534.426	±	35.9659	230.713	±	1.50388	511	±	79.4637
AT1G11440	hypothetical protein	AT1G11440	1	1	0	129.217	±	30.9051	64.1535	±	13.1016	173.828	±	12.6046	95.365	±	3.62778
AT1G11450	nodulin MtN21 /EamA-like transporter family protein	UMAMIT27	0	1	0	100.167	±	15.1936	27.438	±	12.0961	99.3241	±	17.5534	20.1787	±	8.52938
AT1G11460	nodulin MtN21 /EamA-like transporter family protein	UMAMIT26	1	1	0	9.3226	±	2.26272	1.7737	±	1.60226	2.43045	±	2.18762	5.55e-17	±	7.54807e-33
AT1G11475	RNA polymerases N / 8 kDa subunit	NRPB10	1	1	0	271.148	±	15.8638	340.346	±	13.3565	179.26	±	6.98461	292.172	±	48.8843
AT1G11545	xyloglucan endotransglucosylase/hydrolase 8	XTH8	1	1	0	747.113	±	40.3305	48.2747	±	10.9419	496.889	±	67.7855	43.7391	±	7.99075
AT1G11572	Plant thionin family protein	AT1G11572	0	1	0	5.55e-17	±	7.54807e-33	61.8269	±	15.3758	5.55e-17	±	7.54807e-33	62.5439	±	21.4836
AT1G11655	hypothetical protein	AT1G11655	1	1	1	17.7468	±	3.60962	5.55e-17	±	7.54807e-33	6.59591	±	2.96524	5.55e-17	±	7.54807e-33
AT1G11670	MATE efflux family protein	AT1G11670	1	1	1	391.83	±	15.5017	243.846	±	14.054	248.3	±	12.9154	234.074	±	30.0584
AT1G11680	CYTOCHROME P450 51G1	CYP51G1	0	1	0	2370.05	±	222.574	1111.85	±	87.6521	2163.13	±	152.972	958.29	±	108.94
AT1G11700	senescence regulator (Protein of unknown function, DUF584)	AT1G11700	0	1	0	86.7447	±	20.4144	14.0447	±	10.9352	95.8029	±	55.4528	12.795	±	6.19076
AT1G11720	starch synthase 3	SS3	0	1	0	704.086	±	3.18793	568.594	±	99.2734	787.445	±	66.2025	533.41	±	13.2933
AT1G11740	ankyrin repeat family protein	AT1G11740	1	1	0	53.7696	±	6.45869	7.18515	±	7.71789	20.5337	±	5.09734	1.25953	±	1.1309
AT1G11790	arogenate dehydratase 1	ADT1	0	1	0	312.764	±	6.99892	948.327	±	103.916	256.917	±	7.0893	873.96	±	195.029
AT1G11820	O-Glycosyl hydrolases family 17 protein	AT1G11820	0	1	0	947.015	±	56.1521	565.601	±	111.482	853.342	±	80.168	455.388	±	23.8586
AT1G11850	transmembrane protein	AT1G11850	0	1	0	301.051	±	100.042	49.9145	±	6.05977	206.614	±	21.466	37.3951	±	0.733567
AT1G11890	Synaptobrevin family protein	SEC22	0	1	0	474.401	±	20.7573	781.078	±	71.2985	394.955	±	37.0576	818.512	±	24.7229
AT1G11905	B-cell receptor-associated protein 31-like protein	AT1G11905	0	1	0	138.436	±	15.0523	301.468	±	59.9918	145.349	±	17.7935	397.412	±	57.864
AT1G12010	2-oxoglutarate (2OG) and Fe(II)-dependent oxygenase superfamily protein	AT1G12010	0	1	0	263.804	±	53.3814	107.336	±	13.6918	178.394	±	15.4876	90.1525	±	17.4663
AT1G12020	hypothetical protein	AT1G12020	0	1	0	124.486	±	18.4466	60.5507	±	19.1547	182.794	±	18.779	79.278	±	28.4342
AT1G12040	leucine-rich repeat/extensin 1	LRX1	0	1	0	602.105	±	26.4216	79.9966	±	65.0317	524.975	±	58.3334	91.7656	±	21.3266
AT1G12050	fumarylacetoacetase	AT1G12050	1	1	1	531.966	±	46.9148	794.234	±	85.8862	784.516	±	30.3129	786.443	±	74.577
AT1G12060	BCL-2-associated athanogene 5	BAG5	0	1	0	71.2428	±	6.67897	26.4542	±	7.39092	78.4576	±	9.78834	31.3005	±	5.43734
AT1G12070	Immunoglobulin E-set superfamily protein	AT1G12070	1	1	1	7.24463	±	0.758648	0.979253	±	0.920339	3.56207	±	0.830652	0.872866	±	0.714693
AT1G12080	Vacuolar calcium-binding protein-like protein	AT1G12080	1	1	0	934.232	±	130.904	121.74	±	40.0531	344.675	±	81.3415	47.3742	±	1.31512
AT1G12090	extensin-like protein	ELP	0	1	0	8669.75	±	558.61	2378.31	±	976.061	7919.29	±	2114.33	1219.7	±	425.823
AT1G12110	nitrate transporter 1.1	NRT1.1	0	1	0	4469.77	±	317.885	1184.84	±	135.625	2373.06	±	484.941	912.086	±	514.186
AT1G12120	hypothetical protein (DUF863)	AT1G12120	0	1	0	905.045	±	74.3494	573.42	±	41.7888	834.48	±	96.1393	507.738	±	46.091
AT1G12200	Flavin-binding monooxygenase family protein	FMO	0	1	0	286.264	±	29.1345	1521.58	±	407.452	171.702	±	61.8764	1144.79	±	438.768
AT1G12210	RPS5-like 1	RFL1	0	1	0	54.867	±	4.21347	133.815	±	29.0813	55.4015	±	13.2183	98.055	±	6.9488
AT1G12230	Aldolase superfamily protein	AT1G12230	0	1	0	2030.81	±	99.0575	1420.81	±	176.392	2330.48	±	172.953	1242.82	±	39.408
AT1G12300	Tetratricopeptide repeat (TPR)-like superfamily protein	AT1G12300	0	1	0	81.1583	±	16.3785	33.5433	±	17.6826	74.5207	±	0.624227	31.4249	±	2.77927
AT1G12310	Calcium-binding EF-hand family protein	AT1G12310	0	1	0	794.571	±	41.9302	627.704	±	23.8971	884.395	±	88.3789	708.532	±	69.2166
AT1G12330	cyclin-dependent kinase-like protein	AT1G12330	0	1	0	339.008	±	46.7812	64.833	±	27.9805	327.396	±	54.5839	74.2034	±	20.1763
AT1G12360	Sec1/munc18-like (SM) proteins superfamily	KEU	1	1	0	904.036	±	52.5219	1210.22	±	115.325	1137.98	±	200.98	1682.63	±	173.853
AT1G12370	photolyase 1	PHR1	0	1	0	58.2144	±	10.287	329.411	±	45.7326	50.9317	±	10.042	284.24	±	13.4046
AT1G12390	Cornichon family protein	AT1G12390	0	1	0	192.913	±	15.1335	138.939	±	16.778	225.558	±	28.0522	166.601	±	13.8468
AT1G12420	ACT domain repeat 8	ACR8	1	1	1	120.693	±	11.4611	196.309	±	17.8814	127.091	±	22.8283	382.988	±	52.9904
AT1G12430	armadillo repeat kinesin 3	ARK3	0	1	0	449.485	±	72.3222	216.608	±	7.53505	440.492	±	64.5132	303.883	±	18.4246
AT1G12450	SNARE associated Golgi protein family	AT1G12450	0	1	0	100.48	±	21.7471	46.734	±	2.73287	104.137	±	6.2029	62.5964	±	7.80245
AT1G12460	Leucine-rich repeat protein kinase family protein	AT1G12460	1	1	0	250.967	±	17.3697	109.422	±	21.2738	176.527	±	10.7897	94.964	±	14.7533
AT1G12500	Nucleotide-sugar transporter family protein	AT1G12500	0	1	0	569.507	±	57.48	178.843	±	49.8178	489.442	±	26.5089	130.98	±	8.55438
AT1G12530	hypothetical protein	AT1G12530	0	1	0	140.739	±	14.4846	86.2202	±	8.42206	130.184	±	7.33106	74.5158	±	17.7885
AT1G12560	expansin A7	EXPA7	0	1	0	143.198	±	10.4543	29.833	±	18.4892	110.479	±	23.7803	28.3024	±	21.6169
AT1G12580	phosphoenolpyruvate carboxylase-related kinase 1	PEPKR1	1	1	1	493.266	±	13.9928	461.021	±	27.401	651.919	±	48.0387	443.573	±	28.6327
AT1G12630	Integrase-type DNA-binding superfamily protein	AT1G12630	0	1	0	4.46272	±	1.19722	0.694279	±	1.18803	9.46573	±	1.73393	1.24856	±	2.02725
AT1G12640	MBOAT (membrane bound O-acyl transferase) family protein	LPLAT1	1	1	1	468.137	±	34.0242	712.126	±	51.8838	627.964	±	26.49	736.472	±	26.7816
AT1G12740	cytochrome P450, family 87, subfamily A, polypeptide 2	CYP87A2	1	1	0	130.088	±	11.2751	33.2746	±	7.26835	34.8029	±	13.8674	10.4895	±	3.41835
AT1G12760	Zinc finger, C3HC4 type (RING finger) family protein	AT1G12760	1	1	0	627.64	±	10.5361	1139.23	±	20.3017	682.95	±	20.83	1207.88	±	27.8511
AT1G12780	UDP-D-glucose/UDP-D-galactose 4-epimerase 1	UGE1	0	1	0	1325.45	±	139.548	355.914	±	49.0386	1607.57	±	257.477	371.023	±	75.3831
AT1G12790	DNA ligase-like protein	AT1G12790	0	1	0	93.5262	±	17.2932	52.9194	±	10.1489	108.831	±	6.0993	67.2096	±	7.42852
AT1G12820	auxin signaling F-box 3	AFB3	1	1	0	669.475	±	11.9982	435.084	±	50.4454	858.351	±	32.796	466.422	±	11.34
AT1G12830	nucleolin	AT1G12830	0	1	0	181.05	±	1.44835	247.042	±	19.909	140.949	±	20.8501	207.566	±	37.7939
AT1G12845	transmembrane protein	AT1G12845	0	1	0	189.274	±	86.1972	50.2699	±	17.3776	301.039	±	22.1465	79.2369	±	13.0008
AT1G12850	Phosphoglycerate mutase family protein	AT1G12850	0	1	0	743.765	±	9.21132	561.16	±	28.5161	832.501	±	42.7806	586.889	±	65.5776
AT1G12860	basic helix-loop-helix (bHLH) DNA-binding superfamily protein	SCRM2	0	1	0	527.566	±	55.6031	195.044	±	54.9049	641.265	±	41.9887	213.557	±	48.6894
AT1G12880	nudix hydrolase homolog 12	NUDT12	0	1	0	57.4684	±	19.5685	156.403	±	47.9583	71.3533	±	7.39736	224.758	±	56.1834
AT1G12920	eukaryotic release factor 1-2	ERF1-2	1	0	0	1630.95	±	46.9489	1415.07	±	186.778	1179.16	±	62.9705	1128.16	±	83.0635
AT1G12930	ARM repeat superfamily protein	AT1G12930	0	1	0	434.252	±	60.2845	291.787	±	28.5677	503.044	±	59.2938	287.855	±	26.1892
AT1G12950	root hair specific 2	RSH2	0	1	0	109.714	±	18.2948	38.5404	±	13.2907	96.3286	±	23.2095	41.87	±	13.8719
AT1G13000	transmembrane protein, putative (DUF707)	AT1G13000	0	1	0	301.937	±	26.0874	441.404	±	67.0928	339.012	±	38.9708	640.535	±	94.8834
AT1G13020	eukaryotic initiation factor 4B2	EIF4B2	0	1	0	532.648	±	22.3827	718.396	±	30.6433	535.906	±	6.72294	699.46	±	44.4321
AT1G13030	sphere organelles protein-like protein	AT1G13030	1	0	0	171.01	±	14.5003	187.997	±	21.2666	127.034	±	13.7168	135.132	±	10.16
AT1G13060	20S proteasome beta subunit E1	PBE1	1	1	0	1417.1	±	69.1608	1987.03	±	139.35	1676.65	±	75.3167	2430.79	±	141.339
AT1G13100	cytochrome P450, family 71, subfamily B, polypeptide 29	CYP71B29	0	1	0	129.773	±	25.1012	46.2126	±	7.21152	142.617	±	20.9035	62.9999	±	4.19809
AT1G13160	ARM repeat superfamily protein	AT1G13160	1	1	0	579.03	±	29.1108	870.914	±	91.6116	371.524	±	50.6197	582.201	±	49.1209
AT1G13170	OSBP(oxysterol binding protein)-related protein 1D	ORP1D	0	1	0	641.189	±	51.0458	305.735	±	11.071	563.613	±	91.0036	271.977	±	56.7047
AT1G13210	autoinhibited Ca2 /ATPase II	ACA.l	0	1	0	828.223	±	128.599	2524.81	±	562.576	1170.84	±	161.14	3259.68	±	387.247
AT1G13245	ROTUNDIFOLIA like 17	RTFL17	0	1	0	412.021	±	86.1607	124.344	±	24.2307	557.952	±	168.25	111.536	±	34.1604
AT1G13250	galacturonosyltransferase-like 3	GATL3	0	1	0	324.04	±	30.4886	74.4003	±	12.9696	268.207	±	23.784	78.7342	±	10.6472
AT1G13280	allene oxide cyclase 4	AOC4	0	1	0	647.612	±	98.8231	278.005	±	87.2085	735.534	±	29.9493	383.899	±	42.5172
AT1G13300	myb-like transcription factor family protein	HRS1	0	1	0	391.641	±	26.6909	79.8434	±	23.4249	286.313	±	84.5286	73.2623	±	16.6001
AT1G13310	Endosomal targeting BRO1-like domain-containing protein	AT1G13310	0	1	0	0.953942	±	1.12509	42.4982	±	13.1154	1.47596	±	1.65458	125.004	±	78.6414
AT1G13320	protein phosphatase 2A subunit A3	PP2AA3	1	1	0	946.548	±	51.2562	1057.31	±	42.0725	1036.13	±	29.031	1259.57	±	94.1206
AT1G13330	Tat-binding protein 1(Tbp-1)-interacting protein (TBPIP)	AHP2	0	1	0	66.5855	±	23.0866	168.558	±	12.3831	100.25	±	20.9435	261.153	±	73.822
AT1G13340	Regulator of Vps4 activity in the MVB pathway protein	AT1G13340	0	1	0	69.1771	±	31.9101	188.378	±	0.616389	107.901	±	31.6804	333.092	±	104.018
AT1G13370	Histone superfamily protein	AT1G13370	0	1	0	1.38224	±	0.0951817	10.7468	±	3.42176	3.52299	±	1.07377	11.4008	±	4.50988
AT1G13380	sodium/hydrogen exchanger (DUF1218)	AT1G13380	0	1	0	343.725	±	41.4529	135.355	±	15.7272	407.26	±	44.3792	166.923	±	18.784
AT1G13390	translocase subunit seca	AT1G13390	0	1	0	241.79	±	20.6894	414.247	±	45.7444	278.925	±	16.2358	429.82	±	17.4359
AT1G13450	Homeodomain-like superfamily protein	GT-1	0	1	0	520.482	±	24.6436	365.232	±	35.3928	579.598	±	18.0439	394.345	±	23.1389
AT1G13470	hypothetical protein (DUF1262)	AT1G13470	1	1	0	14.6247	±	12.7065	218.277	±	93.1765	138.542	±	75.8153	738.325	±	139.739
AT1G13480	hypothetical protein (DUF1262)	AT1G13480	1	1	0	23.313	±	16.3943	157.702	±	79.7303	96.4611	±	37.8138	425.101	±	62.1924
AT1G13490	hypothetical protein (DUF1262)	AT1G13490	0	1	0	5.55e-17	±	7.54807e-33	10.2645	±	3.585	0.733918	±	1.25457	7.92177	±	2.85997
AT1G13520	hypothetical protein (DUF1262)	AT1G13520	1	1	0	12.6952	±	6.08397	126.355	±	29.7317	153.856	±	72.6015	396.826	±	169.687
AT1G13530	hypothetical protein (DUF1262)	AT1G13530	0	1	0	19.7204	±	8.71379	45.6599	±	3.20742	14.6065	±	4.59385	43.3565	±	7.96172
AT1G13550	hypothetical protein (DUF1262)	AT1G13550	0	1	0	0.533484	±	0.924021	13.8154	±	9.67102	4.18294	±	1.67653	21.4369	±	3.24277
AT1G13570	F-box/RNI-like superfamily protein	AT1G13570	1	1	0	401.327	±	23.6812	262.666	±	68.2891	560.389	±	37.168	327.366	±	17.7834
AT1G13610	alpha/beta-Hydrolases superfamily protein	AT1G13610	1	1	0	11.9266	±	1.06523	20.0665	±	3.20397	3.19754	±	1.14232	7.37466	±	1.3678
AT1G13640	Phosphatidylinositol 3- and 4-kinase family protein	AT1G13640	0	1	0	1027.56	±	249.793	499.025	±	62.6166	1092.13	±	192.705	625.66	±	21.7071
AT1G13700	6-phosphogluconolactonase 1	PGL1	0	1	0	177.044	±	14.0268	22.1738	±	11.2099	175.182	±	32.6457	39.5819	±	10.2606
AT1G13730	Nuclear transport factor 2 (NTF2) family protein with RNA binding (RRM-RBD-RNP motifs) domain-containing protein	AT1G13730	1	0	0	437.131	±	48.3906	372.694	±	15.1434	316.53	±	26.8566	319.443	±	4.20285
AT1G13740	ABI five binding protein 2	AFP2	0	1	0	144.736	±	16.2038	230.746	±	12.1364	111.518	±	19.9333	186.259	±	43.9615
AT1G13750	Purple acid phosphatases superfamily protein	AT1G13750	1	0	0	178.771	±	27.5673	220.817	±	35.2163	331.952	±	49.9965	327.735	±	44.3565
AT1G13810	Restriction endonuclease, type II-like superfamily protein	AT1G13810	1	1	0	90.0292	±	14.7487	128.332	±	21.081	54.112	±	4.68649	96.0353	±	19.6776
AT1G13860	QUASIMODO2 LIKE 1	QUL1	1	1	0	325.939	±	16.0751	148.231	±	9.39397	280.981	±	6.20586	125.047	±	16.7214
AT1G13940	T-box transcription factor, putative (DUF863)	AT1G13940	0	1	0	382.412	±	37.4472	198.358	±	34.6524	348.888	±	7.89843	196.519	±	27.4663
AT1G13970	beta-hexosaminidase (DUF1336)	AT1G13970	1	1	0	114.61	±	6.40856	43.7311	±	5.17439	63.4706	±	10.638	35.2971	±	10.4575
AT1G13980	sec7 domain-containing protein	GN	1	1	0	1285.94	±	55.2832	663.046	±	38.059	1393.38	±	140.234	839.822	±	61.1171
AT1G13990	plant/protein	AT1G13990	0	1	0	407.851	±	145.341	1376.92	±	91.3419	683.659	±	157.262	1694.83	±	6.158
AT1G14000	VH1-interacting kinase	VIK	0	1	0	754.385	±	18.9898	1464.91	±	220.445	767.564	±	41.451	1551.37	±	27.2509
AT1G14010	emp24/gp25L/p24 family/GOLD family protein	AT1G14010	0	1	0	383.772	±	44.516	596.331	±	96.2156	382.174	±	22.9004	710.054	±	47.458
AT1G14040	EXS (ERD1/XPR1/SYG1) family protein	AT1G14040	0	1	0	187.432	±	29.6186	737.539	±	335.387	158.533	±	17.8317	549.227	±	67.1212
AT1G14060	GCK domain-containing protein	AT1G14060	1	1	1	218.968	±	23.5664	593.509	±	39.0019	108.969	±	10.5432	446.642	±	40.8747
AT1G14080	fucosyltransferase 6	FUT6	1	1	0	95.307	±	8.62521	44.3153	±	13.2664	51.245	±	8.08244	33.0065	±	13.2037
AT1G14120	2-oxoglutarate (2OG) and Fe(II)-dependent oxygenase superfamily protein	AT1G14120	1	0	0	57.0522	±	13.6496	84.7183	±	31.5306	12.3464	±	10.61	18.1583	±	13.1313
AT1G14130	2-oxoglutarate (2OG) and Fe(II)-dependent oxygenase superfamily protein	AT1G14130	1	0	0	104.47	±	8.12943	123.151	±	22.666	51.8339	±	11.2421	58.7771	±	19.3517
AT1G14185	Glucose-methanol-choline (GMC) oxidoreductase family protein	AT1G14185	0	1	0	38.353	±	3.13458	4.82535	±	5.48138	18.2338	±	12.6519	3.35254	±	2.69796
AT1G14190	Glucose-methanol-choline (GMC) oxidoreductase family protein	AT1G14190	0	1	0	40.2855	±	7.61881	12.0524	±	4.36388	27.4213	±	2.71684	5.50336	±	4.51909
AT1G14200	RING/U-box superfamily protein	AT1G14200	1	1	0	125.31	±	3.15535	167.164	±	5.41055	195.335	±	37.6855	276.625	±	60.8118
AT1G14205	Ribosomal L18p/L5e family protein	AT1G14205	1	1	0	135.603	±	13.8699	75.1059	±	15.7724	86.3817	±	16.9865	42.6116	±	5.14175
AT1G14210	Ribonuclease T2 family protein	AT1G14210	1	1	0	629.716	±	72.5945	284.901	±	68.5921	308.319	±	13.2646	157.635	±	25.3615
AT1G14220	Ribonuclease T2 family protein	AT1G14220	1	1	1	33.6035	±	6.15387	2.34111	±	1.32177	2.58808	±	2.76329	5.55e-17	±	7.54807e-33
AT1G14250	GDA1/CD39 nucleoside phosphatase family protein	AT1G14250	1	1	0	14.5219	±	0.904379	63.2204	±	30.6952	400.103	±	101.871	492.481	±	112.599
AT1G14280	phytochrome kinase substrate 2	PKS2	0	1	0	500.608	±	242.633	68.6301	±	26.7045	450.721	±	193.219	40.4446	±	12.5482
AT1G14290	sphingoid base hydroxylase 2	SBH2	0	1	0	636.297	±	109.277	235.354	±	25.4229	600.316	±	75.7017	190.174	±	15.886
AT1G14300	ARM repeat superfamily protein	AT1G14300	1	1	0	245.58	±	12.7592	400.756	±	46.5065	201.843	±	10.9682	347.989	±	27.0556
AT1G14320	Ribosomal protein L16p/L10e family protein	SAC52	0	1	0	6683.94	±	325.709	8973.36	±	1161.2	5752.39	±	416.79	7935.23	±	934.057
AT1G14330	Galactose oxidase/kelch repeat superfamily protein	AT1G14330	0	1	0	202.094	±	27.9506	437.413	±	42.0465	172.492	±	17.0516	551.73	±	134.44
AT1G14340	RNA-binding (RRM/RBD/RNP motifs) family protein	AT1G14340	0	1	0	188.609	±	16.9683	125.964	±	11.5587	190.98	±	14.4446	124.868	±	14.2479
AT1G14345	NAD(P)-linked oxidoreductase superfamily protein	AT1G14345	0	1	0	674.124	±	86.0708	373.042	±	111.386	909.724	±	211.567	310.914	±	70.9673
AT1G14360	UDP-galactose transporter 3	UTR3	0	1	0	257.089	±	25.6239	433.977	±	128.344	237.804	±	44.3996	555.393	±	53.0938
AT1G14370	protein kinase 2A	APK2A	0	1	0	197.811	±	19.513	548.956	±	92.115	248.056	±	65.6762	660.23	±	55.6713
AT1G14380	IQ-domain 28	IQD28	0	1	0	568.173	±	42.8033	210.512	±	5.48399	543.62	±	70.0917	221.816	±	34.9023
AT1G14400	ubiquitin carrier protein 1	UBC1	1	0	0	1740.28	±	29.034	1569.26	±	151.369	2201.71	±	82.5982	1918.32	±	147.875
AT1G14430	glyoxal oxidase-related protein	AT1G14430	0	1	0	64.674	±	10.7763	19.2452	±	4.89951	63.3013	±	25.2009	20.9415	±	1.344
AT1G14440	homeobox protein 31	HB31	0	1	0	178.242	±	27.2374	49.3629	±	16.0111	207.9	±	59.1363	59.8173	±	17.1846
AT1G14460	AAA-type ATPase family protein	AT1G14460	0	1	0	317.09	±	29.9434	170.519	±	16.8573	288.412	±	11.7268	163.456	±	13.759
AT1G14480	Ankyrin repeat family protein	AT1G14480	0	1	0	52.2769	±	1.59275	167.537	±	41.327	46.1788	±	19.6234	252.691	±	73.3334
AT1G14520	myo-inositol oxygenase 1	MIOX1	1	0	0	74.192	±	14.8705	55.2269	±	8.84554	21.7861	±	15.5154	17.9643	±	4.65958
AT1G14530	tobamovirus multiplication-like protein (DUF1084)	THH1	0	1	0	84.4268	±	7.36565	141.659	±	29.9956	91.7326	±	13.0514	156.485	±	15.1264
AT1G14540	Peroxidase superfamily protein	PER4	1	1	0	8.82571	±	10.0535	111.772	±	32.4556	98.5136	±	31.5228	282.288	±	121.43
AT1G14560	Mitochondrial substrate carrier family protein	AT1G14560	1	1	0	208.149	±	18.79	262.802	±	13.4065	266.692	±	13.9684	328.083	±	22.7763
AT1G14580	C2H2-like zinc finger protein	AT1G14580	0	1	0	246.286	±	61.438	149.152	±	27.6774	333.699	±	45.6718	141.218	±	33.5363
AT1G14590	Nucleotide-diphospho-sugar transferase family protein	AT1G14590	0	1	0	139.056	±	15.7749	74.6359	±	1.1903	146.817	±	33.8576	79.6804	±	9.15885
AT1G14610	valyl-tRNA synthetase / valine-tRNA ligase (VALRS)	TWN2	1	0	0	2378.09	±	123.347	2404.83	±	70.3895	1945.22	±	86.3597	1930.42	±	123.416
AT1G14620	decoy	DECOY	1	0	0	464.941	±	0.731357	373.292	±	24.7671	290.46	±	24.7978	278.83	±	47.9782
AT1G14640	SWAP (Suppressor-of-White-APricot)/surp domain-containing protein	AT1G14640	0	1	0	70.3529	±	15.3711	296.328	±	14.3703	86.2877	±	3.82297	351.056	±	63.88
AT1G14642	hypothetical protein	AT1G14642	0	1	0	9.4182	±	3.63582	33.4046	±	4.85459	7.92901	±	8.44849	35.1747	±	10.5912
AT1G14650	SWAP (Suppressor-of-White-APricot)/surp domain-containing protein / ubiquitin family protein	AT1G14650	1	1	0	1074.28	±	45.5292	1250.95	±	71.4802	1234.07	±	84.2069	1423.88	±	95.0494
AT1G14690	microtubule-associated protein 65-7	MAP65-7	0	1	0	498	±	7.13104	294.823	±	8.51993	491.961	±	20.1055	279.764	±	35.2115
AT1G14710	hydroxyproline-rich glycoprotein family protein	AT1G14710	1	1	0	1454.7	±	77.5216	1166.24	±	125.402	1146.9	±	89.8114	998.867	±	70.4362
AT1G14720	xyloglucan endotransglucosylase/hydrolase 28	XTH28	0	1	0	754.493	±	152.29	459.01	±	58.2202	656.293	±	43.1683	401.771	±	43.1976
AT1G14770	RING/FYVE/PHD zinc finger superfamily protein	AT1G14770	1	1	0	119.884	±	26.4786	60.295	±	16.0559	68.9309	±	5.79829	39.5159	±	4.33651
AT1G14780	MAC/Perforin domain-containing protein	AT1G14780	1	1	0	56.241	±	5.22418	16.1709	±	3.33662	132.685	±	59.5949	50.8711	±	5.5491
AT1G14840	microtubule-associated proteins 70-4	MAP70-4	0	1	0	358.037	±	20.3472	129.609	±	18.0294	372.22	±	50.9041	139.67	±	19.6419
AT1G14860	nudix hydrolase homolog 18	NUDT18	1	1	0	92.6302	±	2.71597	52.7499	±	16.0373	61.6931	±	21.8864	20.3758	±	2.77577
AT1G14870	PLANT CADMIUM RESISTANCE 2	PCR2	1	1	0	415.088	±	5.4532	1701.42	±	328.616	989.15	±	200.051	2280.75	±	287.903
AT1G14900	high mobility group A	HMGA	0	1	0	452.923	±	21.0909	148.28	±	11.8208	459.029	±	44.6624	189.698	±	27.2421
AT1G14910	ENTH/ANTH/VHS superfamily protein	AT1G14910	0	1	0	817.413	±	65.2999	613.77	±	53.2309	1000.41	±	132.611	739.628	±	74.397
AT1G14920	GRAS family transcription factor family protein	GAI	0	1	0	1104.26	±	323.485	173.58	±	14.9041	1240.04	±	50.6132	151.982	±	15.6903
AT1G14960	Polyketide cyclase/dehydrase and lipid transport superfamily protein	AT1G14960	0	1	0	95.9726	±	33.2745	11.1971	±	9.28283	69.7323	±	21.86	12.7342	±	9.51373
AT1G14970	O-fucosyltransferase family protein	AT1G14970	0	1	0	186.119	±	7.28555	86.2149	±	8.24965	155.135	±	38.8481	100.861	±	2.92023
AT1G14980	chaperonin 10	CPN10	1	1	0	1054.15	±	39.3599	1841.53	±	139.415	679.26	±	216.617	1319.06	±	164.111
AT1G15000	serine carboxypeptidase-like 50	scpl50	0	1	0	298.839	±	51.2303	95.0757	±	5.12737	307.819	±	33.6103	91.6502	±	18.4232
AT1G15020	quiescin-sulfhydryl oxidase 1	QSOX1	0	1	0	374.861	±	17.3004	209.711	±	1.06099	419.59	±	82.056	258.724	±	11.9452
AT1G15030	hypothetical protein (DUF789)	AT1G15030	0	1	0	477.29	±	43.1387	684.333	±	31.573	586.72	±	14.6166	774.729	±	102.024
AT1G15040	Class I glutamine amidotransferase-like superfamily protein	GAT1_2.1	1	1	0	99.026	±	31.5162	170.115	±	23.818	175.317	±	18.1851	283.624	±	41.8062
AT1G15060	alpha/beta hydrolase family protein	AT1G15060	0	1	0	419.462	±	88.308	728.736	±	141.519	575.637	±	12.3443	839.294	±	46.5965
AT1G15110	phosphatidyl serine synthase family protein	PSS1	0	1	0	219.015	±	17.3317	401.906	±	42.9197	195.756	±	23.2839	411.041	±	41.9179
AT1G15120	Ubiquinol-cytochrome C reductase hinge protein	AT1G15120	1	1	0	1370.29	±	86.8602	1700.09	±	37.3156	1192.63	±	64.4739	1639.41	±	13.6238
AT1G15130	Endosomal targeting BRO1-like domain-containing protein	AT1G15130	1	1	0	1252.45	±	19.4871	1829.32	±	133.353	1614.86	±	196.208	2197.03	±	107.322
AT1G15170	MATE efflux family protein	AT1G15170	0	1	0	156.191	±	11.892	468.366	±	36.0193	199.442	±	14.7337	459.598	±	18.0146
AT1G15180	MATE efflux family protein	AT1G15180	0	1	0	507.404	±	21.358	342.101	±	82.8552	750.183	±	152.913	335.645	±	73.9514
AT1G15190	Fasciclin-like arabinogalactan family protein	AT1G15190	0	1	0	9.86548	±	1.8208	35.6122	±	8.39632	15.0713	±	4.18777	33.4927	±	11.4751
AT1G15210	pleiotropic drug resistance 7	ABCG35	0	1	0	1146.36	±	62.8893	295.112	±	82.3094	847.485	±	154.917	340.027	±	30.4083
AT1G15215	SAWADEE HOMEODOMAIN protein	SHH1	0	1	0	128.635	±	13.2104	63.2346	±	17.0758	156.962	±	11.1848	83.4406	±	4.87463
AT1G15220	cytochrome c biogenesis protein family	CCMH	0	1	0	84.2534	±	12.2248	59.2368	±	10.8785	101.885	±	16.1748	54.6672	±	6.42508
AT1G15260	LOW protein: ATP-dependent RNA helicase-like protein	AT1G15260	1	1	1	303.455	±	6.37127	33.7492	±	3.2939	309.193	±	24.8093	48.6866	±	2.80635
AT1G15350	DUF4050 family protein	AT1G15350	0	1	0	475.432	±	15.0846	307.93	±	44.0912	527.646	±	56.2097	281.057	±	47.011
AT1G15380	Lactoylglutathione lyase / glyoxalase I family protein	GLYI4	0	1	0	466.428	±	120.358	139.189	±	60.9864	511.853	±	67.5589	200.954	±	59.1507
AT1G15405	AT1G15405	AT1G15405	0	1	0	51.5689	±	19.908	708.894	±	18.7953	81.1903	±	8.50013	852.336	±	57.9305
AT1G15415	late embryogenesis abundant-like protein	AT1G15415	0	1	0	21.3997	±	2.9545	209.898	±	77.0839	15.8968	±	2.28421	142.299	±	39.0436
AT1G15420	WD repeat protein	AT1G15420	1	1	0	377.158	±	11.3413	607.948	±	24.3324	260.357	±	16.553	502.676	±	80.1481
AT1G15430	hypothetical protein (DUF1644)	AT1G15430	0	1	0	110.303	±	12.6688	571.552	±	157.719	169.631	±	18.115	647.759	±	50.0606
AT1G15440	periodic tryptophan protein 2	PWP2	1	1	0	709.785	±	92.2644	1136.66	±	71.9073	467.388	±	28.6262	942.372	±	119.21
AT1G15480	Tetratricopeptide repeat (TPR)-like superfamily protein	AT1G15480	1	0	0	262.238	±	14.5166	257.727	±	22.2989	135.133	±	23.1788	200.776	±	29.181
AT1G15510	Tetratricopeptide repeat (TPR)-like superfamily protein	ECB2	1	0	0	208.451	±	47.242	125.834	±	13.3485	112.316	±	10.9588	106.798	±	15.2315
AT1G15520	pleiotropic drug resistance 12	ABCG40	0	1	0	90.5924	±	74.0555	10288.9	±	4689.82	132.732	±	44.9697	8229.2	±	2662.13
AT1G15550	gibberellin 3-oxidase 1	GA3OX1	0	1	0	194.171	±	75.1816	50.255	±	24.3406	224.609	±	76.1675	54.2156	±	12.6488
AT1G15570	CYCLIN A2;3	CYCA2;3	1	1	0	260.308	±	34.0886	97.0121	±	12.1806	348.5	±	64.9599	161.771	±	20.6869
AT1G15630	transmembrane protein	AT1G15630	1	0	0	7.06384	±	1.99781	2.91336	±	3.31491	25.8984	±	2.05866	23.1787	±	11.3288
AT1G15640	transmembrane protein	AT1G15640	1	1	0	11.8542	±	4.76182	1.27153	±	2.16137	23.7326	±	7.72492	8.25828	±	3.73026
AT1G15690	Inorganic H pyrophosphatase family protein	AVP1	0	1	0	10282.6	±	1310.98	7533.75	±	432.525	10698.2	±	606.137	6726.89	±	561.576
AT1G15780	mediator of RNA polymerase II transcription subunit 15a-like protein	NRB4	1	1	0	909.469	±	12.927	1579.71	±	42.521	1006	±	46.449	2067.86	±	302.013
AT1G15790	mediator of RNA polymerase II transcription subunit 15a-like protein	AT1G15790	0	1	0	49.9829	±	24.4336	127.04	±	11.7037	81.538	±	26.9806	228.119	±	42.2581
AT1G15800	hypothetical protein	AT1G15800	0	1	0	102.887	±	21.5511	294.754	±	113.623	130.208	±	28.9421	402.662	±	22.7386
AT1G15820	light harvesting complex photosystem II subunit 6	LHCB6	0	1	0	27946.5	±	14568.9	13731.5	±	2086.43	40188.2	±	12430.6	10497.1	±	1642.47
AT1G15860	defective in cullin neddylation protein (DUF298)	AT1G15860	0	1	0	385.248	±	41.0751	556.817	±	32.8256	405.586	±	47.3875	616.231	±	78.5855
AT1G15880	golgi snare 11	GOS11	1	1	0	498.906	±	27.3778	355.251	±	28.7242	571.333	±	26.0813	452.19	±	11.8961
AT1G15885	hypothetical protein	AT1G15885	0	1	0	56.7552	±	9.69879	30.3201	±	4.65903	67.0576	±	6.63724	32.0584	±	6.29615
AT1G15890	Disease resistance protein (CC-NBS-LRR class) family	AT1G15890	0	1	0	51.1066	±	6.9076	134.129	±	24.3537	70.3571	±	8.73113	146.241	±	47.304
AT1G15900	transmembrane protein	AT1G15900	0	1	0	9.52667	±	3.86132	26.7952	±	5.16372	11.7194	±	1.6675	20.9229	±	1.35036
AT1G15910	XH/XS domain-containing protein	FDM1	0	1	0	398.062	±	37.3343	259.577	±	14.4068	407.057	±	40.6761	256.045	±	3.26514
AT1G15950	cinnamoyl coa reductase 1	CCR1	0	1	0	1159.71	±	223.126	2190.86	±	199.803	1309.25	±	353.644	2107.97	±	251.978
AT1G15960	NRAMP metal ion transporter 6	NRAMP6	0	1	0	564.944	±	93.7915	1097.14	±	8.71228	654.994	±	186.72	1070.18	±	157.129
AT1G16000	GAG1At protein	AT1G16000	0	1	0	239.246	±	25.3882	299.896	±	50.3316	188.059	±	5.41544	296.721	±	7.90079
AT1G16030	heat shock protein 70B	Hsp70b	0	1	0	125.259	±	18.9578	64.3422	±	9.10356	125.745	±	0.908392	59.9191	±	6.94556
AT1G16080	nuclear protein	AT1G16080	0	1	0	702.956	±	51.6648	1247.3	±	212.782	824.039	±	111.053	1128.83	±	129.664
AT1G16090	wall associated kinase-like 7	WAKL7	0	1	0	35.9012	±	11.5086	230.411	±	40.7278	52.3832	±	5.09912	281.364	±	56.2275
AT1G16130	wall associated kinase-like 2	WAKL2	0	1	0	50.1946	±	12.262	144.978	±	27.7213	58.1161	±	14.7719	85.6355	±	25.8691
AT1G16170	ephrin-A3 protein	AT1G16170	0	1	0	270.74	±	22.0291	92.6834	±	18.6141	266.357	±	37.5986	78.6371	±	34.0753
AT1G16180	Serinc-domain containing serine and sphingolipid biosynthesis protein	AT1G16180	1	1	0	2939.51	±	214.96	3784.78	±	463.065	3801.63	±	112.755	4603.12	±	575.856
AT1G16210	coiled-coil protein	AT1G16210	0	1	0	696.547	±	39.5177	1247.31	±	94.0049	717.789	±	72.4608	1180.61	±	61.399
AT1G16260	Wall-associated kinase family protein	AT1G16260	1	1	0	169.151	±	57.4977	475.926	±	142.344	492.531	±	134.469	694.747	±	97.2857
AT1G16270	kinase superfamily with octicosapeptide/Phox/Bem1p domain-containing protein	AT1G16270	0	1	0	639.126	±	30.1763	966.499	±	180.219	678.958	±	27.8824	1035.48	±	23.6661
AT1G16280	RNA helicase 36	RH36	1	1	0	159.286	±	12.0405	203.886	±	23.3454	118.044	±	8.90722	143.482	±	15.8084
AT1G16300	glyceraldehyde-3-phosphate dehydrogenase of plastid 2	GAPCP-2	0	1	0	165.564	±	12.3416	541.507	±	49.226	155.857	±	15.6631	394.546	±	52.368
AT1G16340	Aldolase superfamily protein	ATKDSA2	0	1	0	228.718	±	27.1573	131.725	±	8.91889	242.363	±	5.94105	119.196	±	16.077
AT1G16390	organic cation/carnitine transporter 3	2003-10-01	0	1	0	138.029	±	3.58199	13.8194	±	8.95173	66.823	±	61.1601	7.39595	±	0.97457
AT1G16400	cytochrome P450, family 79, subfamily F, polypeptide 2	CYP79F2	0	1	0	537.421	±	10.31	128.019	±	40.6081	412.354	±	79.8287	87.1026	±	20.2427
AT1G16420	metacaspase 8	MC8	0	1	0	6.37849	±	2.69399	316.338	±	143.355	10.0346	±	3.0706	304.797	±	40.6776
AT1G16440	root hair specific 3	RSH3	0	1	1	28.9099	±	7.28983	5.19134	±	2.49707	11.8755	±	2.82714	6.1171	±	1.3775
AT1G16470	proteasome subunit PAB1	PAB1	0	1	0	827.004	±	47.6998	1282.05	±	166.037	745.997	±	83.6672	1298.43	±	136.223
AT1G16510	SAUR-like auxin-responsive protein family	AT1G16510	0	1	0	64.3349	±	14.7483	34.3377	±	1.33837	45.9113	±	9.67361	24.1704	±	7.40126
AT1G16540	molybdenum cofactor sulfurase (LOS5) (ABA3)	ABA3	0	1	0	164.793	±	5.90136	409.01	±	30.0973	186.889	±	42.0914	485.684	±	37.6282
AT1G16560	Per1-like family protein	AT1G16560	1	1	0	911.626	±	33.1272	1021.48	±	60.8804	1040.31	±	60.3313	1351.1	±	97.9912
AT1G16570	UDP-Glycosyltransferase superfamily protein	AT1G16570	0	1	0	259.088	±	25.9041	174.275	±	13.4709	260.561	±	22.993	150.749	±	18.9953
AT1G16590	DNA-binding HORMA family protein	REV7	0	1	0	52.7883	±	1.91119	34.4933	±	3.8819	67.8377	±	10.2409	35.3438	±	8.98135
AT1G16610	arginine/serine-rich 45	SR45	0	1	0	887.447	±	57.2615	1300.98	±	83.6686	1005.84	±	66.0331	1452.16	±	133.015
AT1G16630	transmembrane protein	AT1G16630	0	1	0	139.647	±	33.48	49.4887	±	7.01477	130.276	±	42.5577	47.6122	±	8.768
AT1G16670	Protein kinase superfamily protein	AT1G16670	1	1	0	143.171	±	12.5286	398.979	±	56.609	193.468	±	15.2884	644.796	±	25.5525
AT1G16680	Chaperone DnaJ-domain superfamily protein	AT1G16680	0	1	0	317.901	±	21.3183	216.532	±	39.0287	331.101	±	18.0699	209.465	±	35.9308
AT1G16700	Alpha-helical ferredoxin	AT1G16700	0	1	0	672.062	±	25.5288	1108.82	±	66.364	636.06	±	39.5124	1129.59	±	11.7994
AT1G16750	GPI-anchored adhesin-like protein, putative (Protein of unknown function, DUF547)	AT1G16750	0	1	0	132.749	±	27.6662	58.1304	±	17.1597	144.541	±	12.2309	62.2186	±	23.6924
AT1G16780	Inorganic H pyrophosphatase family protein	VHP2;2	0	1	0	293.758	±	11.2458	143.328	±	5.8545	330.18	±	38.0411	179.212	±	51.8015
AT1G16830	Pentatricopeptide repeat (PPR) superfamily protein	AT1G16830	1	1	0	44.5683	±	8.88891	66.6825	±	9.12644	26.3628	±	4.27039	45.4146	±	8.55429
AT1G16850	transmembrane protein	AT1G16850	0	1	0	46.1946	±	21.8531	301.673	±	38.715	35.4491	±	10.8144	130.191	±	66.0456
AT1G16858	NA	NA	1	1	0	867.053	±	10.3148	616.051	±	15.3056	742.368	±	41.8915	584.77	±	26.4806
AT1G16860	Ubiquitin-specific protease family C19-related protein	AT1G16860	1	1	0	867.053	±	10.3148	616.051	±	15.3056	742.368	±	41.8915	584.77	±	26.4806
AT1G16920	RAB GTPase homolog A1B	RABA1b	0	1	0	609.712	±	27.2853	314.198	±	29.2539	600.981	±	41.8334	302.313	±	67.5963
AT1G16970	ATP-dependent DNA helicase 2 subunit Ku70-like protein	KU70	0	1	0	269.692	±	11.9584	317.959	±	45.7246	216.826	±	15.4853	358.563	±	29.9742
AT1G17050	solanesyl diphosphate synthase 2	SPS2	0	1	0	175.65	±	71.1256	1105.69	±	302.389	178.877	±	77.7453	796.479	±	180.91
AT1G17060	cytochrome p450 72c1	CYP72C1	0	1	0	148.608	±	22.8978	69.1101	±	16.6798	105.156	±	9.49427	62.6067	±	7.50112
AT1G17080	Ribosomal protein L18ae family	AT1G17080	1	1	0	469.336	±	13.4403	608.751	±	82.0036	575.478	±	34.4781	729.34	±	50.7112
AT1G17100	SOUL heme-binding family protein	HBP1	0	1	0	569.106	±	192.678	2056.38	±	520.149	831.126	±	179.297	1648.41	±	433.225
AT1G17130	coiled-coil protein (DUF572)	AT1G17130	0	1	0	381.521	±	3.28582	559.866	±	48.9941	368.944	±	20.7819	562.414	±	22.8302
AT1G17140	interactor of constitutive active rops 1	ICR1	0	1	0	468.987	±	42.1812	196.713	±	9.45671	463.646	±	23.6163	178.677	±	1.66151
AT1G17147	VQ motif-containing protein	AT1G17147	0	1	0	24.6768	±	7.35705	294.144	±	40.7118	39.3936	±	17.0324	244.459	±	31.4086
AT1G17170	glutathione S-transferase TAU 24	GSTU24	1	1	1	151.35	±	4.76458	2739.9	±	456.155	42.0512	±	6.33442	483.695	±	123.465
AT1G17180	glutathione S-transferase TAU 25	GSTU25	1	1	1	76.5309	±	27.7178	3139.32	±	456.143	20.4859	±	8.16308	135	±	56.6674
AT1G17190	glutathione S-transferase tau 26	GSTU26	1	1	0	294.738	±	39.272	92.2538	±	10.9909	152.401	±	39.0109	80.3356	±	24.4544
AT1G17200	Uncharacterized protein family (UPF0497)	AT1G17200	0	1	0	513.732	±	106.62	175.928	±	25.9212	631.877	±	55.0314	175.025	±	15.3639
AT1G17240	receptor like protein 2	RLP2	0	1	0	16.9142	±	4.21548	57.0186	±	7.77024	21.1184	±	5.50926	53.9161	±	12.1206
AT1G17290	alanine aminotransferas	AlaAT1	0	1	0	2676.15	±	169.337	11162.5	±	1668.69	3102.27	±	222.908	11992.4	±	96.356
AT1G17330	Metal-dependent phosphohydrolase	AT1G17330	0	1	0	135.094	±	25.8323	303.975	±	62.5462	150.34	±	3.68862	392.748	±	25.0894
AT1G17340	Phosphoinositide phosphatase family protein	AT1G17340	1	0	0	404.541	±	41.9814	327.152	±	24.5983	568.59	±	20.6192	541.462	±	65.5844
AT1G17345	SAUR-like auxin-responsive protein family	AT1G17345	0	1	0	9.43685	±	3.66122	1.69999	±	0.581101	5.54279	±	2.66656	5.55e-17	±	7.54807e-33
AT1G17380	jasmonate-zim-domain protein 5	JAZ5	0	1	0	10.8551	±	5.93728	488.23	±	69.1121	14.2689	±	6.11599	606.417	±	166.328
AT1G17420	lipoxygenase 3	LOX3	0	1	0	54.0776	±	14.4732	492.018	±	102.379	93.0589	±	13.7121	504.351	±	186.981
AT1G17430	alpha/beta-Hydrolases superfamily protein	AT1G17430	0	1	0	150.133	±	26.0159	38.0612	±	4.27087	183.967	±	34.1951	53.3922	±	9.99591
AT1G17440	Transcription initiation factor TFIID subunit A	EER4	1	1	0	565.239	±	10.8564	1010.36	±	143.926	725.791	±	35.4682	1190.32	±	88.2566
AT1G17470	developmentally regulated G-protein 1	DRG1	1	1	0	1513.73	±	23.7211	1083.85	±	64.6673	1375.2	±	37.8459	953.621	±	33.8453
AT1G17550	homology to ABI2	HAB2	0	1	0	505.63	±	90.0321	933.015	±	117.217	563.198	±	31.4748	1297.88	±	115.258
AT1G17580	myosin 1	MYA1	0	1	0	721.801	±	38.4171	523.865	±	59.0514	787.283	±	70.3424	592.029	±	45.7529
AT1G17600	Disease resistance protein (TIR-NBS-LRR class) family	AT1G17600	1	1	0	58.0247	±	9.56428	291.676	±	53.776	134.127	±	17.2325	657.99	±	85.7352
AT1G17610	Disease resistance protein (TIR-NBS class)	AT1G17610	1	1	0	14.9521	±	5.25985	63.989	±	25.2637	53.157	±	10.9579	159.816	±	22.7892
AT1G17615	Disease resistance protein (TIR-NBS class)	AT1G17615	1	1	1	5.55e-17	±	7.54807e-33	5.22183	±	3.10179	5.55e-17	±	7.54807e-33	21.9553	±	7.01169
AT1G17620	Late embryogenesis abundant (LEA) hydroxyproline-rich glycoprotein family	AT1G17620	0	1	0	526.286	±	45.2961	296.784	±	9.84726	512.723	±	35.0554	341.454	±	41.0438
AT1G17690	U3 small nucleolar RNA-associated protein	NOF1	1	1	0	444.598	±	42.7961	580.665	±	34.8595	314.528	±	14.132	513.388	±	55.505
AT1G17700	prenylated RAB acceptor 1.F1	PRA1.F1	0	1	0	38.9873	±	10.2608	6.33359	±	5.12552	79.0931	±	24.261	8.31988	±	5.4648
AT1G17720	Protein phosphatase 2A, regulatory subunit PR55	ATB BETA	0	1	0	1028.56	±	40.1669	1219.19	±	102.531	913.423	±	18.6891	1285.09	±	129.954
AT1G17730	vacuolar protein sorting 46.1	VPS46.1	0	1	0	340.759	±	23.6678	568.026	±	57.3657	366.543	±	5.75015	581.685	±	58.8004
AT1G17744	hypothetical protein	AT1G17744	0	1	0	175.688	±	30.4026	1161.9	±	95.0487	182.748	±	46.8316	1350.01	±	374.234
AT1G17745	D-3-phosphoglycerate dehydrogenase	PGDH	0	1	0	705.311	±	107.682	4566.57	±	771.594	667.834	±	173.177	5001.66	±	1552.78
AT1G17750	PEP1 receptor 2	PEPR2	0	1	0	44.4948	±	1.65505	619.804	±	149.434	39.992	±	3.76759	616.091	±	25.3294
AT1G17840	white-brown complex-like protein	ABCG11	0	1	0	1183.48	±	122.062	670.657	±	102.256	1006.71	±	64.0055	659.193	±	85.4905
AT1G17860	Kunitz family trypsin and protease inhibitor protein	AT1G17860	1	1	0	774.121	±	116.503	1128.79	±	83.8054	394.549	±	45.3525	762.851	±	103.441
AT1G17870	ethylene-dependent gravitropism-deficient and yellow-green-like 3	EGY3	1	1	0	123.199	±	16.7899	241.914	±	32.6418	84.7805	±	12.0552	206.799	±	15.3279
AT1G17890	NAD(P)-binding Rossmann-fold superfamily protein	GER2	0	1	0	610.735	±	11.119	887.81	±	162.169	489.692	±	22.4156	920.777	±	107.937
AT1G17970	RING/U-box superfamily protein	AT1G17970	0	1	0	264.958	±	68.765	102.959	±	19.4432	315.465	±	51.7549	100.93	±	6.03268
AT1G18060	microbial collagenase	AT1G18060	0	1	0	620.573	±	56.5531	1235.25	±	152.799	736.674	±	118.945	1051.49	±	44.5885
AT1G18070	Translation elongation factor EF1A/initiation factor IF2gamma family protein	AT1G18070	0	1	0	1632.99	±	127.92	2414.57	±	190.161	1412.87	±	34.7549	2272.32	±	135.28
AT1G18075	MIR159B	MIR159B	0	1	1	41.1502	±	5.03562	21.0649	±	1.71515	30.7065	±	0.965089	28.4404	±	5.30963
AT1G18080	Transducin/WD40 repeat-like superfamily protein	ATARCA	1	1	0	6985.68	±	314.63	8706.75	±	334.555	6006.43	±	120.832	7394.09	±	626.167
AT1G18170	FKBP-like peptidyl-prolyl cis-trans isomerase family protein	AT1G18170	0	1	0	393.535	±	41.8052	245.342	±	35.9446	426.426	±	34.1272	215.599	±	13.9853
AT1G18250	Pathogenesis-related thaumatin superfamily protein	ATLP-1	0	1	0	350.431	±	25.5726	196.849	±	35.0187	445.083	±	36.0289	181.087	±	16.1192
AT1G18265	zein-binding protein (Protein of unknown function, DUF593)	AT1G18265	0	1	1	16.348	±	6.5299	13.6443	±	6.75246	47.313	±	12.8845	10.3862	±	2.49837
AT1G18370	ATP binding microtubule motor family protein	HIK	0	1	0	363.753	±	73.567	159.678	±	31.4743	272.06	±	77.2246	105.238	±	18.503
AT1G18382	Natural antisense transcript overlaps with AT1G18380	AT1G18382	0	1	0	27.0326	±	12.0507	161.386	±	18.5238	33.5408	±	1.90095	165.875	±	24.629
AT1G18390	Serine/Threonine kinase family catalytic domain protein	AT1G18390	0	1	0	256.481	±	18.3325	984.194	±	22.4402	276.366	±	31.2811	1061.5	±	102.575
AT1G18400	BR enhanced expression 1	BEE1	1	1	0	134.781	±	35.6767	57.9777	±	14.4611	72.5721	±	5.02489	43.6484	±	11.0659
AT1G18415	Natural antisense transcript overlaps with AT1G18420	AT1G18415	0	1	0	265.753	±	2.94801	99.0735	±	8.27056	198.456	±	13.122	90.1031	±	19.6369
AT1G18420	aluminum activated malate transporter family protein	AT1G18420	1	1	0	260.612	±	0.738561	97.3916	±	8.08392	195.369	±	12.8626	87.1172	±	17.8815
AT1G18470	Transmembrane Fragile-X-F-associated protein	AT1G18470	1	1	0	519.356	±	58.0544	360.022	±	15.1905	736.179	±	43.6065	504.553	±	26.7013
AT1G18480	Calcineurin-like metallo-phosphoesterase superfamily protein	SLP2	0	1	0	288.358	±	16.4828	649.267	±	43.2346	234.008	±	33.988	671.8	±	50.8307
AT1G18490	2-aminoethanethiol dioxygenase, putative (DUF1637)	AT1G18490	0	1	1	148.626	±	17.4762	104.149	±	4.60029	172.115	±	5.33297	83.9319	±	6.02401
AT1G18570	myb domain protein 51	MYB51	0	1	0	181.478	±	22.7356	2985.65	±	683.298	223.695	±	12.6037	2731.33	±	181.733
AT1G18610	Galactose oxidase/kelch repeat superfamily protein	AT1G18610	0	1	0	120.445	±	11.1462	83.1729	±	11.4492	143.773	±	14.3469	88.2372	±	4.76892
AT1G18620	LONGIFOLIA protein	TRM3	0	1	0	906.505	±	273.156	198.001	±	26.0225	1096.1	±	357.038	199.491	±	31.8651
AT1G18640	3-phosphoserine phosphatase	PSP	0	1	0	424.593	±	20.1129	308.983	±	39.7382	391.385	±	22.3445	281.093	±	23.8367
AT1G18650	plasmodesmata callose-binding protein 3	PDCB3	0	1	0	328.415	±	68.2368	124.893	±	22.5887	440.177	±	124.804	145.293	±	24.1318
AT1G18660	zinc finger (C3HC4-type RING finger) family protein	AT1G18660	0	1	0	503.346	±	31.345	1813.56	±	282.146	639.411	±	32.7125	1949.62	±	217.993
AT1G18670	Protein kinase superfamily protein	IBS1	1	1	0	249.402	±	27.3427	130.804	±	7.45354	209.05	±	15.8614	89.2112	±	9.47037
AT1G18690	Galactosyl transferase GMA12/MNN10 family protein	XXT4	0	1	0	166.963	±	2.65072	85.9788	±	24.7316	173.199	±	13.6053	110.043	±	15.5287
AT1G18700	DNAJ heat shock N-terminal domain-containing protein	AT1G18700	0	1	0	583.498	±	29.9937	379.992	±	37.1361	651.014	±	42.1089	414.271	±	64.8263
AT1G18710	myb domain protein 47	MYB47	1	0	0	23.3686	±	5.82013	20.7381	±	10.5611	81.2368	±	13.4292	29.0751	±	15.3573
AT1G18773	acyl thioesterase-like protein	AT1G18773	0	1	0	62.6635	±	6.75315	31.9501	±	10.0075	80.6354	±	23.1507	30.613	±	7.80238
AT1G18800	NAP1-related protein 2	NRP2	1	1	0	510.638	±	79.2698	605.881	±	57.3071	237.248	±	25.05	384.887	±	10.6092
AT1G18830	Transducin/WD40 repeat-like superfamily protein	AT1G18830	1	1	0	3.71852	±	5.85122	9.86925	±	0.67881	9.82563	±	6.50116	39.2477	±	11.7864
AT1G18840	IQ-domain 30	IQD30	0	1	0	526.374	±	52.8445	208.301	±	21.4473	409.634	±	27.3114	194.668	±	15.2512
AT1G18850	hypothetical protein	AT1G18850	1	1	0	223.072	±	35.2554	438.166	±	27.4093	151.324	±	18.55	327.015	±	68.0986
AT1G18890	calcium-dependent protein kinase 1	CDPK1	1	1	0	551.92	±	53.2756	1199.91	±	38.5516	568.985	±	49.4993	1547.93	±	49.5506
AT1G18900	Pentatricopeptide repeat (PPR) superfamily protein	AT1G18900	0	1	0	238.406	±	40.3467	1527.28	±	163.024	233.481	±	20.0876	1672.3	±	189.903
AT1G18970	germin-like protein 4	GLP4	1	1	0	32.2418	±	11.0284	52.0226	±	14.0802	116.287	±	22.3163	199.989	±	26.4328
AT1G19020	CDP-diacylglycerol-glycerol-3-phosphate 3-phosphatidyltransferase	AT1G19020	0	1	0	56.7847	±	18.0423	1441.78	±	473.276	150.193	±	39.3574	1606.44	±	151.898
AT1G19025	DNA repair metallo-beta-lactamase family protein	AT1G19025	0	1	0	58.3836	±	2.99735	270.348	±	78.1121	41.9566	±	1.25521	185.689	±	11.6451
AT1G19050	response regulator 7	ARR7	1	0	0	137.883	±	11.0441	210.368	±	61.378	62.4611	±	28.6331	81.0707	±	18.4744
AT1G19110	inter-alpha-trypsin inhibitor heavy chain-like protein	AT1G19110	0	1	0	777.939	±	9.1648	445.274	±	43.2806	803.927	±	22.979	487.618	±	46.2869
AT1G19130	RmlC-like jelly roll fold protein	AT1G19130	0	1	0	539.163	±	48.2644	1035.74	±	122.257	540.739	±	46.1561	1128.5	±	98.8213
AT1G19140	ubiquinone biosynthesis COQ9-like protein	AT1G19140	0	1	0	232.345	±	13.5613	960.567	±	154.195	266.788	±	33.1891	888.041	±	99.9606
AT1G19180	jasmonate-zim-domain protein 1	JAZ1	0	1	0	234.356	±	25.6429	3884.06	±	1150.76	377.68	±	50.052	4408.35	±	456.801
AT1G19190	alpha/beta-Hydrolases superfamily protein	AT1G19190	1	1	0	36.198	±	5.91752	64.342	±	5.85294	18.3468	±	7.3378	35.5613	±	10.575
AT1G19200	cyclin-dependent kinase, putative (DUF581)	AT1G19200	1	1	0	40.7637	±	3.62152	86.6701	±	17.0724	27.0306	±	9.73592	45.1198	±	9.17513
AT1G19210	Integrase-type DNA-binding superfamily protein	AT1G19210	1	1	1	0.533484	±	0.924021	9.8399	±	0.343868	2.16645	±	1.20313	1.68417	±	1.34976
AT1G19220	auxin response factor 19	ARF19	0	1	0	321.638	±	31.8274	134.874	±	16.9184	330.492	±	28.3115	132.111	±	22.926
AT1G19240	transmembrane protein	AT1G19240	0	1	0	113.81	±	2.39961	149.686	±	16.506	109.853	±	10.7177	169.853	±	14.8812
AT1G19250	flavin-dependent monooxygenase 1	FMO1	1	1	0	29.2274	±	49.2519	560.478	±	199.984	55.1599	±	21.1103	3783.56	±	1275.38
AT1G19270	DA1	DA1	1	1	0	197.214	±	36.0785	349.851	±	74.864	240.289	±	39.6081	581.782	±	8.88469
AT1G19300	Nucleotide-diphospho-sugar transferases superfamily protein	PARVUS	1	1	0	178.169	±	10.6645	330.784	±	72.7319	250.593	±	35.446	502.135	±	27.0453
AT1G19330	histone deacetylase complex subunit	AT1G19330	0	1	0	182.407	±	4.96339	81.3434	±	21.5615	208.328	±	19.1229	89.5363	±	25.5435
AT1G19340	Methyltransferase MT-A70 family protein	AT1G19340	0	1	0	52.2885	±	7.77476	29.7744	±	2.04317	61.9906	±	9.50468	22.8871	±	5.95792
AT1G19350	Brassinosteroid signaling positive regulator (BZR1) family protein	BES1	0	1	0	1514.7	±	218.888	493.637	±	63.8479	2005.56	±	326.703	511.923	±	16.2395
AT1G19430	S-adenosyl-L-methionine-dependent methyltransferases superfamily protein	AT1G19430	1	1	0	445.806	±	22.6371	208.307	±	11.5815	339.164	±	49.3658	185.676	±	2.60549
AT1G19540	NmrA-like negative transcriptional regulator family protein	AT1G19540	0	1	0	141.703	±	22.6969	33.8663	±	23.9526	110.03	±	3.40956	38.5654	±	8.5135
AT1G19600	pfkB-like carbohydrate kinase family protein	AT1G19600	0	1	0	955.749	±	94.4019	525.963	±	28.2019	936.099	±	53.7423	485.804	±	16.2593
AT1G19610	defensin-like protein	PDF1.4	1	0	0	13.9091	±	8.97226	15.0405	±	5.37454	153.321	±	77.3011	83.3851	±	18.0595
AT1G19620	transmembrane protein	AT1G19620	0	1	0	22.2484	±	6.48538	0.675026	±	0.584904	21.8353	±	8.43498	3.60774	±	5.83708
AT1G19690	NAD(P)-binding Rossmann-fold superfamily protein	AT1G19690	0	1	0	194.276	±	20.8009	133.283	±	18.4655	196.709	±	16.1891	104.67	±	20.5538
AT1G19710	UDP-Glycosyltransferase superfamily protein	AT1G19710	0	1	0	285.389	±	32.8067	187.489	±	8.00328	235.242	±	8.11339	197.674	±	25.3005
AT1G19740	ATP-dependent protease La (LON) domain protein	AT1G19740	0	1	0	1124.36	±	77.787	720.6	±	143.033	1362.48	±	162.817	651.173	±	48.1164
AT1G19770	purine permease 14	PUP14	0	1	0	1031.91	±	148.523	1593.56	±	427.089	1144.92	±	69.6759	1980.16	±	115.24
AT1G19780	cyclic nucleotide gated channel 8	CNGC8	0	1	0	1.66021	±	1.34045	10.1862	±	0.259358	4.66156	±	1.92914	14.2811	±	4.86401
AT1G19835	filament-like protein (DUF869)	AT1G19835	0	1	0	1205.13	±	37.8578	339.788	±	120.948	941.94	±	121.626	350.141	±	57.9575
AT1G19860	Zinc finger C-x8-C-x5-C-x3-H type family protein	AT1G19860	0	1	0	215.51	±	2.76163	499.527	±	21.1671	202.054	±	4.98553	504.004	±	32.9606
AT1G19870	IQ-domain 32	iqd32	0	1	0	1351.7	±	86.5851	670.698	±	65.7644	1235.86	±	172.93	731.316	±	104.521
AT1G19900	glyoxal oxidase-related protein	AT1G19900	0	1	0	120.081	±	15.2163	9.65522	±	3.77522	87.6374	±	21.9867	10.499	±	9.6451
AT1G19910	ATPase, F0/V0 complex, subunit C protein	AVA-P2	0	1	0	2677.92	±	214.494	2189.15	±	30.1307	2499.45	±	86.8575	2149.73	±	119.67
AT1G19960	transcription factor	AT1G19960	0	1	1	143.869	±	108.453	82.1477	±	33.5017	300.117	±	34.7193	26.3942	±	5.52731
AT1G20010	tubulin beta-5 chain	TUB5	0	1	0	4455.58	±	631.932	918.352	±	326.962	4086.42	±	586.568	596.154	±	184.377
AT1G20050	C-8,7 sterol isomerase	HYD1	0	1	0	1004.15	±	38.1723	880.498	±	63.4987	1108.37	±	18.6504	840.292	±	85.8788
AT1G20070	hypothetical protein	AT1G20070	0	1	0	193.759	±	139.508	594.234	±	168.168	121.271	±	72.6466	602.924	±	45.8929
AT1G20090	RHO-related protein from plants 2	ROP2	0	1	0	698.724	±	113.153	406.015	±	25.5064	572.959	±	9.63785	345.27	±	20.4495
AT1G20110	RING/FYVE/PHD zinc finger superfamily protein	AT1G20110	1	1	0	1412.72	±	96.4148	2116.8	±	207.43	1608.85	±	38.8987	2531.47	±	187.513
AT1G20140	SKP1-like 4	SK4	0	1	0	116.093	±	14.8696	272.599	±	14.6517	135.959	±	37.1305	351.996	±	13.7974
AT1G20190	expansin 11	EXPA11	0	1	0	505.594	±	73.6607	40.8377	±	12.4934	650.257	±	24.4369	36.0034	±	13.7757
AT1G20200	PAM domain (PCI/PINT associated module) protein	EMB2719	0	1	0	1024.75	±	50.7588	1777.21	±	56.5056	1052.69	±	124.756	1978.66	±	70.8257
AT1G20225	Thioredoxin superfamily protein	AT1G20225	0	1	0	503.315	±	58.9239	779.7	±	115.904	611.182	±	74.8063	889.752	±	30.3097
AT1G20300	Pentatricopeptide repeat (PPR) superfamily protein	AT1G20300	1	1	0	183.048	±	14.6936	282.373	±	44.4534	136.962	±	7.1938	182.185	±	27.3359
AT1G20310	syringolide-induced protein	AT1G20310	1	1	1	0.981771	±	1.23261	278.143	±	8.64253	1.43554	±	0.700435	202.024	±	17.8033
AT1G20330	sterol methyltransferase 2	SMT2	1	0	0	1747.86	±	42.6847	1399.13	±	53.7034	1229.67	±	235.088	1109.24	±	70.8422
AT1G20350	translocase inner membrane subunit 17-1	TIM17-1	0	1	0	12.7939	±	4.75225	311.163	±	64.3355	28.6727	±	14.117	345.6	±	31.699
AT1G20370	Pseudouridine synthase family protein	AT1G20370	1	0	0	257.399	±	14.1051	279.269	±	7.50426	209.807	±	6.8467	210.155	±	24.1892
AT1G20430	hypothetical protein	AT1G20430	0	1	0	389.268	±	30.3381	307.032	±	26.4744	376.612	±	26.5004	294.402	±	15.3436
AT1G20440	cold-regulated 47	COR47	1	0	0	5258.7	±	881.052	5855.17	±	912.734	2182.86	±	484.887	2214.98	±	768.451
AT1G20480	AMP-dependent synthetase and ligase family protein	AT1G20480	0	1	0	100.189	±	5.53629	63.5409	±	17.7645	127.844	±	26.6159	53.8788	±	3.22092
AT1G20490	AMP-dependent synthetase and ligase family protein	AT1G20490	1	0	0	76.6627	±	14.7388	72.9705	±	14.5499	164.282	±	2.50392	96.1324	±	21.6504
AT1G20510	OPC-8:0 CoA ligase1	OPCL1	1	1	1	360.838	±	61.6875	2554.22	±	366.564	620.739	±	22.1623	2588.16	±	354.427
AT1G20540	Transducin/WD40 repeat-like superfamily protein	AT1G20540	0	1	0	373.452	±	18.5917	214.486	±	44.4463	432.231	±	1.125	227.544	±	17.5686
AT1G20620	catalase 3	CAT3	0	1	0	49969.8	±	19286.6	13974.2	±	420.54	82192.1	±	7427.73	12329.8	±	1569.67
AT1G20650	Protein kinase superfamily protein	ASG5	0	1	0	353.347	±	93.7549	100.071	±	31.8103	409.987	±	99.1192	107.667	±	21.996
AT1G20750	RAD3-like DNA-binding helicase protein	AT1G20750	0	1	0	2.31391	±	2.93481	49.8012	±	17.1761	0.733918	±	1.25457	43.8536	±	9.09111
AT1G20780	senescence-associated E3 ubiquitin ligase 1	SAUL1	0	1	0	308.052	±	44.8276	665.569	±	94.9026	369.781	±	23.4818	795.289	±	75.9322
AT1G20840	tonoplast monosaccharide transporter1	TMT1	0	1	0	2002.97	±	246.6	698.258	±	30.7914	1611.63	±	468.024	712.924	±	101.973
AT1G20970	calponin-like domain protein	AT1G20970	1	1	0	1288.45	±	59.3969	849.691	±	114.056	1020.08	±	76.7454	637.939	±	92.8122
AT1G20980	squamosa promoter binding protein-like 14	SPL14	0	1	0	1387.59	±	149.232	1994.79	±	80.0471	1408.52	±	65.8136	2171.09	±	102.317
AT1G21000	PLATZ transcription factor family protein	AT1G21000	0	1	0	391.317	±	58.6245	678.461	±	30.0508	401.037	±	24.8425	650.794	±	75.8801
AT1G21060	Serine/Threonine-kinase, putative (Protein of unknown function, DUF547)	AT1G21060	1	1	0	335.241	±	37.5449	165.824	±	52.7409	189.979	±	39.7369	114.397	±	28.3539
AT1G21070	Nucleotide-sugar transporter family protein	AT1G21070	1	0	0	155.621	±	17.8249	133.263	±	8.58275	108.42	±	7.70769	103.82	±	13.3803
AT1G21080	DNAJ heat shock N-terminal domain-containing protein	AT1G21080	0	1	0	424.233	±	39.2343	632.123	±	56.0092	457.331	±	35.4799	604.578	±	66.7509
AT1G21090	Cupredoxin superfamily protein	AT1G21090	0	1	0	182.507	±	13.2129	74.9797	±	24.5366	166.34	±	7.83874	72.5196	±	6.99466
AT1G21110	O-methyltransferase family protein	IGMT3	0	1	1	116.91	±	21.5307	1393.75	±	431.367	318.321	±	105.505	1060.47	±	108.471
AT1G21120	O-methyltransferase family protein	IGMT2	1	1	1	13.2685	±	5.51681	2221.24	±	641.587	154.695	±	73.6867	1522.41	±	121.81
AT1G21130	O-methyltransferase family protein	IGMT4	0	1	0	1341.02	±	499.941	8776.78	±	2144.72	1968.48	±	315.134	8719.79	±	942.237
AT1G21150	Mitochondrial transcription termination factor family protein	AT1G21150	0	1	0	60.051	±	6.65771	29.9217	±	4.55752	61.4832	±	8.78038	23.4575	±	4.32441
AT1G21190	Small nuclear ribonucleoprotein family protein	LSM3A	0	1	0	269.617	±	16.5805	396.302	±	25.7066	271.617	±	22.3174	433.159	±	46.8639
AT1G21230	wall associated kinase 5	WAK5	1	1	0	5.55e-17	±	7.54807e-33	4.54753	±	4.62732	4.82761	±	4.10639	23.5843	±	4.85692
AT1G21240	wall associated kinase 3	WAK3	1	1	0	26.3762	±	38.3928	1029.97	±	130.337	94.916	±	28.3375	2341.79	±	493.805
AT1G21245	Protein kinase superfamily protein	AT1G21245	0	1	0	5.55e-17	±	7.54807e-33	0.675026	±	0.584904	5.55e-17	±	7.54807e-33	2.19958	±	0.698619
AT1G21250	cell wall-associated kinase	WAK1	1	1	0	419.869	±	352.821	4564.43	±	1485.72	1423.72	±	214.3	8687.4	±	859.74
AT1G21270	wall-associated kinase 2	WAK2	1	1	0	561.013	±	134.183	848.081	±	186.648	951.8	±	135.421	1310.68	±	9.96302
AT1G21280	Copia-like polyprotein/retrotransposon	AT1G21280	0	1	0	65.72	±	11.3985	145.332	±	10.7313	71.0009	±	12.2139	162.441	±	16.0776
AT1G21360	glycolipid transfer protein 2	GLTP2	0	1	0	28.7443	±	3.2632	4.24415	±	4.15238	18.0734	±	3.01045	2.16437	±	1.91712
AT1G21370	transmembrane protein	AT1G21370	1	1	1	243.096	±	17.0109	410.494	±	53.9704	257.648	±	13.5698	690.729	±	57.5879
AT1G21380	Target of Myb protein 1	AT1G21380	0	1	0	805.372	±	40.3165	1443.4	±	211.953	774.352	±	152.584	1421.26	±	113.083
AT1G21450	SCARECROW-like 1	SCL1	0	1	0	447.808	±	61.2414	860.675	±	80.5516	531.535	±	21.1846	803.002	±	52.6419
AT1G21460	Nodulin MtN3 family protein	SWEET1	0	1	0	336.877	±	74.091	177.982	±	39.2986	307.01	±	34.5999	163.995	±	14.6839
AT1G21480	Exostosin family protein	AT1G21480	0	1	0	213.164	±	1.38095	113.856	±	7.61301	243.483	±	32.358	105.807	±	26.7364
AT1G21520	hypothetical protein	AT1G21520	1	1	0	54.6918	±	22.1729	98.7377	±	17.5384	143.299	±	62.9679	371.547	±	19.5598
AT1G21525	pseudogene of hypothetical protein	AT1G21525	1	1	1	8.50264	±	13.3479	19.7421	±	1.34836	8.34928	±	4.9712	170.183	±	36.565
AT1G21550	Calcium-binding EF-hand family protein	AT1G21550	0	1	0	11.7177	±	0.702917	621.072	±	120.227	9.82858	±	1.65932	495.157	±	48.2938
AT1G21560	hypothetical protein	AT1G21560	0	1	0	257.948	±	26.4118	127.733	±	18.7068	212.532	±	18.7845	126.431	±	13.3061
AT1G21590	kinase with adenine nucleotide alpha hydrolases-like domain-containing protein	AT1G21590	0	1	0	688.174	±	220.671	1829.09	±	61.0521	1000.12	±	49.5601	1901.59	±	106.528
AT1G21620	pumilio 20	PUM20	1	1	1	5.55e-17	±	7.54807e-33	5.04827	±	1.22696	5.55e-17	±	7.54807e-33	2.21283	±	0.78385
AT1G21660	Chaperone DnaJ-domain superfamily protein	AT1G21660	0	1	0	664.859	±	20.3283	931.357	±	44.2801	606.529	±	38.7289	992.503	±	51.6489
AT1G21680	DPP6 N-terminal domain-like protein	AT1G21680	1	1	0	2345.78	±	84.5683	1421.37	±	284.492	1514.55	±	344.26	539.905	±	149.149
AT1G21700	SWITCH/sucrose nonfermenting 3C	SWI3C	0	1	0	501.526	±	14.8778	630.88	±	28.9773	533.506	±	33.1607	688.827	±	20.7214
AT1G21720	proteasome beta subunit C1	PBC1	0	1	0	941.128	±	69.787	1359.83	±	66.3726	975.092	±	74.5527	1488.37	±	112.656
AT1G21730	P-loop containing nucleoside triphosphate hydrolases superfamily protein	AT1G21730	0	1	0	415.844	±	1.84206	182.006	±	17.3636	385.308	±	94.1638	203.367	±	14.4703
AT1G21740	DUF630 family protein, putative (DUF630 and DUF632)	AT1G21740	0	1	1	175.486	±	6.76781	85.7332	±	20.2379	144.382	±	4.73087	130.774	±	24.86
AT1G21770	Acyl-CoA N-acyltransferases (NAT) superfamily protein	AT1G21770	1	1	0	536.959	±	65.4409	813.676	±	130.261	843.273	±	32.4384	989.022	±	112.294
AT1G21780	BTB/POZ domain-containing protein	AT1G21780	1	1	0	897.594	±	79.308	1346.04	±	204.188	1379.79	±	20.2806	1697.29	±	116.074
AT1G21830	hypothetical protein	AT1G21830	0	1	0	429.583	±	8.79505	146.903	±	13.9778	484.168	±	87.6968	199.968	±	19.5401
AT1G21840	urease accessory protein F	UREF	0	1	0	87.3427	±	17.4692	39.4349	±	8.31912	92.7653	±	5.49277	52.268	±	2.02541
AT1G21850	SKU5 similar 8	sks8	0	1	0	5.55e-17	±	7.54807e-33	69.5148	±	15.9262	0.325071	±	0.545265	75.9316	±	17.3073
AT1G21900	emp24/gp25L/p24 family/GOLD family protein	p24delta5	0	1	0	302.553	±	1.81395	569.879	±	126.399	292.853	±	39.2425	552.598	±	40.5467
AT1G21910	Integrase-type DNA-binding superfamily protein	DREB26	1	1	0	141.964	±	39.8612	62.1203	±	14.9956	50.2212	±	7.28705	23.2319	±	8.54612
AT1G21920	Histone H3 K4-specific methyltransferase SET7/9 family protein	AT1G21920	0	1	0	928.05	±	239.356	299.982	±	61.7495	1057.3	±	249.33	271.218	±	48.6881
AT1G21980	phosphatidylinositol-4-phosphate 5-kinase 1	PIP5K1	1	1	0	810.671	±	69.6019	569.739	±	150.344	513.816	±	34.9134	383.693	±	53.0515
AT1G22000	LOW protein: F-box/FBD/LRR-like protein	AT1G22000	0	1	0	5.55e-17	±	7.54807e-33	1.02809	±	1.08334	0.325071	±	0.545265	2.63803	±	0.166702
AT1G22020	serine hydroxymethyltransferase 6	SHM6	0	1	0	389.298	±	30.7005	704.682	±	40.6396	466.066	±	29.56	755.689	±	71.0093
AT1G22030	BPS1-like protein	AT1G22030	0	1	0	84.1251	±	4.96026	31.476	±	8.26899	58.1801	±	24.9981	22.951	±	3.44479
AT1G22060	sporulation-specific protein	AT1G22060	0	1	0	1154.96	±	90.5921	499.553	±	50.7769	846.031	±	81.6979	465.938	±	96.2673
AT1G22065	hypothetical protein	AT1G22065	0	1	0	67.9554	±	35.7345	7.57903	±	3.84997	27.9552	±	7.39094	10.0783	±	5.82093
AT1G22070	transcription factor TGA3	TGA3	0	1	0	429.964	±	27.9003	967.515	±	178.946	443.53	±	58.0537	972.336	±	77.9484
AT1G22150	sulfate transporter 1;3	SULTR1;3	1	1	0	12.0865	±	8.20356	34.6855	±	1.87473	5.07105	±	2.81639	11.7047	±	6.1986
AT1G22180	Sec14p-like phosphatidylinositol transfer family protein	AT1G22180	0	1	0	124.517	±	26.1494	620.302	±	138.108	134.429	±	2.14149	717.215	±	88.2072
AT1G22190	Integrase-type DNA-binding superfamily protein	AT1G22190	0	1	0	366.166	±	44.9843	807.969	±	206.34	456.574	±	60.0267	727.275	±	73.0034
AT1G22200	Endoplasmic reticulum vesicle transporter protein	AT1G22200	0	1	0	509.226	±	25.3559	883.532	±	31.6893	424.312	±	48.6552	915.478	±	18.1595
AT1G22240	pumilio 8	PUM8	1	1	1	0.240559	±	0.416661	15.0831	±	5.07008	0.733918	±	1.25457	2.61353	±	2.40775
AT1G22280	phytochrome-associated protein phosphatase type 2C	PAPP2C	0	1	0	389.12	±	26.4238	1268.4	±	248.775	555.079	±	66.7921	1346.72	±	131.206
AT1G22310	methyl-CPG-binding domain 8	MBD8	0	1	0	153.761	±	25.3722	100.173	±	7.22371	178.468	±	14.6269	94.3858	±	1.66695
AT1G22330	RNA-binding (RRM/RBD/RNP motifs) family protein	AT1G22330	1	1	0	294.134	±	33.0195	21.7374	±	1.67896	209.82	±	26.7677	17.8467	±	1.36262
AT1G22400	UDP-Glycosyltransferase superfamily protein	UGT85A1	0	1	0	517.097	±	285.003	4508.45	±	2517.08	136.826	±	40.8853	5932.44	±	1014.31
AT1G22403	AT1G22403	AT1G22403	0	1	0	78.4679	±	17.4232	121.566	±	4.95712	68.1513	±	16.2265	162.898	±	4.42335
AT1G22410	Class-II DAHP synthetase family protein	AT1G22410	0	1	0	2010.39	±	78.9327	7309.62	±	1954.79	1867.36	±	180.365	8249.35	±	690.009
AT1G22430	GroES-like zinc-binding dehydrogenase family protein	AT1G22430	0	0	1	489.697	±	23.5852	539.242	±	60.1704	686.253	±	71.056	461.493	±	36.6972
AT1G22450	cytochrome C oxidase 6B	COX6B	0	1	0	1240.56	±	41.0447	1447.22	±	152.796	1055.83	±	46.6122	1336.61	±	16.4677
AT1G22470	hypothetical protein	AT1G22470	1	1	0	14.2436	±	3.79841	30.6374	±	2.25736	4.99105	±	6.55248	10.9742	±	5.13842
AT1G22500	RING/U-box superfamily protein	ATL15	1	1	0	1045.35	±	117.779	198.012	±	41.3946	749.218	±	81.7219	133.818	±	25.7594
AT1G22510	E3 ubiquitin-protein ligase RNF170-like protein (DUF 1232)	AT1G22510	1	1	0	99.7843	±	4.67693	196.632	±	31.86	146.52	±	11.1189	276.219	±	52.2579
AT1G22520	MICOS complex subunit Mic10-like protein (DUF543)	AT1G22520	1	1	0	234.764	±	18.0564	323.879	±	59.2354	180.524	±	14.0468	248.091	±	24.926
AT1G22530	PATELLIN 2	PATL2	1	1	0	2119.56	±	446.5	441.013	±	184.549	865.803	±	191.99	173.172	±	45.1799
AT1G22540	Major facilitator superfamily protein	AT1G22540	0	1	0	284.278	±	16.1334	205.189	±	11.5158	316.598	±	34.0049	206.296	±	25.7681
AT1G22630	SSUH2-like protein	AT1G22630	0	1	0	221.413	±	52.6062	125.078	±	42.2012	280.384	±	53.8285	77.9951	±	7.68337
AT1G22640	myb domain protein 3	MYB3	0	1	0	207.58	±	60.2269	104.434	±	26.6463	263.121	±	26.4423	82.5488	±	3.57573
AT1G22650	Plant neutral invertase family protein	A/N-InvD	0	1	0	130.781	±	21.2298	357.259	±	31.0941	165.965	±	15.9745	342.368	±	61.4665
AT1G22660	Polynucleotide adenylyltransferase family protein	AT1G22660	0	1	0	205.471	±	5.2435	147.714	±	15.8392	220.535	±	32.4698	156.48	±	8.85513
AT1G22740	RAB GTPase homolog G3B	RABG3B	0	1	0	352.622	±	120.006	57.1421	±	15.7907	213.575	±	49.1787	32.0522	±	4.1148
AT1G22750	transmembrane protein	AT1G22750	1	1	0	334.407	±	37.4158	1148.51	±	145.211	550.042	±	122.729	1274.57	±	39.4752
AT1G22790	Low affinity potassium transport system protein	AT1G22790	0	1	0	286.91	±	7.88883	133.959	±	14.6304	318.665	±	17.1777	121.761	±	3.79878
AT1G22800	S-adenosyl-L-methionine-dependent methyltransferases superfamily protein	AT1G22800	1	0	1	236.225	±	14.0359	325.118	±	9.5396	222.275	±	5.92299	213.851	±	35.6416
AT1G22810	Integrase-type DNA-binding superfamily protein	AT1G22810	1	1	1	3.94452	±	2.59129	93.6632	±	18.2955	7.77532	±	2.11952	19.683	±	9.10155
AT1G22830	Tetratricopeptide repeat (TPR)-like superfamily protein	AT1G22830	1	0	0	59.4396	±	3.77297	98.0006	±	10.706	57.5496	±	13.171	57.7157	±	6.95815
AT1G22840	CYTOCHROME C-1	CYTC-1	0	1	0	1559.71	±	175.477	3021.72	±	111.279	1380	±	31.4465	2797.68	±	133.337
AT1G22870	kinase family with ARM repeat domain-containing protein	AT1G22870	1	1	0	246.541	±	7.96898	365.479	±	19.7899	354.339	±	19.9126	491.483	±	36.2528
AT1G22885	transmembrane protein	AT1G22885	1	1	1	130.202	±	7.8873	190.106	±	26.0627	126.77	±	3.10264	295.978	±	26.4125
AT1G22890	transmembrane protein	AT1G22890	1	1	0	191.574	±	14.7954	450.429	±	99.7825	487.78	±	74.73	891.939	±	121.337
AT1G22910	RNA-binding (RRM/RBD/RNP motifs) family protein	AT1G22910	0	1	0	396.607	±	26.0596	171.649	±	45.5401	375.932	±	39.1016	145.384	±	23.9737
AT1G22920	COP9 signalosome 5A	CSN5A	0	1	0	436.264	±	10.917	650.342	±	77.5303	505.034	±	24.8622	627.121	±	57.5616
AT1G22930	T-complex protein 11	AT1G22930	1	1	0	2193.3	±	205.992	2944.92	±	299.292	2958.83	±	315.053	3639.08	±	490.039
AT1G22950	2-oxoglutarate (2OG) and Fe(II)-dependent oxygenase superfamily protein	AT1G22950	0	1	0	180.757	±	22.4172	298.949	±	29.3249	160.087	±	9.70954	286.529	±	1.78778
AT1G22960	Pentatricopeptide repeat (PPR) superfamily protein	AT1G22960	0	1	0	127.474	±	8.73189	215.561	±	9.22328	111.695	±	15.4127	216.314	±	25.2449
AT1G22985	Integrase-type DNA-binding superfamily protein	CRF7	0	1	0	32.0795	±	2.618	102.701	±	25.0433	47.6946	±	10.9975	116.901	±	22.2259
AT1G23010	Cupredoxin superfamily protein	LPR1	0	1	0	77.301	±	12.0576	444.52	±	141.586	66.0157	±	7.90245	370.634	±	38.1408
AT1G23030	ARM repeat superfamily protein	AT1G23030	1	1	1	535.011	±	41.6425	214.36	±	24.6646	336.572	±	24.7956	221.369	±	24.0908
AT1G23050	hydroxyproline-rich glycoprotein family protein	AT1G23050	0	1	0	133.728	±	41.6537	8.81672	±	8.66242	165.571	±	24.8424	12.7097	±	2.60222
AT1G23052	AT1G23052	AT1G23052	0	1	0	133.728	±	41.6537	8.81672	±	8.66242	165.571	±	24.8424	12.7097	±	2.60222
AT1G23060	hypothetical protein	MDP40	0	1	0	38.3983	±	8.82033	4.28551	±	4.33084	45.4795	±	11.9555	2.61248	±	3.28975
AT1G23080	Auxin efflux carrier family protein	PIN7	0	1	0	2128.48	±	310.685	245.74	±	38.2435	2538.61	±	213.435	271.712	±	41.4357
AT1G23100	GroES-like family protein	AT1G23100	1	1	0	99.4615	±	7.87072	199.481	±	14.3374	49.3439	±	10.5936	123.902	±	17.024
AT1G23160	Auxin-responsive GH3 family protein	AT1G23160	1	1	1	14.3698	±	3.12983	3.41402	±	0.7339	2.21951	±	2.20508	0.836225	±	1.3568
AT1G23170	transmembrane protein (Protein of unknown function DUF2359, transmembrane)	AT1G23170	1	0	0	140.664	±	15.7007	150.164	±	32.8117	169.131	±	26.4542	277.591	±	22.0911
AT1G23190	Phosphoglucomutase/phosphomannomutase family protein	PGM3	0	1	0	1552.82	±	21.1066	2273.24	±	231.25	1575.34	±	58.5931	2288.37	±	216.547
AT1G23230	mediator of RNA polymerase II transcription subunit	AT1G23230	0	1	0	675.167	±	55.871	821.68	±	42.8688	699.041	±	48.3045	937.937	±	11.1171
AT1G23260	MMS ZWEI homologue 1	MMZ1	1	1	0	375.539	±	26.6941	460.271	±	33.013	459.24	±	34.2873	556.145	±	20.2181
AT1G23280	MAK16 protein-like protein	AT1G23280	1	0	0	490.775	±	22.6146	525.502	±	120.424	247.5	±	29.6026	329.336	±	53.003
AT1G23290	Ribosomal protein L18e/L15 superfamily protein	RPL27AB	1	1	0	2073.25	±	213.503	2505.41	±	322.722	1629.06	±	40.7716	2036.52	±	98.9738
AT1G23330	alpha/beta-Hydrolases superfamily protein	AT1G23330	0	1	0	173.869	±	16.1623	457.925	±	31.8478	126.607	±	21.546	450.12	±	40.2939
AT1G23340	carboxyl-terminal proteinase, putative (DUF239)	AT1G23340	0	1	0	64.355	±	22.2127	7.56899	±	2.9712	63.548	±	1.5995	9.20487	±	6.40927
AT1G23390	Kelch repeat-containing F-box family protein	AT1G23390	1	1	0	1439.59	±	26.1619	487.418	±	87.8476	3175.07	±	253.593	712.563	±	78.7052
AT1G23400	RNA-binding CRS1 / YhbY (CRM) domain-containing protein	CAF2	0	1	0	901.53	±	43.2946	423.076	±	57.5498	1041.02	±	102.338	415.801	±	87.9768
AT1G23440	Peptidase C15, pyroglutamyl peptidase I-like protein	AT1G23440	0	1	0	620.365	±	69.1068	1139.96	±	43.1687	553.75	±	8.83633	1101.1	±	27.1513
AT1G23450	PPR superfamily protein	AT1G23450	0	1	0	19.8275	±	5.5357	39.069	±	3.2349	14.427	±	5.92637	48.8066	±	6.3913
AT1G23480	cellulose synthase-like A3	CSLA03	1	1	0	273.899	±	41.0324	90.0895	±	14.7908	177.55	±	34.8809	59.7369	±	7.36528
AT1G23550	similar to RCD one 2	SRO2	0	1	0	17.1234	±	9.82159	777.697	±	65.2644	21.508	±	6.2351	668.774	±	88.9764
AT1G23560	OBP32pep, putative (DUF220)	AT1G23560	0	1	0	25.0941	±	10.2389	239.457	±	7.87746	22.2496	±	6.17509	193.298	±	31.4531
AT1G23710	hypothetical protein (DUF1645)	AT1G23710	1	1	0	78.4337	±	3.84846	448.132	±	26.1872	153.264	±	19.0536	613.391	±	150.206
AT1G23720	Proline-rich extensin-like family protein	AT1G23720	0	1	0	3404.05	±	128.074	908.854	±	342.793	1798.55	±	233.484	794.37	±	34.2372
AT1G23760	BURP domain-containing protein	JP630	1	0	1	54.5009	±	3.64461	29.4407	±	9.16512	3.21395	±	4.73422	6.45024	±	2.80505
AT1G23780	F-box family protein	AT1G23780	1	1	0	452.564	±	27.5585	706.073	±	72.3548	512.86	±	12.2275	812.17	±	21.223
AT1G23830	transmembrane protein	AT1G23830	0	1	0	62.7087	±	10.2979	229.319	±	31.6612	62.4653	±	6.53734	218.401	±	12.208
AT1G23840	transmembrane protein	AT1G23840	1	1	0	20.5329	±	10.6818	83.4785	±	17.6308	105.138	±	33.4054	202.352	±	13.054
AT1G23850	transmembrane protein	AT1G23850	0	1	0	56.2139	±	17.4312	167.07	±	48.819	29.0465	±	1.54567	138.248	±	37.5346
AT1G23870	trehalose-phosphatase/synthase 9	TPS9	0	1	0	1148.96	±	145.495	575.773	±	180.093	1415.28	±	298.939	673.956	±	43.4361
AT1G23900	gamma-adaptin 1	GAMMA-ADAPTIN 1	0	1	0	781.793	±	28.0176	878.045	±	62.3725	829.781	±	43.2833	1056.6	±	88.9
AT1G23960	hypothetical protein (DUF626)	AT1G23960	0	1	0	606.953	±	63.1641	453.907	±	46.1616	626.112	±	11.9142	514.288	±	24.8479
AT1G24090	RNase H family protein	AT1G24090	1	1	0	62.3165	±	9.41383	77.4553	±	23.5802	21.0502	±	7.78343	55.3676	±	8.61809
AT1G24095	Putative thiol-disulfide oxidoreductase DCC	AT1G24095	1	1	0	39.2501	±	7.13816	450.381	±	16.38	72.0362	±	19.7589	499.892	±	17.8342
AT1G24100	UDP-glucosyl transferase 74B1	UGT74B1	0	1	0	1150.12	±	162.498	2566.92	±	526.242	1166.97	±	275.187	2604.86	±	264.603
AT1G24140	Matrixin family protein	AT1G24140	0	1	0	11.3753	±	6.65566	680.182	±	204.536	27.8004	±	12.5383	895.865	±	148.301
AT1G24145	transmembrane protein	AT1G24145	1	1	0	19.8934	±	19.2524	343.296	±	181.374	75.8373	±	15.1732	697.614	±	70.4648
AT1G24147	transmembrane protein	AT1G24147	1	1	0	21.3463	±	31.7293	168.791	±	35.5626	141.46	±	8.29021	472	±	16.8764
AT1G24150	formin homologue 4	FH4	1	1	0	168.337	±	13.8339	767.887	±	152.689	209.694	±	26.6729	1004.61	±	54.6086
AT1G24160	triadin	AT1G24160	0	1	0	1044.02	±	121.658	474.458	±	21.5599	988.436	±	93.4656	453.157	±	88.276
AT1G24170	Nucleotide-diphospho-sugar transferases superfamily protein	LGT9	1	1	0	743.404	±	130.427	303.833	±	86.4156	384.027	±	30.6956	215.904	±	26.0236
AT1G24180	Thiamin diphosphate-binding fold (THDP-binding) superfamily protein	IAR4	0	1	0	1707.83	±	162.183	2118.07	±	211.729	1367.21	±	127.797	1999.02	±	42.0631
AT1G24240	Ribosomal protein L19 family protein	AT1G24240	0	1	0	166.808	±	10.2044	97.4099	±	16.5921	134.876	±	16.6348	76.4208	±	18.7294
AT1G24267	bZIP transcription factor, putative (DUF1664)	AT1G24267	0	1	0	473.894	±	18.1583	1108.97	±	120.583	559.835	±	86.6754	1176.54	±	92.8881
AT1G24340	FAD/NAD(P)-binding oxidoreductase family protein	EMB2421	0	1	0	420.404	±	81.1946	752.983	±	156.958	414.979	±	79.9431	843.592	±	154.636
AT1G24350	Acid phosphatase/vanadium-dependent haloperoxidase-related protein	AT1G24350	1	1	0	473.936	±	26.0363	727.619	±	50.912	501.179	±	3.38853	830.262	±	19.1861
AT1G24450	Ribonuclease III family protein	NFD2	0	1	0	228.807	±	23.0685	104.857	±	33.1586	257.242	±	24.0298	109.043	±	15.7765
AT1G24490	OxaA/YidC-like membrane insertion protein	ALB4	1	1	0	548.313	±	41.6003	753.554	±	73.3427	473.544	±	13.9097	615.006	±	27.2637
AT1G24575	DEAD-box ATP-dependent RNA helicase-like protein	AT1G24575	0	1	0	92.8514	±	2.72519	247.254	±	31.01	71.0345	±	34.4233	180.787	±	32.2341
AT1G24577	hypothetical protein	AT1G24577	0	1	0	21.2522	±	6.19587	3.37121	±	2.91967	23.5696	±	2.62534	4.75836	±	2.18891
AT1G24600	hypothetical protein	AT1G24600	0	1	0	31.6153	±	15.345	133.22	±	34.8721	18.4941	±	7.53962	152.693	±	12.482
AT1G24625	zinc finger protein 7	ZFP7	0	1	0	191.099	±	8.77338	88.421	±	14.16	248.91	±	53.7455	119.537	±	11.2955
AT1G24764	microtubule-associated proteins 70-2	MAP70-2	0	1	0	483.05	±	61.5938	270.621	±	11.926	420.155	±	48.9648	252.778	±	31.948
AT1G25211	F-box family protein	AT1G25211	0	1	0	86.0116	±	1.66483	109.992	±	5.56161	86.2548	±	7.98663	102.387	±	4.29595
AT1G25220	anthranilate synthase beta subunit 1	ASB1	0	1	0	321.107	±	12.6415	4138.12	±	1618.05	417.55	±	88.9099	4154.4	±	574.389
AT1G25230	Calcineurin-like metallo-phosphoesterase superfamily protein	AT1G25230	0	1	0	632.761	±	63.0785	53.1277	±	30.0072	616.497	±	54.8574	34.5383	±	5.32984
AT1G25260	Ribosomal protein L10 family protein	AT1G25260	1	0	0	1072.32	±	6.18298	1091.89	±	68.7573	731.306	±	14.5191	815.084	±	47.9529
AT1G25280	tubby like protein 10	TLP10	1	1	0	619.871	±	27.6033	1093.09	±	82.497	752.434	±	50.233	1276.01	±	110.581
AT1G25320	Leucine-rich repeat protein kinase family protein	AT1G25320	0	1	0	222.402	±	37.8214	82.7	±	12.8174	208.204	±	52.4526	83.3406	±	28.2749
AT1G25370	hypothetical protein (DUF1639)	AT1G25370	0	1	0	57.9098	±	13.2306	358.266	±	135.907	74.6603	±	7.40245	350.789	±	90.8325
AT1G25375	Metallo-hydrolase/oxidoreductase superfamily protein	AT1G25375	0	1	0	179.971	±	21.1073	119.964	±	14.3229	170.558	±	23.6893	89.2591	±	10.4079
AT1G25390	Protein kinase superfamily protein	AT1G25390	0	1	0	193.559	±	53.444	509.625	±	20.7857	232.939	±	33.6281	510.401	±	84.2398
AT1G25400	transmembrane protein	AT1G25400	0	1	0	77.864	±	39.7285	568.215	±	80.362	156.945	±	51.8817	806.604	±	79.095
AT1G25425	CLAVATA3/ESR-RELATED 43	CLE43	0	1	0	34.7476	±	13.8076	6.33302	±	2.90481	38.1849	±	12.8854	13.0182	±	1.57249
AT1G25440	B-box type zinc finger protein with CCT domain-containing protein	BBX15	0	1	0	2169.48	±	246.581	308.289	±	87.4307	2900.96	±	161.351	278.18	±	40.3189
AT1G25450	3-ketoacyl-CoA synthase 5	KCS5	0	1	0	497.765	±	111.179	138.098	±	58.5956	486.591	±	53.001	129.697	±	19.5661
AT1G25480	aluminum activated malate transporter family protein	AT1G25480	0	1	0	173.226	±	16.3018	54.0238	±	8.59855	199.414	±	14.9645	74.4312	±	19.1761
AT1G25510	Eukaryotic aspartyl protease family protein	AT1G25510	0	1	0	181.389	±	14.3829	81.8507	±	18.6757	156.035	±	19.0614	66.1844	±	16.6387
AT1G25540	phytochrome and flowering time regulatory protein (PFT1)	PFT1	1	1	0	520.707	±	27.1926	720.269	±	117.534	682.385	±	59.5514	1031.94	±	95.0221
AT1G25570	Di-glucose binding protein with Leucine-rich repeat domain-containing protein	AT1G25570	0	1	0	671.433	±	31.8134	528.002	±	34.3122	643.03	±	63.7725	453.063	±	30.8094
AT1G25580	NAC (No Apical Meristem) domain transcriptional regulator superfamily protein	SOG1	1	1	1	218.042	±	4.33353	215.658	±	3.9797	214.45	±	32.3288	316.185	±	25.737
AT1G26208	Natural antisense transcript overlaps with AT1G26210	AT1G26208	1	1	0	258.544	±	39.798	77.9814	±	20.3667	168.496	±	29.8659	48.3771	±	8.97484
AT1G26210	SOB five-like 1	SOFL1	1	1	0	235.254	±	36.4716	71.7635	±	16.6641	153.9	±	31.6849	42.8723	±	5.34167
AT1G26233	SNOR95	SNOR95	1	1	1	0.240559	±	0.416661	5.03507	±	1.53661	0.369972	±	0.632391	1.33175	±	0.0868446
AT1G26240	Proline-rich extensin-like family protein	AT1G26240	1	1	0	1.84429	±	1.56654	87.9196	±	53.3859	163.82	±	115.212	969.07	±	141.255
AT1G26250	Proline-rich extensin-like family protein	AT1G26250	1	0	0	120.101	±	0.660397	165.725	±	122	2566.82	±	619.684	2200.66	±	457.606
AT1G26340	cytochrome B5 isoform A	CB5-A	0	1	0	169.95	±	7.05846	334.738	±	47.8102	158.685	±	26.5635	326.64	±	15.6684
AT1G26360	methyl esterase 13	MES13	1	1	1	32.8652	±	1.93797	3.01614	±	1.7964	11.4396	±	5.9007	3.50031	±	1.34179
AT1G26380	FAD-binding Berberine family protein	AT1G26380	1	1	0	20.6358	±	18.1012	2555.07	±	1329.54	205.387	±	71.9411	2879.7	±	883.246
AT1G26390	FAD-binding Berberine family protein	AT1G26390	1	0	0	21.8373	±	24.8039	99.7434	±	38.295	327.763	±	167.437	650.529	±	560.164
AT1G26410	FAD-binding Berberine family protein	AT1G26410	1	1	1	5.12148	±	4.50596	279.25	±	11.1768	80.0006	±	30.6098	382.169	±	32.9474
AT1G26420	FAD-binding Berberine family protein	AT1G26420	1	1	1	24.4037	±	14.7272	1185.84	±	152.962	132.657	±	45.307	1341.03	±	190.357
AT1G26460	Tetratricopeptide repeat (TPR)-like superfamily protein	AT1G26460	1	1	0	756.252	±	50.9047	876.839	±	66.8857	624.265	±	31.8711	756.43	±	54.2278
AT1G26470	chromatin modification-like protein	AT1G26470	0	1	0	204.489	±	13.9153	424.659	±	17.2901	198.439	±	2.6407	389.029	±	21.2826
AT1G26540	Agenet domain-containing protein	AT1G26540	1	1	0	73.9334	±	5.80863	15.0567	±	4.69192	30.7067	±	10.1148	14.0859	±	7.57033
AT1G26600	CLAVATA3/ESR-RELATED 9	CLE9	0	1	0	22.7037	±	4.37995	5.28624	±	3.60217	22.9672	±	2.60631	3.45939	±	3.16856
AT1G26630	Eukaryotic translation initiation factor 5A-1 (eIF-5A 1) protein	FBR12	0	1	0	8803.02	±	135.74	11126.5	±	447.918	8389.16	±	455.085	10561.1	±	1259.37
AT1G26650	Son of sevenless protein	AT1G26650	0	1	0	356.332	±	32.5537	140.962	±	5.697	261.092	±	22.9004	109.949	±	36.998
AT1G26670	Vesicle transport v-SNARE family protein	VTI1B	0	1	0	870.037	±	144.395	498.871	±	67.7364	932.832	±	86.8888	592.09	±	29.8771
AT1G26690	emp24/gp25L/p24 family/GOLD family protein	AT1G26690	1	1	0	210.763	±	35.8579	440.228	±	29.2316	279.394	±	26.7657	552.765	±	32.6613
AT1G26730	EXS (ERD1/XPR1/SYG1) family protein	AT1G26730	0	1	0	48.1106	±	2.85882	302.816	±	147.631	68.3417	±	14.4442	212.555	±	48.4806
AT1G26740	Ribosomal L32p protein family	AT1G26740	0	1	0	203.151	±	6.32458	260.97	±	17.227	169.96	±	25.2237	234.784	±	8.82372
AT1G26750	hypothetical protein	AT1G26750	1	1	0	311.561	±	18.4332	402.91	±	70.5034	239.947	±	3.33166	300.009	±	19.7829
AT1G26760	SET domain protein 35	SDG35	0	1	0	56.9022	±	2.42899	23.336	±	12.2778	58.4741	±	14.6291	14.8485	±	4.87886
AT1G26810	galactosyltransferase1	GALT1	0	1	0	106.799	±	18.744	67.4724	±	18.0936	107.943	±	13.6611	46.2759	±	7.16637
AT1G26820	ribonuclease 3	RNS3	1	1	0	98.326	±	25.8754	115.394	±	27.6169	114.461	±	10.4673	204.033	±	10.9527
AT1G26850	S-adenosyl-L-methionine-dependent methyltransferases superfamily protein	AT1G26850	1	1	0	3879.16	±	113.671	3319.63	±	76.0443	3054.36	±	47.8673	2646.42	±	200.239
AT1G26880	Ribosomal protein L34e superfamily protein	AT1G26880	1	1	0	1421.49	±	92.2206	1867.83	±	350.133	956.591	±	127.273	1382.51	±	77.8387
AT1G26920	zinc finger CCHC domain protein	AT1G26920	0	1	0	393.238	±	96.4867	97.9638	±	22.6749	359.519	±	78.352	70.8993	±	24.8533
AT1G26945	basic helix-loop-helix (bHLH) DNA-binding superfamily protein	KDR	0	1	0	246.586	±	126.747	13.3061	±	4.08322	385.404	±	71.5913	26.5888	±	1.19728
AT1G26970	Protein kinase superfamily protein	AT1G26970	0	1	0	22.1471	±	5.37103	53.3468	±	18.819	10.4051	±	5.30058	75.2219	±	11.8145
AT1G27000	GRIP/coiled-coil protein, putative (DUF1664)	AT1G27000	0	1	0	861.059	±	60.0244	1312.7	±	36.1282	898.067	±	80.9729	1361.53	±	181.629
AT1G27060	Regulator of chromosome condensation (RCC1) family protein	AT1G27060	0	1	0	64.3868	±	9.58779	96.2832	±	13.5655	43.5913	±	11.604	89.9114	±	10.0972
AT1G27070	5'-AMP-activated protein kinase-like protein	AT1G27070	0	1	0	183.706	±	3.61694	112.921	±	21.446	194.086	±	23.7774	119.868	±	17.6951
AT1G27090	glycine-rich protein	AT1G27090	0	1	0	2107.79	±	139.291	1738.31	±	125.409	2366.28	±	217.018	1727.28	±	146.696
AT1G27100	Actin cross-linking protein	AT1G27100	1	1	0	547.724	±	54.9949	852.33	±	88.4631	717.419	±	58.1727	1264.97	±	135.005
AT1G27130	glutathione S-transferase tau 13	GSTU13	0	1	0	798.117	±	103.578	2871.74	±	546.755	670.374	±	58.6563	1789.45	±	458.083
AT1G27140	glutathione S-transferase tau 14	GSTU14	0	1	0	68.1545	±	3.71935	9.53889	±	1.73691	33.1194	±	15.4089	10.7249	±	6.32189
AT1G27190	Leucine-rich repeat protein kinase family protein	AT1G27190	0	1	0	827.477	±	102.806	397.309	±	60.7729	884.859	±	78.4501	424.464	±	29.3811
AT1G27210	ARM repeat superfamily protein	AT1G27210	1	1	0	652.37	±	78.6574	141.276	±	17.8525	793.945	±	91.2935	186.453	±	3.73739
AT1G27290	transmembrane protein	AT1G27290	1	1	0	939.446	±	89.3214	457.16	±	44.5332	1253.55	±	151.791	653.549	±	109.88
AT1G27300	transmembrane protein	AT1G27300	1	1	0	348.421	±	18.7961	252.344	±	26.3078	282.659	±	18.2463	163.945	±	37.6707
AT1G27310	nuclear transport factor 2A	NTF2A	1	1	0	1137.26	±	35.3094	1060	±	85.2187	1420.61	±	47.7601	1179.57	±	44.6119
AT1G27320	histidine kinase 3	HK3	0	1	0	1348.57	±	112.755	1039.69	±	97.3379	1624.33	±	68.4531	1207.93	±	173.364
AT1G27330	Ribosome associated membrane protein RAMP4	AT1G27330	0	1	0	417.353	±	46.1537	812.498	±	252.218	393.306	±	54.1728	1114.06	±	121.787
AT1G27350	Ribosome associated membrane protein RAMP4	AT1G27350	0	1	0	491.654	±	60.7281	799.265	±	187.976	386.95	±	54.283	873.796	±	28.5085
AT1G27390	translocase outer membrane 20-2	TOM20-2	0	1	0	458.932	±	37.8493	986.035	±	57.7171	404.999	±	27.3188	875.909	±	84.8479
AT1G27410	DNA repair metallo-beta-lactamase family protein	AT1G27410	0	1	0	123.401	±	16.7607	79.8748	±	3.57143	137.536	±	16.953	91.6978	±	5.25171
AT1G27435	hypothetical protein	AT1G27435	1	1	0	340.009	±	35.1735	423.038	±	37.2276	260.591	±	10.9753	313.711	±	27.9987
AT1G27460	no pollen germination related 1	NPGR1	1	1	0	520.669	±	95.4034	218.788	±	41.2559	374.165	±	27.918	131.086	±	27.2277
AT1G27470	transducin family protein / WD-40 repeat family protein	AT1G27470	1	1	0	559.379	±	98.2049	855.126	±	3.85386	391.811	±	30.8077	698.332	±	86.596
AT1G27520	Glycosyl hydrolase family 47 protein	AT1G27520	0	1	0	606.903	±	43.4588	405.93	±	83.4981	717.641	±	19.4308	441.233	±	47.2618
AT1G27660	basic helix-loop-helix (bHLH) DNA-binding superfamily protein	AT1G27660	0	1	0	101.873	±	8.58522	39.284	±	4.79289	72.9375	±	12.0039	29.255	±	11.281
AT1G27670	transmembrane protein	AT1G27670	0	1	0	37.4552	±	6.26997	3.91606	±	3.45475	23.1112	±	3.72952	11.8129	±	9.64708
AT1G27690	lipase, putative (DUF620)	AT1G27690	1	1	0	171.124	±	16.1057	107.782	±	9.74792	230.163	±	15.7286	130.728	±	26.731
AT1G27720	TBP-associated factor 4B	TAF4B	1	1	0	17.8579	±	1.94673	151.285	±	12.4289	22.5092	±	1.99462	178.974	±	16.8567
AT1G27730	salt tolerance zinc finger	STZ	1	1	1	48.0707	±	16.1217	3204.31	±	155.859	206.315	±	40.2057	3653.58	±	383.528
AT1G27760	interferon-related developmental regulator family protein / IFRD protein family	SAT32	0	1	0	585.267	±	101.13	2667.05	±	310.165	574.08	±	66.4358	2378.84	±	259.294
AT1G27770	autoinhibited Ca2 -ATPase 1	ACA1	0	1	0	736.751	±	16.3587	3250.18	±	995.032	771.117	±	79.7619	3918.21	±	291.423
AT1G27890	Polynucleotidyl transferase, ribonuclease H-like superfamily protein	AT1G27890	0	1	0	1.6224	±	2.81007	21.3677	±	7.53783	0.728273	±	1.24293	26.8725	±	7.63577
AT1G27900	RNA helicase family protein	AT1G27900	0	1	1	307.201	±	6.47753	389.538	±	13.8702	342.19	±	16.7224	364.753	±	8.81461
AT1G27910	plant U-box 45	PUB45	0	1	0	216.357	±	35.3472	469.142	±	53.7362	207.896	±	27.035	400.191	±	39.7776
AT1G27930	glucuronoxylan 4-O-methyltransferase-like protein (DUF579)	AT1G27930	0	1	0	552.5	±	39.4358	863.441	±	62.2454	605.79	±	63.259	958.594	±	33.6275
AT1G27950	glycosylphosphatidylinositol-anchored lipid protein transfer 1	LTPG1	0	1	0	1413.56	±	88.4467	784.847	±	127.625	1218.81	±	103.376	631.26	±	29.9859
AT1G27970	nuclear transport factor 2B	NTF2B	0	1	0	1091.28	±	57.5642	1601.32	±	288.967	900.566	±	68.2467	1508.42	±	202.677
AT1G28010	P-glycoprotein 14	ABCB14	1	1	0	193.953	±	38.7073	87.5414	±	29.7534	106.753	±	7.02177	64.4658	±	8.42495
AT1G28100	hypothetical protein	AT1G28100	0	1	0	312.171	±	20.4286	200.641	±	7.02531	279.003	±	72.1517	169.028	±	14.8817
AT1G28120	ubiquitin thioesterase otubain-like protein	AT1G28120	0	1	0	448.561	±	14.6762	585.643	±	27.6889	439.744	±	31.245	535.113	±	35.4942
AT1G28130	Auxin-responsive GH3 family protein	GH3.17	0	1	0	472.446	±	28.3524	138.994	±	70.2808	304.9	±	27.874	108.966	±	15.9928
AT1G28180	DEAD-box ATP-dependent RNA helicase-like protein	AT1G28180	0	1	0	0.533484	±	0.924021	35.7014	±	15.2607	5.55e-17	±	7.54807e-33	11.4005	±	2.51353
AT1G28190	hypothetical protein	AT1G28190	0	1	0	64.0022	±	15.8851	1112.76	±	331.274	83.7946	±	17.9818	940.966	±	126.761
AT1G28200	FH interacting protein 1	FIP1	1	1	0	418.672	±	33.9639	623.924	±	30.4726	536.367	±	9.92482	667.302	±	15.9142
AT1G28210	DNAJ heat shock family protein	ATJ1	0	1	0	73.4372	±	6.01995	123.711	±	20.8355	53.4716	±	12.1581	125.796	±	11.7588
AT1G28230	purine permease 1	PUP1	1	1	0	35.6833	±	2.49576	111.711	±	17.5461	107.616	±	36.9472	210.211	±	36.9407
AT1G28240	strawberry notch protein (DUF616)	AT1G28240	0	1	1	556.948	±	31.1913	760.768	±	84.2019	529.95	±	23.3491	954.136	±	34.5035
AT1G28260	Telomerase activating protein Est1	AT1G28260	0	1	0	426.619	±	75.8092	187.359	±	69.5501	457.679	±	9.91165	233.413	±	7.56403
AT1G28280	VQ motif-containing protein	AT1G28280	1	1	0	610.484	±	22.1739	1649.45	±	79.7286	779.548	±	88.2879	1730.03	±	60.8979
AT1G28290	arabinogalactan protein 31	AGP31	0	1	0	7713.44	±	833.945	3570.59	±	757.213	7755.49	±	312.324	3298.52	±	414.646
AT1G28330	dormancy-associated protein-like 1	DYL1	0	1	0	4931.08	±	2160.16	527.328	±	121.838	7274.92	±	4370.69	854.523	±	234.152
AT1G28370	ERF domain protein 11	ERF11	0	1	0	12.1301	±	2.54594	309.629	±	35.5455	38.372	±	21.6477	330.463	±	73.9525
AT1G28380	MAC/Perforin domain-containing protein	NSL1	1	1	0	436.284	±	83.6662	1816.4	±	83.4822	624.893	±	42.6544	2140.66	±	104.053
AT1G28400	GATA zinc finger protein	AT1G28400	1	1	0	1689.94	±	185.35	835.266	±	119.177	986.994	±	111.85	550.058	±	37.8886
AT1G28440	HAESA-like 1	HSL1	0	1	0	1890.67	±	66.7921	803.135	±	128.84	1500.87	±	264.043	622.576	±	47.1706
AT1G28470	NAC domain containing protein 10	NAC010	1	1	0	31.9084	±	5.36339	61.4102	±	11.6243	22.6335	±	4.85182	33.4313	±	2.74988
AT1G28480	Thioredoxin superfamily protein	GRX480	0	1	0	4.32008	±	4.44924	289.605	±	35.8486	11.6501	±	8.8459	332.746	±	106.288
AT1G28520	vascular plant one zinc finger protein	VOZ1	0	1	0	588.89	±	37.9787	972.175	±	92.2516	612.706	±	78.3205	1145.16	±	48.8387
AT1G28580	GDSL-like Lipase/Acylhydrolase superfamily protein	AT1G28580	0	1	0	1073.1	±	80.886	550.824	±	33.0246	1039.72	±	140.671	499.087	±	38.6191
AT1G28600	GDSL-like Lipase/Acylhydrolase superfamily protein	AT1G28600	0	1	0	260.363	±	30.9008	880.062	±	120.817	308.073	±	78.8192	670.384	±	142.591
AT1G28660	GDSL-like Lipase/Acylhydrolase superfamily protein	AT1G28660	0	1	0	307.397	±	72.4899	53.1963	±	19.6879	196.357	±	67.7236	39.742	±	5.46266
AT1G28670	GDSL-like Lipase/Acylhydrolase superfamily protein	ARAB-1	0	1	0	472.853	±	10.8535	78.2508	±	23.2521	344.886	±	92.9298	66.1116	±	11.5564
AT1G28680	HXXXD-type acyl-transferase family protein	AT1G28680	0	1	0	549.72	±	25.6001	922.002	±	161.383	550.457	±	43.0724	1017.59	±	38.4519
AT1G28685	Natural antisense transcript overlaps with AT1G28680	AT1G28685	0	1	0	482.593	±	30.8269	808.784	±	146.696	492.691	±	31.0279	880.948	±	29.9635
AT1G29020	Calcium-binding EF-hand family protein	AT1G29020	1	1	0	41.3273	±	17.9633	22.9482	±	9.41681	143.975	±	16.1827	65.3497	±	15.7721
AT1G29025	Calcium-binding EF-hand family protein	AT1G29025	1	1	0	132.646	±	10.8915	20.8351	±	5.63847	244.15	±	47.1311	56.2861	±	18.6565
AT1G29120	Hydrolase-like protein family	AT1G29120	0	1	0	475.469	±	13.8867	871.428	±	149.946	402.599	±	25.4902	785.471	±	36.8295
AT1G29150	non-ATPase subunit 9	ATS9	0	1	0	1624.32	±	50.2267	2931.08	±	105.848	1614.07	±	213.781	2888.94	±	210.868
AT1G29170	SCAR family protein	WAVE2	1	1	0	313.38	±	33.1989	181.363	±	39.3148	221.579	±	20.7286	130.966	±	6.11537
AT1G29195	phosphatidylinositol 4-phosphate 5-kinase MSS4-like protein	AT1G29195	1	1	1	24.9566	±	4.5938	43.2341	±	6.66317	10.9788	±	0.547371	10.916	±	1.58802
AT1G29240	transcription initiation factor TFIID subunit, putative (DUF688)	AT1G29240	1	0	0	117.078	±	9.25809	99.9943	±	16.5477	172.327	±	22.5072	229.659	±	21.0894
AT1G29280	WRKY DNA-binding protein 65	WRKY65	1	1	0	375.413	±	20.447	131.103	±	24.9496	257.543	±	4.25498	94.838	±	11.2571
AT1G29290	B-cell lymphoma 6 protein	AT1G29290	0	1	0	7.82419	±	6.55285	88.1545	±	16.5602	22.7147	±	9.26007	166.478	±	72.433
AT1G29320	Transducin/WD40 repeat-like superfamily protein	AT1G29320	1	1	0	258.876	±	38.6585	390.274	±	64.3012	142.817	±	18.5884	281.373	±	48.7914
AT1G29330	ER lumen protein retaining receptor family protein	ERD2	0	1	0	232.342	±	34.0177	682.357	±	37.9932	253.495	±	21.3904	652.587	±	121.45
AT1G29340	plant U-box 17	PUB17	1	1	0	553.76	±	95.9841	1316.59	±	114.163	700.277	±	76.5019	1651.28	±	152.26
AT1G29390	cold regulated 314 thylakoid membrane 2	COR314-TM2	0	1	0	546.332	±	17.5898	406.057	±	23.5235	720.826	±	71.5922	418.423	±	67.0281
AT1G29395	COLD REGULATED 314 INNER MEMBRANE 1	COR413IM1	0	1	0	1165	±	477.302	419.084	±	164.37	1334.87	±	423.624	137.891	±	59.7157
AT1G29430	SAUR-like auxin-responsive protein family	AT1G29430	0	1	0	55.7896	±	30.8539	1.99045	±	1.86437	55.6889	±	36.2939	3.54297	±	2.66007
AT1G29450	SAUR-like auxin-responsive protein family	AT1G29450	0	1	0	42.5635	±	27.3174	5.55e-17	±	7.54807e-33	39.1986	±	20.6815	1.68417	±	1.34976
AT1G29470	S-adenosyl-L-methionine-dependent methyltransferases superfamily protein	AT1G29470	1	1	0	3499.65	±	266.27	1759.44	±	343.902	2317.39	±	98.9562	1166.33	±	25.1146
AT1G29500	SAUR-like auxin-responsive protein family	AT1G29500	0	1	0	57.554	±	44.6401	3.47009	±	2.64009	52.9474	±	24.0195	0.870543	±	1.42787
AT1G29510	SAUR-like auxin-responsive protein family	SAUR68	0	1	0	47.1922	±	17.1734	0.675026	±	0.584904	49.7812	±	24.7636	1.72615	±	1.4144
AT1G29530	hypothetical protein	AT1G29530	0	1	0	141.141	±	14.9141	81.8518	±	9.5105	148.674	±	23.1663	71.2562	±	5.98948
AT1G29640	senescence regulator (Protein of unknown function, DUF584)	AT1G29640	0	1	0	16.8847	±	11.069	74.4671	±	15.2092	15.5522	±	7.25867	128.55	±	19.321
AT1G29660	GDSL-like Lipase/Acylhydrolase superfamily protein	AT1G29660	0	1	0	910.788	±	330.103	182.15	±	19.8649	837.192	±	261.835	119.604	±	24.4111
AT1G29670	GDSL-like Lipase/Acylhydrolase superfamily protein	AT1G29670	0	1	0	1697.05	±	178.636	613.786	±	178.106	1513.89	±	332.314	564.092	±	46.828
AT1G29680	histone acetyltransferase (DUF1264)	AT1G29680	0	1	0	50.5247	±	5.97489	19.0294	±	6.70848	38.3021	±	17.5375	10.9332	±	1.35208
AT1G29690	MAC/Perforin domain-containing protein	CAD1	1	1	0	251.63	±	9.26387	1383.89	±	101.869	302.378	±	31.6021	1548.29	±	88.0394
AT1G29720	Leucine-rich repeat transmembrane protein kinase	AT1G29720	0	1	0	95.4807	±	15.1369	310.778	±	84.2515	153.583	±	59.6231	336.513	±	10.907
AT1G29750	receptor-like kinase in flowers 1	RKF1	0	1	0	334.067	±	6.27116	254.561	±	14.9757	371.708	±	21.0109	251.789	±	22.1786
AT1G29785	Natural antisense transcript overlaps with AT1G29780	AT1G29785	0	1	0	129.298	±	4.86858	52.3642	±	14.7142	104.711	±	15.6653	54.3258	±	6.84512
AT1G29790	S-adenosyl-L-methionine-dependent methyltransferases superfamily protein	AT1G29790	0	1	0	473.906	±	48.9877	251.737	±	34.0057	483.511	±	43.731	226.769	±	53.5913
AT1G29880	glycyl-tRNA synthetase / glycine-tRNA ligase	AT1G29880	0	1	0	1762.7	±	109.713	2791.31	±	158.885	1628.37	±	64.5977	2481.96	±	229.236
AT1G29900	carbamoyl phosphate synthetase B	CARB	1	1	0	3894.11	±	739.406	2737.92	±	213.002	2481.8	±	393.604	1995.67	±	125.589
AT1G29930	chlorophyll A/B binding protein 1	CAB1	0	1	0	312202	±	35431.9	161543	±	22815.7	463508	±	33064.9	125848	±	37134.4
AT1G29940	nuclear RNA polymerase A2	NRPA2	1	1	0	842.057	±	125.471	1317.3	±	31.0182	525.181	±	34.2541	1150.4	±	156.328
AT1G29965	Ribosomal protein L18ae/LX family protein	AT1G29965	1	1	0	443.454	±	22.4771	598.261	±	75.3634	302.896	±	9.23064	486.698	±	71.994
AT1G29970	60S ribosomal protein L18A-1	RPL18AA	0	1	0	770.356	±	31.0101	1058.29	±	66.62	781.278	±	37.645	1035.98	±	135.118
AT1G29980	choice-of-anchor C domain protein, putative (Protein of unknown function, DUF642)	AT1G29980	0	1	0	277.579	±	46.4499	161.876	±	29.514	265.147	±	21.1266	160.211	±	24.3145
AT1G30000	alpha-mannosidase 3	MNS3	0	1	0	449.48	±	32.474	571.422	±	76.6086	392.343	±	58.1301	626.329	±	24.103
AT1G30040	gibberellin 2-oxidase	GA2OX2	1	1	0	35.7715	±	8.32234	199.217	±	18.2337	65.3533	±	12.4384	374.668	±	68.929
AT1G30080	Glycosyl hydrolase superfamily protein	AT1G30080	1	1	0	49.3645	±	4.60172	114.59	±	36.0497	28.2238	±	7.50946	53.676	±	18.7757
AT1G30100	nine-cis-epoxycarotenoid dioxygenase 5	NCED5	0	1	0	2.71254	±	2.75811	12.9776	±	3.15057	3.88618	±	1.58958	26.5993	±	9.97833
AT1G30120	pyruvate dehydrogenase E1 beta	PDH-E1 BETA	0	1	1	1919.26	±	48.2264	1662.86	±	89.6299	2034.13	±	175.779	1425.75	±	12.3055
AT1G30170	hypothetical protein (DUF295)	AT1G30170	0	1	0	0.262776	±	0.455141	35.3546	±	6.15661	0.369972	±	0.632391	41.7694	±	11.0249
AT1G30190	cotton fiber protein	AT1G30190	1	1	1	2.14514	±	2.27552	42.8116	±	15.7522	1.11086	±	1.0944	99.9024	±	19.7011
AT1G30200	F-box family protein	AT1G30200	0	1	0	697.061	±	17.096	430.428	±	16.5368	715.1	±	40.6462	460.937	±	60.0888
AT1G30210	TEOSINTE BRANCHED 1, cycloidea, and PCF family 24	TCP24	0	1	0	666.82	±	70.0657	318.417	±	56.6734	612.209	±	73.7786	323.044	±	50.7172
AT1G30230	translation elongation factor EF1B/ribosomal protein S6 family protein	eEF-1Bb1	0	1	0	7720.9	±	309.985	5948.57	±	394.886	7522.71	±	687.977	5715.5	±	672.249
AT1G30240	proline-, glutamic acid/leucine-rich protein	AT1G30240	1	1	0	250.079	±	25.8648	450.167	±	35.9016	153.389	±	22.1516	352.904	±	27.1876
AT1G30282	Natural antisense transcript overlaps with AT1G30280	AT1G30282	0	1	0	124.716	±	45.1535	31.9777	±	1.67537	108.068	±	38.2625	54.1842	±	8.71943
AT1G30320	Remorin family protein	AT1G30320	1	1	0	247.045	±	34.111	706.688	±	144.885	206.475	±	23.5525	458.529	±	28.3933
AT1G30370	alpha/beta-Hydrolases superfamily protein	DLAH	1	1	0	22.8434	±	6.41533	215.208	±	13.4003	38.9436	±	7.80646	277.497	±	24.0904
AT1G30420	multidrug resistance-associated protein 12	ABCC11	1	1	0	314.315	±	35.1294	1561.8	±	295.343	431.641	±	69.0609	2481.09	±	132.491
AT1G30440	Phototropic-responsive NPH3 family protein	AT1G30440	1	1	0	769.801	±	22.3083	325.797	±	46.3491	617.813	±	52.3501	256.172	±	35.1642
AT1G30473	Heavy metal transport/detoxification superfamily protein	AT1G30473	0	1	0	20.6905	±	6.35039	60.2708	±	12.3934	21.1784	±	2.90476	77.8312	±	13.4465
AT1G30475	hypothetical protein	AT1G30475	0	1	0	54.3061	±	15.3901	140.807	±	26.0281	48.6671	±	1.75316	163.436	±	34.2624
AT1G30490	Homeobox-leucine zipper family protein / lipid-binding START domain-containing protein	PHV	1	1	0	540.912	±	17.4147	437.443	±	36.0618	584.842	±	25.729	511.025	±	26.5843
AT1G30520	acyl-activating enzyme 14	AAE14	0	1	0	327.311	±	46.448	193.947	±	46.6226	497.498	±	83.3903	176.739	±	51.5375
AT1G30530	UDP-glucosyl transferase 78D1	UGT78D1	0	1	0	297.598	±	26.7323	817.642	±	64.6745	337.069	±	98.4967	548.367	±	129.606
AT1G30540	Actin-like ATPase superfamily protein	AT1G30540	0	1	0	196.692	±	3.72722	231.076	±	10.6022	198.692	±	30.9651	303.412	±	26.8869
AT1G30570	hercules receptor kinase 2	HERK2	0	1	0	415.878	±	46.4874	86.8361	±	14.1988	318.494	±	47.7605	91.029	±	8.10158
AT1G30620	NAD(P)-binding Rossmann-fold superfamily protein	MUR4	0	1	0	167.642	±	21.905	1169.55	±	349.03	156.185	±	24.3581	1345.84	±	136.426
AT1G30630	Coatomer epsilon subunit	AT1G30630	0	1	0	1211.87	±	50.3727	1659.71	±	227.479	1049.73	±	58.715	1746.27	±	125.502
AT1G30640	Protein kinase family protein	AT1G30640	1	1	1	157.126	±	7.28231	242.979	±	10.5727	154.978	±	23.6542	360.794	±	37.0359
AT1G30650	WRKY DNA-binding protein 14	WRKY14	0	1	0	199.636	±	7.64184	73.981	±	34.1133	183.918	±	27.2114	96.5196	±	12.9775
AT1G30680	toprim domain-containing protein	AT1G30680	1	1	0	455.123	±	34.3377	750.652	±	50.2674	344.451	±	48.3412	629.779	±	18.0502
AT1G30690	Sec14p-like phosphatidylinositol transfer family protein	AT1G30690	1	1	0	1147.59	±	86.3244	449.168	±	56.1524	853.423	±	58.3141	347.988	±	17.7451
AT1G30730	FAD-binding Berberine family protein	AT1G30730	1	0	0	96.4717	±	27.9536	188.85	±	18.4424	253.171	±	71.9162	262.42	±	11.6294
AT1G30740	FAD-binding Berberine family protein	AT1G30740	0	1	0	2.32082	±	0.899013	8.53048	±	3.45327	0.695595	±	0.592649	6.54792	±	2.04075
AT1G30750	TPRXL	AT1G30750	1	1	1	141.083	±	7.41622	39.9603	±	4.9672	84.3128	±	9.67063	35.4778	±	5.97841
AT1G30755	elongation factor G, putative (DUF668)	AT1G30755	0	1	0	135.583	±	35.0869	1075.38	±	146.899	196.887	±	29.9927	1172.99	±	51.8499
AT1G30757	transmembrane protein	AT1G30757	0	1	0	16.3562	±	4.45625	116.385	±	25.1616	25.1247	±	7.54135	124.681	±	11.6008
AT1G30835	transposable_element_gene	SADHU1-2	0	1	0	451.397	±	31.7342	309.899	±	26.5383	485.018	±	20.1137	324.377	±	32.0334
AT1G30840	purine permease 4	PUP4	1	1	0	128.223	±	15.128	36.6386	±	18.5264	48.3061	±	7.21285	14.2419	±	4.65934
AT1G30845	cell growth defect protein	AT1G30845	0	1	0	36.6947	±	4.88803	19.4373	±	3.34519	28.7572	±	5.1043	16.8238	±	4.54636
AT1G30850	root hair specific 4	RSH4	0	1	0	16.6631	±	9.85262	19.2216	±	4.05541	17.4707	±	12.1781	69.2853	±	17.5933
AT1G30870	Peroxidase superfamily protein	AT1G30870	0	1	0	404.021	±	47.1949	98.7678	±	42.1722	266.447	±	10.4607	86.0133	±	8.74784
AT1G30900	VACUOLAR SORTING RECEPTOR 6	VSR6	1	0	0	175.543	±	27.9621	135.387	±	21.6068	215.03	±	62.7578	349.137	±	59.7901
AT1G30960	GTP-binding family protein	AT1G30960	1	1	0	124.407	±	17.8618	218.098	±	6.76564	63.5096	±	10.4065	143.551	±	9.61373
AT1G30990	Polyketide cyclase/dehydrase and lipid transport superfamily protein	AT1G30990	1	1	0	11.5503	±	2.99538	1.69999	±	0.581101	19.6627	±	6.15414	15.2753	±	1.24072
AT1G31010	organellar single-stranded DNA binding protein 4	OSB4	1	1	0	70.8125	±	7.77299	135.243	±	13.3281	45.0216	±	7.75217	126.164	±	12.7369
AT1G31050	basic helix-loop-helix (bHLH) DNA-binding superfamily protein	AT1G31050	0	1	0	98.7746	±	21.1722	34.4412	±	15.7938	43.953	±	16.7276	22.7834	±	6.62463
AT1G31070	N-acetylglucosamine-1-phosphate uridylyltransferase 1	GlcNAc1pUT1	1	1	0	495.814	±	29.8168	253.783	±	24.7918	349.015	±	8.01571	204.204	±	8.04007
AT1G31120	K uptake permease 10	KUP10	1	1	0	388.151	±	55.3005	259.039	±	15.4755	292.279	±	36.4435	194.235	±	8.97541
AT1G31130	polyadenylate-binding protein 1-B-binding protein	AT1G31130	0	1	0	883.452	±	79.1479	3580.81	±	454.955	1136.07	±	174.539	3860.54	±	268.134
AT1G31150	K-box region protein (DUF1985)	AT1G31150	0	1	0	178.46	±	18.3766	101.211	±	4.03687	144.952	±	20.9213	78.8958	±	21.7722
AT1G31230	aspartate kinase-homoserine dehydrogenase i	AK-HSDH I	1	1	0	1330.52	±	38.7447	862.793	±	141.328	1078.76	±	80.0448	617.997	±	37.5378
AT1G31258	AT1G31258	AT1G31258	0	1	0	37.2848	±	10.2451	64.7794	±	1.07093	33.6202	±	3.88492	59.748	±	4.07835
AT1G31280	Argonaute family protein	2002-08-01	0	1	0	273.101	±	65.4478	514.318	±	83.179	339.298	±	17.0951	611.935	±	45.2521
AT1G31290	ARGONAUTE 3	2003-08-01	0	1	0	15.6207	±	2.96709	70.2513	±	2.86571	27.7502	±	3.95136	103.074	±	47.5102
AT1G31320	LOB domain-containing protein 4	LBD4	0	1	0	57.2437	±	8.41136	21.2695	±	9.5686	46.4033	±	8.26237	19.7624	±	7.30226
AT1G31330	photosystem I subunit F	PSAF	0	1	0	41856.8	±	9228.04	25398.4	±	3264.16	57287.8	±	7272.25	18085.6	±	5498.86
AT1G31335	transmembrane protein	AT1G31335	0	1	1	94.1216	±	11.1564	39.8779	±	5.77601	110.98	±	12.484	19.3404	±	6.80642
AT1G31340	related to ubiquitin 1	RUB1	0	1	0	544.686	±	83.6889	829.728	±	145.389	412.381	±	60.3878	636.18	±	35.2885
AT1G31350	KAR-UP F-box 1	KUF1	0	1	0	162.949	±	29.8772	100.917	±	27.9654	256.601	±	15.1865	121.983	±	26.0741
AT1G31420	Leucine-rich repeat protein kinase family protein	FEI1	0	1	0	1827.18	±	114.156	835.128	±	79.8177	1597.9	±	249.184	689.259	±	93.9417
AT1G31540	Disease resistance protein (TIR-NBS-LRR class) family	AT1G31540	1	1	0	247.272	±	43.0362	1300.4	±	149.412	562.492	±	165.509	1779.74	±	221.973
AT1G31550	GDSL-like Lipase/Acylhydrolase superfamily protein	AT1G31550	1	1	0	80.2696	±	24.8892	220.438	±	43.3044	202.019	±	33.2958	333.211	±	79.9037
AT1G31580	ECS1	ECS1	1	0	0	1376.98	±	1738.32	5983.9	±	1783.77	17029.9	±	5407.56	16852.1	±	1040
AT1G31600	RNA-binding (RRM/RBD/RNP motifs) family protein	TRM9	1	1	0	488.838	±	23.5709	397.07	±	36.4515	556.819	±	22.184	493.781	±	14.5607
AT1G31650	RHO guanyl-nucleotide exchange factor 14	ROPGEF14	0	1	0	340.146	±	18.6831	187.024	±	37.1045	383.592	±	83.6095	188.611	±	13.6209
AT1G31660	bystin-like protein	AT1G31660	1	1	0	516.782	±	7.1592	929.752	±	69.7496	293.938	±	38.8195	700.597	±	48.714
AT1G31770	ATP-binding cassette 14	ABCG14	0	1	0	636.402	±	44.976	147.341	±	45.7574	418.053	±	69.8591	103.114	±	19.8273
AT1G31772	Defensin-like (DEFL) family protein	AT1G31772	1	1	1	1.83898	±	0.809757	5.55e-17	±	7.54807e-33	5.55e-17	±	7.54807e-33	5.55e-17	±	7.54807e-33
AT1G31817	Ribosomal L18p/L5e family protein	NFD3	1	1	0	425.302	±	19.9714	540.509	±	65.7901	246.307	±	23.7019	411.531	±	38.4682
AT1G31835	hypothetical protein	AT1G31835	0	1	0	22.5371	±	9.78194	106.215	±	15.1517	23.7369	±	9.52345	123.587	±	22.6761
AT1G31870	pre-mRNA-splicing factor of RES complex protein	AT1G31870	0	1	0	305.528	±	19.364	420.334	±	66.5969	270.766	±	35.0753	446.438	±	47.3715
AT1G31910	GHMP kinase family protein	AT1G31910	0	1	0	3259.1	±	191.01	3534.54	±	155.362	2919.6	±	21.1283	3836.07	±	356.475
AT1G31920	Tetratricopeptide repeat (TPR)-like superfamily protein	AT1G31920	0	1	0	128.406	±	43.9422	35.4818	±	3.38684	126.015	±	37.1998	32.5538	±	11.0836
AT1G31935	AT1G31935	AT1G31935	0	1	0	67.0224	±	16.4456	28.9475	±	8.31617	57.9549	±	17.3498	17.0346	±	1.92082
AT1G31950	Terpenoid cyclases/Protein prenyltransferases superfamily protein	AT1G31950	1	1	0	211.467	±	22.9534	64.7905	±	45.2048	86.8339	±	0.717323	33.6718	±	15.919
AT1G31970	DEA(D/H)-box RNA helicase family protein	STRS1	1	1	0	1077.95	±	91.2886	1238.95	±	49.1559	758.899	±	50.0724	968.902	±	145.331
AT1G31983	pseudogene of F-box/RNI-like/FBD-like domains-containing protein	AT1G31983	1	1	0	3.70277	±	1.60576	0.361405	±	0.622588	7.45771	±	1.36236	1.68417	±	1.34976
AT1G32050	SCAMP family protein	SCAMP5	0	1	0	1681.89	±	65.7568	1406.15	±	28.981	1680.16	±	61.6692	1432.63	±	43.3921
AT1G32060	phosphoribulokinase	PRK	0	1	1	9959.61	±	820.2	8744.1	±	1448.71	15133.7	±	2835.57	7140.73	±	834.277
AT1G32090	early-responsive to dehydration stress protein (ERD4)	AT1G32090	0	1	0	679.96	±	121.083	246.689	±	24.2442	669.406	±	67.8056	291.034	±	59.214
AT1G32120	serine/threonine-protein phosphatase 7 long form-like protein	AT1G32120	1	1	0	207.251	±	16.8395	294.099	±	60.2664	236.975	±	5.246	430.755	±	28.8411
AT1G32130	Transcription elongation factor (TFIIS) family protein	IWS1	0	1	0	1063.88	±	28.4756	1610.66	±	150.212	1096.43	±	57.8043	1692.84	±	68.3556
AT1G32190	alpha/beta-Hydrolases superfamily protein	AT1G32190	0	1	0	243.066	±	45.4105	119.207	±	16.7399	196.029	±	37.0596	96.6143	±	19.7972
AT1G32200	phospholipid/glycerol acyltransferase family protein	ATS1	0	1	0	910.212	±	41.5731	648.567	±	76.0271	971.172	±	88.1009	574.438	±	58.2678
AT1G32230	WWE protein-protein interaction domain protein family	RCD1	1	1	0	3613.24	±	158.539	7938.08	±	1457.92	5293.76	±	226.508	11058.8	±	596.62
AT1G32330	heat shock transcription factor A1D	HSFA1D	0	1	1	223.22	±	8.86304	312.032	±	30.2972	187.378	±	20.6597	353.404	±	9.94693
AT1G32350	alternative oxidase 1D	AOX1D	1	1	0	7.63835	±	8.2829	2701.96	±	295.595	89.3082	±	63.2863	5794.93	±	2593.22
AT1G32360	Zinc finger (CCCH-type) family protein	AT1G32360	0	1	0	378.281	±	12.4997	348.401	±	17.3279	421.739	±	14.882	352.733	±	19.7053
AT1G32370	tobamovirus multiplication 2B	TOM2B	0	1	0	149.995	±	21.0177	256	±	62.5436	184.755	±	9.33136	278.264	±	30.9391
AT1G32380	phosphoribosyl pyrophosphate (PRPP) synthase 2	PRS2	0	1	0	223.817	±	7.45269	396.604	±	38.7992	243.008	±	5.80755	362.603	±	70.3738
AT1G32440	plastidial pyruvate kinase 3	PKp3	1	1	0	528.455	±	50.8535	895.106	±	86.0684	455.187	±	15.6211	722.164	±	22.5268
AT1G32450	nitrate transporter 1.5	NRT1.5	0	1	0	3265.69	±	1813.39	288.49	±	96.3113	1407.15	±	316.236	194.327	±	129.277
AT1G32530	RING/U-box superfamily protein	AT1G32530	0	1	0	449.459	±	35.321	728.173	±	47.3309	493.902	±	22.8487	760.726	±	21.4903
AT1G32580	plastid developmental protein DAG	AT1G32580	1	1	0	758.458	±	41.3534	891.211	±	39.1573	593.189	±	28.1939	752.814	±	41.2553
AT1G32640	Basic helix-loop-helix (bHLH) DNA-binding family protein	MYC2	1	1	0	476.131	±	72.3613	1204.02	±	155.357	763.347	±	72.289	1425.83	±	256.319
AT1G32690	DUF740 family protein	AT1G32690	0	0	1	56.3139	±	12.4659	33.7051	±	4.71411	46.9999	±	10.8233	77.4946	±	4.20536
AT1G32700	PLATZ transcription factor family protein	AT1G32700	1	1	0	521.141	±	55.659	320.916	±	24.9131	631.613	±	37.0113	430.287	±	49.6239
AT1G32790	CTC-interacting domain 11	CID11	1	1	0	1756.56	±	60.2413	2204.94	±	225.603	2428.73	±	173.04	2532.06	±	97.0496
AT1G32870	NAC domain protein 13	NAC13	0	1	0	130.619	±	19.6779	2171.33	±	397.117	229.347	±	57.3013	2256.08	±	138.876
AT1G32880	ARM repeat superfamily protein	AT1G32880	0	1	0	0.755718	±	0.785216	84.3321	±	25.7297	5.55e-17	±	7.54807e-33	81.4234	±	8.47643
AT1G32920	hypothetical protein	AT1G32920	0	1	0	207.256	±	55.9052	1783.13	±	80.9505	308.811	±	60.5397	2246.97	±	336.705
AT1G32928	Avr9/Cf-9 rapidly elicited protein	AT1G32928	0	1	0	35.1176	±	4.1303	317.752	±	33.529	56.7953	±	24.0287	371.429	±	71.1648
AT1G32940	Subtilase family protein	SBT3.5	1	1	0	137.156	±	13.9131	1524.72	±	204.917	294.96	±	95.2808	2740.77	±	831.771
AT1G32950	Subtilase family protein	AT1G32950	1	1	0	11.6965	±	1.52381	51.1366	±	15.7452	19.7357	±	0.885458	83.501	±	13.6126
AT1G32960	Subtilase family protein	SBT3.3	0	1	0	9.46166	±	10.8562	727.207	±	118.237	16.5386	±	9.90236	638.741	±	83.0852
AT1G32970	Subtilisin-like serine endopeptidase family protein	AT1G32970	0	1	0	0.806959	±	1.39769	9.25918	±	2.52761	5.55e-17	±	7.54807e-33	13.8844	±	2.0936
AT1G33020	F-box and associated interaction domains-containing protein	AT1G33020	0	1	0	1.01149	±	1.75195	19.391	±	6.17238	5.55e-17	±	7.54807e-33	10.4596	±	1.00612
AT1G33030	O-methyltransferase family protein	AT1G33030	0	1	0	19.3009	±	6.41556	932.687	±	202.946	38.4762	±	20.5554	854.047	±	146.578
AT1G33050	hypothetical protein	AT1G33050	1	1	0	1122.15	±	76.2769	1037.85	±	149.06	2004.65	±	86.4366	1348.39	±	65.9122
AT1G33060	NAC 014	NAC014	0	1	0	243.2	±	31.8436	133.919	±	8.42436	238.118	±	12.3915	130.906	±	10.5559
AT1G33080	MATE efflux family protein	AT1G33080	0	1	0	148.277	±	7.03213	83.3274	±	14.4592	165.88	±	22.1174	80.4703	±	6.36625
AT1G33100	MATE efflux family protein	AT1G33100	1	1	0	4.44444	±	0.684795	2.72232	±	0.599285	2.86597	±	0.873241	0.443462	±	0.727516
AT1G33110	MATE efflux family protein	AT1G33110	0	1	0	256.369	±	62.4722	2886.35	±	298.544	487.789	±	257.221	2543.47	±	478.056
AT1G33160	pseudogene of actin 7	AT1G33160	1	1	1	5.55e-17	±	7.54807e-33	6.48248	±	0.945825	5.55e-17	±	7.54807e-33	0.807909	±	1.2977
AT1G33170	S-adenosyl-L-methionine-dependent methyltransferases superfamily protein	AT1G33170	0	1	0	423.266	±	62.9563	193.424	±	42.7526	401.78	±	39.0367	159.594	±	11.467
AT1G33230	TMPIT-like protein	AT1G33230	0	1	0	394.614	±	20.457	314.474	±	39.5061	422.278	±	13.1574	291.752	±	12.0071
AT1G33240	GT-2-like 1	GTL1	0	1	0	1311.14	±	80.1009	204.343	±	38.0133	1412.54	±	167.161	192.891	±	30.3521
AT1G33250	beta-1,3-n-acetylglucosaminyltransferase radical fringe protein, putative (DUF604)	AT1G33250	1	0	0	574.892	±	55.4807	551.544	±	31.0083	737.795	±	55.2118	689.564	±	23.7651
AT1G33260	Protein kinase superfamily protein	AT1G33260	0	1	0	51.7868	±	7.28455	114.688	±	28.407	31.1318	±	13.0295	124.503	±	37.9969
AT1G33390	RNA helicase family protein	FAS4	0	1	1	364.235	±	23.2384	445.065	±	47.9623	265.167	±	31.6666	515.676	±	53.9872
AT1G33400	Tetratricopeptide repeat (TPR)-like superfamily protein	TPR9	0	1	0	219.546	±	13.9383	158.129	±	19.7063	266.003	±	8.21574	179.733	±	18.2388
AT1G33415	Natural antisense transcript overlaps with AT1G33420 and AT1G33430	AT1G33415	1	1	0	265.652	±	38.8921	486.323	±	66.6279	338.029	±	36.4855	650.885	±	89.2719
AT1G33420	RING/FYVE/PHD zinc finger superfamily protein	AT1G33420	1	1	0	180.209	±	30.0893	386.071	±	55.8823	243.886	±	27.2817	526.112	±	58.066
AT1G33480	RING/U-box superfamily protein	AT1G33480	0	1	0	110.381	±	11.6006	69.3561	±	13.8063	123.41	±	2.54895	66.9326	±	9.9042
AT1G33490	E3 ubiquitin-protein ligase	AT1G33490	0	1	0	276.561	±	25.7643	442.454	±	44.5529	283.482	±	51.7496	385.263	±	23.228
AT1G33560	Disease resistance protein (CC-NBS-LRR class) family	ADR1	0	1	0	226.202	±	59.2051	1335.67	±	27.6479	274.714	±	51.6347	1396.24	±	51.6985
AT1G33590	Leucine-rich repeat (LRR) family protein	AT1G33590	0	1	0	2843.16	±	652.039	11344.2	±	426.723	2728.45	±	365.025	8846.97	±	1390.36
AT1G33600	Leucine-rich repeat (LRR) family protein	AT1G33600	0	1	0	664.949	±	202.713	5290.18	±	665.694	592.283	±	79.4637	3447.26	±	79.5785
AT1G33700	Beta-glucosidase, GBA2 type family protein	AT1G33700	0	1	0	472.594	±	38.1051	192.228	±	44.7182	407.517	±	24.0257	241.077	±	34.0574
AT1G33720	cytochrome P450, family 76, subfamily C, polypeptide 6	CYP76C6	1	1	1	26.9562	±	11.0028	79.3278	±	36.1653	57.4921	±	16.7271	549.692	±	30.7655
AT1G33730	cytochrome P450, family 76, subfamily C, polypeptide 5	CYP76C5	1	1	1	0.538961	±	0.933508	8.63484	±	5.56654	0.728273	±	1.24293	136.869	±	3.13205
AT1G33750	Terpenoid cyclases/Protein prenyltransferases superfamily protein	AT1G33750	0	1	0	169.846	±	23.1169	45.6451	±	23.6516	98.8825	±	23.1841	25.278	±	14.5904
AT1G33760	Integrase-type DNA-binding superfamily protein	AT1G33760	1	0	1	2.80308	±	1.64919	9.09214	±	3.03779	1.38147	±	1.17119	5.55e-17	±	7.54807e-33
AT1G33770	Protein kinase superfamily protein	AT1G33770	1	1	0	10.2323	±	3.30585	1.72655	±	0.733089	2.49663	±	1.71265	0.807909	±	1.2977
AT1G33780	electron transporter, putative (DUF179)	AT1G33780	0	1	0	546.509	±	14.1608	265.278	±	34.6218	525.182	±	22.0929	223.967	±	44.8769
AT1G33800	glucuronoxylan 4-O-methyltransferase-like protein (DUF579)	GXMT1	0	1	1	267.741	±	26.8125	143.169	±	21.1737	162.176	±	11.6347	165.961	±	18.5916
AT1G33811	GDSL-like Lipase/Acylhydrolase superfamily protein	AT1G33811	0	1	0	560.471	±	71.9694	107.341	±	34.8368	426.777	±	58.5809	124.058	±	15.0762
AT1G33960	P-loop containing nucleoside triphosphate hydrolases superfamily protein	AIG1	1	1	0	47.9343	±	77.3849	146.988	±	88.3833	39.3244	±	22.0572	1612.64	±	420.183
AT1G33970	P-loop containing nucleoside triphosphate hydrolases superfamily protein	AT1G33970	1	1	0	542.139	±	20.5851	681.031	±	26.3575	648.701	±	82.5827	893.338	±	51.206
AT1G33980	Smg-4/UPF3 family protein	UPF3	1	1	0	615.54	±	33.8419	1055.88	±	44.6418	690.82	±	19.2684	1133.8	±	48.0548
AT1G33990	methyl esterase 14	MES14	0	1	0	854.123	±	52.569	600.271	±	64.7138	956.907	±	9.36305	660.813	±	34.291
AT1G34000	one-helix protein 2	OHP2	0	1	0	1425.06	±	32.4228	2740.94	±	604.096	1733.83	±	275.878	2696.25	±	178.052
AT1G34010	hypothetical protein	AT1G34010	1	1	0	180.331	±	6.43305	74.053	±	1.21941	128.751	±	6.19031	58.6302	±	14.7819
AT1G34030	Ribosomal protein S13/S18 family	AT1G34030	1	1	0	1710.09	±	158.866	2138.07	±	121.085	1271.37	±	95.3113	1553.03	±	149.943
AT1G34040	Pyridoxal phosphate (PLP)-dependent transferases superfamily protein	AT1G34040	1	1	0	83.2262	±	19.5534	22.7856	±	11.1467	26.1914	±	7.33513	17.4903	±	4.32006
AT1G34050	Ankyrin repeat family protein	AT1G34050	1	1	0	1.54784	±	2.17543	44.2092	±	2.05208	60.9316	±	54.9857	104.966	±	18.662
AT1G34110	Leucine-rich receptor-like protein kinase family protein	AT1G34110	0	1	0	423.723	±	28.1915	214.626	±	19.8312	388.44	±	42.0119	193.349	±	22.8834
AT1G34130	staurosporin and temperature sensitive 3-like b	STT3B	0	1	0	873.378	±	57.2636	1129.27	±	124.314	962.213	±	107.309	1288.04	±	51.0513
AT1G34180	NAC domain containing protein 16	NAC016	1	1	0	36.3968	±	11.0104	217.893	±	26.3887	55.8301	±	12.4697	330.297	±	37.6211
AT1G34190	NAC domain containing protein 17	NAC017	1	1	0	842.659	±	24.6367	1302.74	±	44.0454	1057.24	±	114.845	1556.26	±	49.2004
AT1G34220	Regulator of Vps4 activity in the MVB pathway protein	AT1G34220	1	1	0	588.443	±	21.8815	966.626	±	52.2404	718.002	±	13.6485	1068.34	±	47.7887
AT1G34245	Putative membrane lipoprotein	EPF2	0	1	0	33.9268	±	6.50192	4.91668	±	4.64016	28.6087	±	4.76733	12.7841	±	5.66813
AT1G34260	FORMS APLOID AND BINUCLEATE CELLS 1A	FAB1D	1	1	0	316.992	±	32.8803	523.843	±	76.2418	375.957	±	29.3977	656.912	±	13.1268
AT1G34320	Ikzf5 (DUF668)	AT1G34320	1	1	0	797.878	±	64.5095	672.342	±	19.2935	930.044	±	19.7904	727.031	±	46.5398
AT1G34330	pseudogene of Peroxidase superfamily protein	AT1G34330	1	1	0	44.3205	±	12.9501	3.54474	±	3.20318	16.5384	±	1.55588	2.94546	±	2.97333
AT1G34370	C2H2 and C2HC zinc fingers superfamily protein	STOP1	0	1	0	986.736	±	35.2414	1749.64	±	269.963	1071.66	±	152.371	1493.97	±	102.196
AT1G34418	AT1G34418	AT1G34418	0	1	0	325.773	±	20.5557	387.342	±	61.5802	326.135	±	54.7533	559.861	±	63.0094
AT1G34420	leucine-rich repeat transmembrane protein kinase family protein	AT1G34420	1	1	0	57.588	±	14.9991	638.105	±	118.539	132.214	±	52.842	1263.28	±	38.2959
AT1G34430	2-oxoacid dehydrogenases acyltransferase family protein	EMB3003	0	1	0	2068.74	±	256.581	1261.95	±	78.0884	1993.27	±	353.608	884.124	±	51.7532
AT1G34510	Peroxidase superfamily protein	AT1G34510	1	1	0	89.5543	±	17.6143	6.0896	±	7.20424	38.9147	±	1.09422	5.21793	±	4.83341
AT1G34640	peptidase	AT1G34640	0	1	0	61.8547	±	13.0995	22.5861	±	5.05508	76.5256	±	20.1617	22.3661	±	5.09053
AT1G34750	Protein phosphatase 2C family protein	AT1G34750	1	1	0	148.782	±	22.5552	271.535	±	1.97704	215.609	±	39.1828	447.849	±	14.0386
AT1G34760	general regulatory factor 11	GRF11	0	1	0	162.676	±	5.8362	37.1252	±	11.336	162.6	±	12.1452	53.991	±	6.14453
AT1G35110	transposable_element_gene	AT1G35110	1	0	0	135.678	±	7.37274	121.906	±	12.2164	104.736	±	9.90559	93.709	±	5.86852
AT1G35112	transposable_element_gene	SADHU2-1	1	0	0	147.64	±	8.30707	137.188	±	10.7774	113.578	±	9.06749	104.722	±	8.38095
AT1G35115	transposable_element_gene	AT1G35115	1	0	0	812.954	±	27.8983	714.645	±	26.1455	537.958	±	63.9771	533.116	±	52.7678
AT1G35180	TRAM, LAG1 and CLN8 (TLC) lipid-sensing domain containing protein	AT1G35180	0	1	0	37.8099	±	2.45365	18.3068	±	7.52478	47.7093	±	12.4335	10.0772	±	4.60007
AT1G35190	2-oxoglutarate (2OG) and Fe(II)-dependent oxygenase superfamily protein	AT1G35190	0	1	0	275.013	±	36.8321	500.056	±	37.0701	313.578	±	61.0737	604.15	±	80.9416
AT1G35200	pseudogene of Ribosomal protein L4/L1 family	AT1G35200	0	1	0	1.62384	±	0.529913	16.9252	±	2.21133	1.46287	±	2.50138	19.4187	±	4.82971
AT1G35210	hypothetical protein	AT1G35210	0	1	0	5.78808	±	5.02169	274.836	±	23.7694	11.6187	±	8.0838	415.737	±	60.912
AT1G35230	arabinogalactan protein 5	AGP5	1	1	0	22.3134	±	18.5756	380.168	±	59.3293	59.3965	±	31.0402	1407.47	±	238.046
AT1G35250	Thioesterase superfamily protein	AT1G35250	1	1	0	43.6034	±	9.2468	24.4793	±	0.904998	14.887	±	8.71475	6.50575	±	1.66509
AT1G35260	MLP-like protein 165	MLP165	1	0	0	118.943	±	34.1473	81.1233	±	34.8649	21.07	±	4.88043	4.59813	±	3.72837
AT1G35340	ATP-dependent protease La (LON) domain protein	AT1G35340	0	1	0	589.757	±	25.787	390.661	±	49.1251	695.098	±	72.3112	418.938	±	93.9891
AT1G35350	EXS (ERD1/XPR1/SYG1) family protein	AT1G35350	0	1	0	186.015	±	59.8708	401.968	±	119.332	112.237	±	36.9222	307.876	±	21.05
AT1G35420	alpha/beta-Hydrolases superfamily protein	AT1G35420	0	1	0	708.841	±	74.3506	356.518	±	54.2703	922.344	±	94.8456	324.047	±	102.033
AT1G35430	transmembrane protein	AT1G35430	0	1	0	93.0624	±	22.103	42.6441	±	7.36776	100.733	±	9.06966	47.7237	±	11.596
AT1G35580	cytosolic invertase 1	CINV1	1	1	0	2244.84	±	42.6708	2504.26	±	104.212	3072.89	±	312.496	4119.79	±	178.125
AT1G35612	transposable_element_gene	AT1G35612	0	1	0	313.685	±	74.33	80.3869	±	41.8207	432.152	±	88.2898	85.9084	±	19.2139
AT1G35620	PDI-like 5-2	PDIL5-2	0	1	0	739.476	±	45.6133	413.194	±	10.9098	745.521	±	40.4246	407.343	±	36.6354
AT1G35710	kinase family with leucine-rich repeat domain-containing protein	AT1G35710	1	1	0	353.267	±	346.654	2029.62	±	456.068	1640.98	±	481.056	5878.39	±	189.933
AT1G35910	Haloacid dehalogenase-like hydrolase (HAD) superfamily protein	TPPD	0	1	0	14.1467	±	4.64453	167.505	±	44.1698	30.1359	±	17.9406	341.49	±	141.785
AT1G36160	acetyl-CoA carboxylase 1	ACC1	0	1	0	3119.32	±	95.6139	6431.53	±	1408.81	2946.16	±	345.548	5007.1	±	65.2925
AT1G36620	transposable_element_gene	AT1G36620	0	1	0	1.01149	±	1.75195	4.26442	±	3.70864	0.369972	±	0.632391	11.3478	±	1.4972
AT1G36622	transmembrane protein	AT1G36622	0	1	0	10.1936	±	6.40628	181.306	±	64.2651	33.7538	±	9.94018	160.277	±	14.8709
AT1G36730	Translation initiation factor IF2/IF5	AT1G36730	0	1	0	2718.91	±	114.316	5364.68	±	268.937	2389.69	±	229.64	5187.11	±	569.479
AT1G36732	NA	NA	0	1	0	2718.91	±	114.316	5364.68	±	268.937	2389.69	±	229.64	5187.11	±	569.479
AT1G36940	myotubularin-like protein	AT1G36940	0	1	0	69.1672	±	8.12501	11.2107	±	3.00582	63.8545	±	16.6233	14.9629	±	8.98619
AT1G36980	transmembrane 50A-like protein	AT1G36980	1	1	0	961.843	±	134.721	783.446	±	69.2507	1287.55	±	147.864	860.736	±	32.9136
AT1G38131	O-fucosyltransferase family protein	AT1G38131	0	1	0	70.9912	±	3.94018	23.1235	±	7.79674	54.2966	±	17.394	15.2738	±	3.02086
AT1G41830	SKU5-similar 6	SKS6	1	1	0	1412.99	±	87.1601	991.868	±	80.1022	1051.93	±	168.167	710.837	±	39.5145
AT1G42430	inactive purple acid phosphatase-like protein	AT1G42430	0	1	0	274.87	±	20.1206	192.05	±	32.182	321.28	±	16.658	195.949	±	26.3567
AT1G42440	pre-rRNA-processing TSR1-like protein	AT1G42440	1	1	0	738.633	±	48.1483	1058.67	±	46.602	489.353	±	31.0935	845.039	±	120.507
AT1G42960	inner membrane localized protein	AT1G42960	0	1	0	1904.47	±	56.1411	1615.19	±	74.8161	1948.61	±	120.603	1358.99	±	104.057
AT1G42980	Actin-binding FH2 (formin homology 2) family protein	AT1G42980	1	1	0	0.755152	±	1.30796	84.3273	±	6.91349	13.3703	±	10.5119	172.041	±	28.0064
AT1G42990	basic region/leucine zipper motif 60	BZIP60	1	1	0	321.333	±	7.53046	2617.4	±	154.8	509.266	±	72.8232	3527.48	±	36.6865
AT1G43000	PLATZ transcription factor family protein	AT1G43000	0	1	0	0.953942	±	1.12509	69.0425	±	29.3528	0.652425	±	1.09504	40.2153	±	7.61281
AT1G43020	electron protein, putative (Protein of unknown function, DUF547)	AT1G43020	0	1	0	23.8283	±	7.26383	6.1515	±	1.97404	21.0832	±	2.80803	5.7435	±	3.32433
AT1G43160	related to AP2 6	RAP2.6	0	1	0	59.4417	±	15.0908	329.948	±	121.477	64.4807	±	10.2934	265.195	±	104.042
AT1G43170	ribosomal protein 1	RP1	1	1	0	12404	±	674.575	13762.9	±	510.53	10021.6	±	310.083	10896.2	±	641.786
AT1G43245	SET domain-containing protein	AT1G43245	1	1	0	135.355	±	10.9729	84.0579	±	10.7271	198.608	±	18.5588	94.2728	±	9.69578
AT1G43580	Sphingomyelin synthetase family protein	AT1G43580	0	1	0	589.93	±	18.3036	268.035	±	47.5667	597.989	±	49.203	271.31	±	48.4111
AT1G43690	ubiquitin interaction motif-containing protein	AT1G43690	1	1	0	724.706	±	65.6457	857.313	±	56.5828	592.879	±	22.8505	755.109	±	33.9432
AT1G43700	VIRE2-interacting protein 1	VIP1	1	0	0	585.825	±	38.5307	613.783	±	92.6232	175.147	±	38.0841	220.404	±	24.4478
AT1G43710	Pyridoxal phosphate (PLP)-dependent transferases superfamily protein	EMB1075	1	1	0	1491.25	±	79.8518	1307.17	±	111.285	1230.19	±	126.084	821.999	±	168.926
AT1G43790	tracheary element differentiation-related 6	TED6	1	0	0	129.835	±	14.423	159.431	±	25.5977	250.827	±	33.8084	320.141	±	17.5061
AT1G43860	sequence-specific DNA binding transcription factor	AT1G43860	0	1	0	266.252	±	5.86982	499.057	±	71.4333	235.669	±	1.66092	422.35	±	43.3823
AT1G43910	P-loop containing nucleoside triphosphate hydrolases superfamily protein	AT1G43910	1	1	0	89.3674	±	16.5465	2043.1	±	245.262	238.567	±	99.3462	4861.45	±	717.05
AT1G44050	Cysteine/Histidine-rich C1 domain family protein	AT1G44050	1	1	1	28.1205	±	10.5862	1.61731	±	1.91453	117.475	±	25.5556	16.4581	±	5.00011
AT1G44100	amino acid permease 5	AAP5	1	0	0	465.636	±	14.3663	500.159	±	18.3551	306.296	±	61.1342	444.833	±	49.7408
AT1G44110	Cyclin A1;1	CYCA1;1	0	1	0	150.266	±	38.5403	49.2221	±	6.01358	142.395	±	10.6672	55.1605	±	8.32718
AT1G44130	Eukaryotic aspartyl protease family protein	AT1G44130	1	1	0	6.19069	±	5.82034	93.9476	±	5.83461	35.3329	±	11.9334	270.783	±	99.1869
AT1G44350	IAA-amino acid hydrolase ILR1-like 6	ILL6	0	1	0	147.799	±	63.678	820.207	±	168.669	247.313	±	25.4198	769.637	±	113.854
AT1G44575	Chlorophyll A-B binding family protein	NPQ4	0	1	0	7538.85	±	47.2828	19573.5	±	3945.6	10303.4	±	2434.55	17203.2	±	1932.69
AT1G44608	hypothetical protein	AT1G44608	0	1	0	30.2213	±	9.2825	5.45914	±	3.37832	17.3673	±	1.53491	7.51037	±	4.61045
AT1G44760	Adenine nucleotide alpha hydrolases-like superfamily protein	AT1G44760	0	1	0	244.979	±	12.5414	122.446	±	4.58688	317.863	±	52.5205	125.835	±	20.2154
AT1G44770	elongation factor	AT1G44770	1	1	0	597.976	±	49.8046	383.738	±	70.1994	687.575	±	22.5961	522.05	±	18.1555
AT1G44810	DNA-binding storekeeper protein-related transcriptional regulator	AT1G44810	0	1	0	420.239	±	12.2776	243.34	±	28.5245	368.58	±	1.65262	265.403	±	30.1977
AT1G44900	minichromosome maintenance (MCM2/3/5) family protein	MCM2	1	0	0	399.203	±	13.8024	382.38	±	16.0488	271.396	±	35.0478	315.613	±	19.1579
AT1G44960	SNARE associated Golgi protein family	AT1G44960	0	1	0	155.979	±	15.3466	210.409	±	1.58866	171.797	±	18.3582	231.878	±	24.8882
AT1G44970	Peroxidase superfamily protein	AT1G44970	0	1	0	85.6305	±	13.3494	24.6936	±	11.856	54.414	±	3.57313	25.4638	±	5.95282
AT1G45000	AAA-type ATPase family protein	AT1G45000	0	1	0	1362.08	±	73.7679	1924.41	±	28.9049	1294.44	±	109.632	1888.64	±	51.8698
AT1G45015	MD-2-related lipid recognition domain-containing protein	AT1G45015	0	1	0	28.2282	±	7.19419	5.25997	±	6.65804	27.4275	±	4.21543	6.64229	±	6.24752
AT1G45120	transposable_element_gene	AT1G45120	0	1	0	157.412	±	17.8629	80.5757	±	10.8122	122.709	±	14.0106	102.878	±	19.9283
AT1G45145	thioredoxin H-type 5	TRX5	1	1	0	721.941	±	136.649	857.34	±	176.504	972.267	±	242.067	2141.9	±	410.232
AT1G45163	transmembrane protein	AT1G45163	0	1	0	135.521	±	30.8646	52.3838	±	4.07915	153.646	±	41.6068	46.0338	±	17.9849
AT1G45165	Expressed protein	AT1G45165	0	1	0	135.04	±	30.8913	52.0359	±	4.25276	153.646	±	41.6068	45.1711	±	16.9241
AT1G45207	Remorin family protein	AT1G45207	0	1	0	194.544	±	3.85145	122.394	±	25.3252	229.208	±	34.1049	126.415	±	8.12387
AT1G45233	THO complex, subunit 5	THO5	0	1	0	142.27	±	19.03	164.903	±	11.9351	116.881	±	4.25796	171.15	±	4.86204
AT1G45249	abscisic acid responsive elements-binding factor 2	ABF2	0	1	0	275.765	±	71.5517	481.325	±	80.554	265.773	±	13.9837	453.268	±	45.2971
AT1G45545	WEAK CHLOROPLAST MOVEMENT UNDER BLUE LIGHT-like protein (DUF827)	AT1G45545	0	1	0	83.5339	±	5.67242	123.265	±	16.1497	84.3041	±	7.23006	123.957	±	1.37582
AT1G45688	transmembrane protein	AT1G45688	0	1	0	916.768	±	34.5075	1031.66	±	158.173	682.246	±	72.7071	1038.97	±	58.1131
AT1G46264	heat shock transcription factor B4	HSFB4	0	1	0	224.253	±	19.9997	143.109	±	16.6814	211.834	±	40.7999	128.343	±	18.9599
AT1G46554	AT1G46554	AT1G46554	0	1	1	103.404	±	10.9731	71.5307	±	7.28669	134.2	±	11.6281	57.2814	±	7.64563
AT1G47200	WPP domain protein 2	WPP2	1	1	0	607.594	±	13.5502	742.174	±	21.6046	482.332	±	13.4718	606.305	±	71.3583
AT1G47230	CYCLIN A3;4	CYCA3;4	0	1	0	162.073	±	10.5326	92.4513	±	8.64928	132.049	±	17.1863	110.407	±	16.6857
AT1G47250	20S proteasome alpha subunit F2	PAF2	0	1	0	425.937	±	47.0125	706.558	±	99.514	430.173	±	44.6977	698.2	±	23.6124
AT1G47260	gamma carbonic anhydrase 2	GAMMA CA2	1	1	0	1636.73	±	126.219	1960.3	±	149.696	1276.31	±	145.94	1495.46	±	74.2146
AT1G47270	tubby like protein 6	TLP6	0	1	0	373.21	±	32.4784	216.134	±	20.0516	427.698	±	79.0851	219.265	±	47.6644
AT1G47330	methyltransferase, putative (DUF21)	AT1G47330	0	1	0	326.238	±	45.2586	218.656	±	33.7293	368.022	±	7.45603	218.471	±	34.1364
AT1G47340	F-box and associated interaction domains-containing protein	AT1G47340	0	1	0	109.05	±	16.5537	76.7218	±	5.83161	101.283	±	2.18592	52.4071	±	17.1909
AT1G47480	alpha/beta-Hydrolases superfamily protein	AT1G47480	1	0	0	136.939	±	14.2513	171.964	±	36.6592	77.2858	±	7.04841	107.783	±	11.2809
AT1G47500	RNA-binding protein 47C'	RBP47C'	1	1	0	509.702	±	10.8549	656.582	±	31.2365	437.839	±	22.0819	602.45	±	19.361
AT1G47510	inositol polyphosphate 5-phosphatase 11	5PTASE11	0	1	0	9.44113	±	11.5221	148.58	±	31.7875	9.25861	±	12.2256	128.193	±	40.7034
AT1G47520	transposable_element_gene	AT1G47520	0	1	0	102.491	±	7.62673	36.9282	±	8.99135	102.318	±	4.42082	40.5596	±	22.2021
AT1G47530	MATE efflux family protein	AT1G47530	1	1	0	813.42	±	85.3062	3932.21	±	504.25	1169.54	±	151.159	4302.63	±	367.014
AT1G47565	transposable_element_gene	AT1G47565	0	1	0	78.7493	±	5.55996	94.1218	±	9.65857	61.3243	±	5.89448	101.56	±	8.36424
AT1G47590	pseudogene of purine permease 19	ATPUP20	0	1	0	19.2217	±	4.88792	2.68645	±	0.877867	6.91858	±	5.21344	1.60674	±	2.58594
AT1G47600	beta glucosidase 34	BGLU34	0	1	0	333.333	±	51.2378	88.0128	±	40.5952	190.939	±	68.1721	86.7753	±	18.3662
AT1G47620	cytochrome P450, family 96, subfamily A, polypeptide 8	CYP96A8	1	1	0	10.3038	±	2.50276	2.27452	±	2.9629	2.36912	±	2.35378	5.55e-17	±	7.54807e-33
AT1G47670	Transmembrane amino acid transporter family protein	AT1G47670	1	1	0	394.782	±	6.85946	152.09	±	20.2437	424.265	±	23.7219	201.72	±	11.5635
AT1G47710	Serine protease inhibitor (SERPIN) family protein	SERPIN1	0	1	0	626.649	±	41.577	915.729	±	142.204	536.417	±	70.0637	888.144	±	129.143
AT1G47740	PPPDE putative thiol peptidase family protein	AT1G47740	0	1	0	781.812	±	32.6591	439.356	±	8.99791	717.205	±	56.0551	413.389	±	42.6803
AT1G47830	SNARE-like superfamily protein	AT1G47830	0	1	0	324.232	±	11.2527	517.5	±	84.9343	243.78	±	35.9273	448.321	±	69.8638
AT1G47860	transposable_element_gene	AT1G47860	0	1	0	217.363	±	20.7553	35.2865	±	6.85337	264.572	±	8.37047	42.3396	±	7.91619
AT1G47890	receptor like protein 7	RLP7	1	1	0	10.1215	±	5.7106	183.164	±	51.6016	31.2731	±	3.74048	354.667	±	67.7422
AT1G47900	filament-like protein (DUF869)	AT1G47900	1	1	0	449.159	±	45.3884	558.015	±	38.2514	324.117	±	36.3654	380.118	±	33.4846
AT1G47970	nucleolin	AT1G47970	0	1	0	818.237	±	124.056	409.449	±	35.3197	731.331	±	131.297	299.647	±	115.357
AT1G48040	Protein phosphatase 2C family protein	AT1G48040	0	1	0	108.287	±	2.13193	249.53	±	5.93464	92.8255	±	12.0366	253.838	±	26.9358
AT1G48110	evolutionarily conserved C-terminal region 7	ECT7	0	1	0	747.449	±	28.6321	1288.7	±	79.8754	711.845	±	33.8881	1362.91	±	115.218
AT1G48230	nodulin MtN21 /EamA-like transporter family protein	AT1G48230	0	1	0	625.563	±	28.9859	370.856	±	33.2191	636.019	±	37.2976	397.253	±	38.7851
AT1G48240	Putative plant snare 12	NPSN12	0	1	0	241.314	±	11.9164	100.686	±	13.7124	192.644	±	26.8334	91.8161	±	1.1387
AT1G48300	diacylglycerol acyltransferase	DGAT3	1	1	0	3062.32	±	294.596	1798.34	±	187.291	4057.61	±	781.113	2282.76	±	35.4149
AT1G48315	Natural antisense transcript overlaps with AT1G48320	AT1G48315	1	1	0	172.164	±	26.5736	862.78	±	73.1491	266.241	±	54.2022	1181.2	±	107.894
AT1G48320	Thioesterase superfamily protein	DHNAT1	1	1	0	163.172	±	29.5164	856.832	±	72.6638	255.662	±	52.7407	1172.94	±	107.8
AT1G48360	zinc ion binding/nucleic acid binding/hydrolase	AT1G48360	0	1	0	225.406	±	22.8646	126.857	±	9.85695	208.764	±	43.9055	139.78	±	18.527
AT1G48370	YELLOW STRIPE like 8	YSL8	0	1	0	171.226	±	24.7523	847.114	±	89.6382	205.706	±	61.8983	938.79	±	146.342
AT1G48420	D-cysteine desulfhydrase	D-CDES	0	1	0	1086.71	±	100.756	610.939	±	40.4242	1256.43	±	35.8766	689.163	±	96.1357
AT1G48430	Dihydroxyacetone kinase	AT1G48430	1	0	0	621.73	±	30.8098	495.11	±	101.318	964.319	±	88.2413	889.585	±	142.689
AT1G48480	receptor-like kinase 1	RKL1	0	1	0	637.666	±	24.3337	244.873	±	9.07957	665.676	±	49.0421	267.206	±	35.6048
AT1G48490	Protein kinase superfamily protein	AT1G48490	1	1	0	681.014	±	11.7466	913.425	±	44.9689	815.443	±	14.9411	1165.49	±	128.527
AT1G48500	jasmonate-zim-domain protein 4	JAZ4	1	0	0	46.2789	±	7.54875	31.3489	±	2.65574	26.0935	±	5.67449	20.8693	±	3.17268
AT1G48510	Surfeit locus 1 cytochrome c oxidase biogenesis protein	AT1G48510	0	1	0	40.7507	±	7.76404	13.4345	±	3.63821	35.9862	±	0.745983	16.9988	±	3.2342
AT1G48620	high mobility group A5	HON5	1	1	0	1156.67	±	39.1773	618.91	±	81.3739	1456.6	±	147.888	740.3	±	66.0874
AT1G48630	receptor for activated C kinase 1B	RACK1B_AT	1	1	0	1954.96	±	303.249	2657.02	±	396.693	1164.42	±	87.9511	1789.98	±	95.6644
AT1G48650	DEA(D/H)-box RNA helicase family protein	AT1G48650	0	1	0	1029.74	±	102.89	1868.76	±	79.6007	903.845	±	114.088	1666.62	±	69.7897
AT1G48690	Auxin-responsive GH3 family protein	AT1G48690	1	1	0	26.87	±	7.01814	10.3591	±	3.84538	6.27692	±	2.0348	0.807909	±	1.2977
AT1G48760	delta-adaptin	delta-ADR	1	1	0	708.843	±	42.7109	470.6	±	35.625	550.097	±	49.8601	433.595	±	12.9763
AT1G48800	Terpenoid cyclases/Protein prenyltransferases superfamily protein	AT1G48800	1	1	1	2.55876	±	1.22575	5.55e-17	±	7.54807e-33	5.55e-17	±	7.54807e-33	5.55e-17	±	7.54807e-33
AT1G48830	Ribosomal protein S7e family protein	AT1G48830	1	1	0	1515.25	±	22.3458	2065.33	±	145.972	1190.07	±	96.9974	1708.17	±	120.236
AT1G48840	heat-inducible transcription repressor (DUF639)	AT1G48840	0	1	0	240.938	±	41.3962	375.56	±	45.7375	264.802	±	17.2255	378.254	±	25.4722
AT1G48850	chorismate synthase, putative / 5-enolpyruvylshikimate-3-phosphate phospholyase	EMB1144	0	1	0	1189.73	±	56.1697	3981.54	±	738.618	1093.94	±	52.3996	3400.73	±	169.568
AT1G48860	RNA 3'-terminal phosphate cyclase/enolpyruvate transferase, alpha/beta	AT1G48860	1	1	1	892.106	±	37.6974	1348.56	±	60.4762	844.364	±	11.225	1099.85	±	16.7155
AT1G48920	nucleolin like 1	NUC-L1	1	1	0	7075.82	±	1300.67	8213.92	±	923.753	4395.94	±	266.395	6596.32	±	476.241
AT1G48930	glycosyl hydrolase 9C1	GH9C1	0	1	0	271.665	±	19.7173	25.2084	±	15.4108	173.028	±	27.787	33.86	±	10.2134
AT1G48950	C3HC zinc finger-like protein	AT1G48950	0	1	0	357.244	±	32.702	263.768	±	15.2755	351.127	±	44.4943	233.469	±	21.3169
AT1G48970	NagB/RpiA/CoA transferase-like superfamily protein	AT1G48970	0	1	0	317.73	±	5.93078	566.513	±	54.5346	377	±	17.7799	585.676	±	30.1423
AT1G48980	2-oxoglutarate (2OG) and Fe(II)-dependent oxygenase superfamily protein	AT1G48980	1	1	1	5.55e-17	±	7.54807e-33	24.2982	±	2.84849	0.728273	±	1.24293	41.8393	±	3.67063
AT1G49000	transmembrane protein	AT1G49000	0	1	0	21.3263	±	0.307549	71.7117	±	12.1524	28.3369	±	4.53846	59.9056	±	19.0539
AT1G49010	Duplicated homeodomain-like superfamily protein	AT1G49010	0	1	0	206.394	±	38.6717	64.8594	±	16.6463	241.347	±	33.1921	48.3063	±	9.83575
AT1G49032	hypothetical protein	AT1G49032	1	1	0	412.664	±	38.6414	224.711	±	27.7264	653.508	±	30.2153	316.96	±	2.96616
AT1G49040	stomatal cytokinesis defective / SCD1 protein (SCD1)	SCD1	0	1	0	920.397	±	53.4047	1184.31	±	104.129	961.653	±	84.3845	1389.28	±	36.8362
AT1G49050	Eukaryotic aspartyl protease family protein	AT1G49050	1	1	0	378.705	±	47.2265	1359.5	±	342.307	640.862	±	40.308	1971.7	±	47.5925
AT1G49130	B-box type zinc finger protein with CCT domain-containing protein	BBX17	0	1	0	456.995	±	80.2293	31.4621	±	14.8526	363.913	±	181.299	10.418	±	4.1508
AT1G49150	transmembrane protein	AT1G49150	0	1	0	1.85109	±	1.15297	42.89	±	10.4601	2.86597	±	0.873241	39.5335	±	3.04058
AT1G49160	Protein kinase superfamily protein	WNK7	1	1	0	221.78	±	20.9506	117.487	±	27.057	150.332	±	28.2936	91.6585	±	10.3722
AT1G49200	RING/U-box superfamily protein	AT1G49200	0	1	0	66.4148	±	22.3734	6.24314	±	4.94565	47.9492	±	9.51555	5.56565	±	4.57211
AT1G49210	RING/U-box superfamily protein	AT1G49210	0	1	0	19.1262	±	5.05877	2.07925	±	3.56006	22.0437	±	10.1841	0.836225	±	1.3568
AT1G49230	RING/U-box superfamily protein	AT1G49230	0	1	0	81.1606	±	27.1247	15.1799	±	3.48076	57.8194	±	19.4136	8.172	±	5.2128
AT1G49240	actin 8	ACT8	1	1	1	7051.71	±	116.054	2736.79	±	219.265	7977.95	±	768.552	4171.75	±	238.79
AT1G49300	RAB GTPase homolog G3E	RABG3E	0	1	0	839.4	±	54.2664	665.539	±	21.2622	849.051	±	21.0459	704.004	±	48.2004
AT1G49410	translocase of the outer mitochondrial membrane 6	TOM6	1	1	0	479.532	±	45.7096	593.367	±	47.9801	331.222	±	55.4759	499.197	±	58.1849
AT1G49430	long-chain acyl-CoA synthetase 2	LACS2	0	1	0	442.772	±	46.8634	316.866	±	33.7374	361.059	±	55.5138	244.179	±	24.7794
AT1G49450	Transducin/WD40 repeat-like superfamily protein	AT1G49450	0	1	0	65.5196	±	26.6357	418.492	±	215.577	17.2798	±	7.88619	387.25	±	25.3213
AT1G49470	transmembrane epididymal protein (DUF716)	AT1G49470	0	1	0	265.478	±	52.9031	138.685	±	19.5119	229.366	±	7.67368	122.569	±	42.5687
AT1G49480	related to vernalization1 1	RTV1	0	1	0	661.272	±	105.821	391.625	±	35.4488	704.935	±	91.5589	373.818	±	91.769
AT1G49490	Leucine-rich repeat (LRR) family protein	AT1G49490	0	1	0	75.0949	±	7.12487	20.8545	±	4.0298	85.7308	±	12.0273	26.6693	±	15.4944
AT1G49500	transcription initiation factor TFIID subunit 1b-like protein	AT1G49500	0	1	0	966.052	±	227.608	168.51	±	33.7636	1338.56	±	179.722	239.611	±	58.5775
AT1G49510	embryo defective 1273	emb1273	0	1	0	494.422	±	48.5546	209.644	±	18.1688	441.096	±	28.4526	163.138	±	19.2917
AT1G49570	Peroxidase superfamily protein	AT1G49570	1	0	0	45.5801	±	22.6188	40.7318	±	13.3682	587.613	±	79.672	260.781	±	17.8095
AT1G49580	Calcium-dependent protein kinase (CDPK) family protein	AT1G49580	0	1	0	473.37	±	12.9607	230.924	±	20.6883	492.92	±	36.9154	217.305	±	13.0947
AT1G49590	C2H2 and C2HC zinc fingers superfamily protein	AT1G49590	1	1	1	294.558	±	11.4991	328.572	±	6.45488	243.263	±	8.87193	338.706	±	11.7442
AT1G49600	RNA-binding protein 47A	RBP47A	1	1	0	2158.27	±	372.812	1565.97	±	33.61	1718.17	±	303.635	1052.34	±	103.31
AT1G49610	F-box family protein	AT1G49610	0	1	0	1.39361	±	0.851441	17.2563	±	3.74404	5.03409	±	2.03668	22.3742	±	7.74849
AT1G49630	presequence protease 2	PREP2	0	1	0	555.393	±	78.8253	358.324	±	39.0908	522.508	±	13.4705	346.391	±	34.124
AT1G49660	carboxyesterase 5	CXE5	1	0	0	585.123	±	40.3106	703.62	±	61.4025	397.224	±	34.0131	450.059	±	39.1497
AT1G49710	fucosyltransferase 12	FUT12	1	1	0	300.844	±	28.0715	357.111	±	13.7554	341.959	±	28.7225	445.074	±	26.0966
AT1G49730	Protein kinase superfamily protein	AT1G49730	0	1	0	588.566	±	85.9203	291.724	±	9.32529	572.182	±	50.5896	262.882	±	63.9827
AT1G49740	PLC-like phosphodiesterases superfamily protein	AT1G49740	0	1	0	247.43	±	46.3622	114.81	±	30.0451	257.054	±	35.845	108.279	±	10.5135
AT1G49750	Leucine-rich repeat (LRR) family protein	AT1G49750	1	1	0	1583.85	±	217.421	1337.52	±	462.812	4111.99	±	125.695	1913.86	±	312.493
AT1G49840	glutamyl-tRNA (Gln) amidotransferase subunit A (DUF620)	AT1G49840	0	1	0	173.209	±	24.1071	113.739	±	17.1224	166.648	±	5.67093	93.6924	±	17.8066
AT1G49850	RING/U-box superfamily protein	AT1G49850	1	1	0	205.211	±	25.8977	151.861	±	14.3415	290.214	±	21.6597	262.256	±	12.2594
AT1G49860	glutathione S-transferase (class phi) 14	GSTF14	0	1	0	183.801	±	12.4685	65.4095	±	27.7693	272.157	±	91.6369	69.2526	±	32.5588
AT1G49880	Erv1/Alr family protein	Erv1	0	1	0	62.6442	±	16.4965	37.7447	±	6.92959	81.8829	±	1.89234	32.4308	±	9.116
AT1G49890	QWRF motif protein (DUF566)	QWRF2	0	1	0	348.708	±	41.2633	216.309	±	40.2938	446.355	±	20.9423	233.428	±	27.0952
AT1G49900	C2H2 type zinc finger transcription factor family	AT1G49900	0	1	0	4.55224	±	4.23857	65.7815	±	11.6793	9.54911	±	2.76981	59.3751	±	14.819
AT1G49980	DNA/RNA polymerases superfamily protein	AT1G49980	0	1	0	218.139	±	13.8375	284.462	±	16.4042	220.302	±	13.5671	254.047	±	13.3428
AT1G50010	tubulin alpha-2 chain	TUA2	0	1	0	6959.87	±	488.212	5016.01	±	257.46	6105.02	±	489.069	4540.52	±	264.512
AT1G50040	formin-like protein, putative (DUF1005)	AT1G50040	1	1	0	79.0414	±	28.909	17.7265	±	5.52974	20.6527	±	3.83173	8.13316	±	5.3038
AT1G50090	D-aminoacid aminotransferase-like PLP-dependent enzymes superfamily protein	BCAT7	1	0	0	1.20535	±	1.09274	0.714505	±	0.619373	40.342	±	15.7446	38.664	±	4.30516
AT1G50250	FTSH protease 1	FTSH1	0	1	0	2064.89	±	30.1093	6901.03	±	2638.74	2930.22	±	372.401	6612.2	±	1142.49
AT1G50260	N-terminal-transmembrane-C2 domain type 5.1	NTMC2T5.1	0	1	0	221.394	±	51.8367	475.6	±	48.9423	217.542	±	24.5956	450.694	±	66.3441
AT1G50270	Pentatricopeptide repeat (PPR) superfamily protein	AT1G50270	0	1	0	120.053	±	15.0387	63.4294	±	13.0422	110.116	±	9.48574	46.0044	±	13.8451
AT1G50280	Phototropic-responsive NPH3 family protein	AT1G50280	0	1	0	135.24	±	11.0818	36.4441	±	10.6747	124.453	±	3.25949	35.8651	±	18.2613
AT1G50310	sugar transporter 9	STP9	0	1	0	2.30563	±	1.0845	21.3512	±	5.76276	4.2661	±	5.77007	31.6913	±	5.0799
AT1G50320	thioredoxin X	THX	1	1	0	1225.16	±	52.9412	1945.27	±	53.2534	1626.84	±	116.576	2091.55	±	288.196
AT1G50380	Prolyl oligopeptidase family protein	AT1G50380	0	1	0	419.836	±	26.3081	830.389	±	148.802	516.498	±	25.8656	962.566	±	123.759
AT1G50400	Eukaryotic porin family protein	AT1G50400	0	1	0	11.4578	±	5.40504	132.576	±	19.574	11.1456	±	8.64454	128.177	±	72.6086
AT1G50430	Ergosterol biosynthesis ERG4/ERG24 family	DWF5	1	1	0	1247.31	±	64.3734	1962.14	±	45.6637	1587.55	±	101.239	2240.36	±	160.78
AT1G50440	RING/FYVE/PHD zinc finger superfamily protein	AT1G50440	0	1	0	295.832	±	28.9316	595.322	±	33.9798	321.492	±	14.0852	655.793	±	17.4235
AT1G50450	Saccharopine dehydrogenase	AT1G50450	0	1	0	451.027	±	96.9133	778.253	±	72.2505	544.379	±	70.9594	878.946	±	84.1727
AT1G50480	10-formyltetrahydrofolate synthetase	THFS	0	1	0	4354.07	±	34.8223	2528.26	±	186.87	4726.25	±	382.919	2368.16	±	332.357
AT1G50490	ubiquitin-conjugating enzyme 20	UBC20	0	1	0	532.785	±	85.9539	233.811	±	50.8252	543.507	±	96.2975	257.208	±	25.1887
AT1G50570	Calcium-dependent lipid-binding (CaLB domain) family protein	AT1G50570	0	1	0	579.211	±	45.063	781.777	±	41.875	628.409	±	41.6424	859.6	±	58.1652
AT1G50630	extracellular ligand-gated ion channel protein (DUF3537)	AT1G50630	1	1	1	219.349	±	5.83112	113.077	±	7.06655	134.097	±	27.1129	118.855	±	2.89228
AT1G50640	ethylene responsive element binding factor 3	ERF3	0	1	0	598.541	±	22.771	1136.78	±	119.489	699.208	±	30.5299	1193.85	±	69.3665
AT1G50730	hypothetical protein	AT1G50730	0	1	0	395.913	±	16.6581	486.445	±	37.0672	445.3	±	29.3804	554.947	±	41.4401
AT1G50732	transmembrane protein	AT1G50732	0	1	0	85.0349	±	25.3474	48.6295	±	17.4767	133.429	±	22.1597	32.7268	±	12.3057
AT1G50740	Transmembrane proteins 14C	AT1G50740	1	1	0	125.67	±	18.9323	249.34	±	48.2772	246.813	±	33.3103	363.318	±	49.5085
AT1G50750	aminotransferase-like, mobile domain protein	AT1G50750	0	1	0	16.0798	±	5.50659	83.2705	±	19.9772	21.7433	±	8.12377	112.992	±	27.2508
AT1G50840	polymerase gamma 2	POLGAMMA2	1	1	0	658.043	±	69.3212	421.139	±	56.8934	567.019	±	43.2159	310.463	±	25.3827
AT1G50890	ARM repeat superfamily protein	AT1G50890	0	1	0	126.788	±	5.19698	93.667	±	12.5584	117.321	±	11.9492	70.959	±	9.37115
AT1G50900	Ankyrin repeat family protein	GDC1	1	1	0	1491.38	±	40.2066	1222.17	±	204.472	1396.35	±	178.694	811.041	±	88.7062
AT1G50910	hypothetical protein	AT1G50910	1	1	0	976.331	±	22.8012	853.059	±	89.2526	907.559	±	173.634	573.666	±	61.3938
AT1G50920	Nucleolar GTP-binding protein	AT1G50920	1	1	0	3065.27	±	477.792	3694.82	±	13.8599	2123.84	±	95.8793	2954.71	±	239.638
AT1G50940	electron transfer flavoprotein alpha	ETFALPHA	1	0	0	259.647	±	17.344	233.453	±	14.0555	304.429	±	13.5521	276.847	±	17.5153
AT1G51060	histone H2A 10	HTA10	0	1	0	749.046	±	84.7863	396.488	±	117.625	686.31	±	39.3936	417.484	±	47.0787
AT1G51130	Nse4, component of Smc5/6 DNA repair complex	AT1G51130	0	1	0	77.0764	±	7.04309	94.9787	±	3.25903	63.0498	±	8.41068	88.4589	±	3.98592
AT1G51170	Protein kinase superfamily protein	UCN	0	1	0	138.471	±	25.1709	72.0592	±	29.211	186.796	±	26.8244	82.2879	±	4.9652
AT1G51260	lysophosphatidyl acyltransferase 3	LPAT3	0	0	1	8.22438	±	2.68791	0.634467	±	1.07782	5.55e-17	±	7.54807e-33	1.60674	±	2.58594
AT1G51330	Serine protease inhibitor (SERPIN) family protein	AT1G51330	0	1	0	0.262776	±	0.455141	16.3705	±	1.59234	5.55e-17	±	7.54807e-33	21.6398	±	12.7409
AT1G51340	MATE efflux family protein	AT1G51340	0	1	0	130.352	±	14.3289	233.93	±	83.419	84.9046	±	21.3098	228.538	±	56.6982
AT1G51350	ARM repeat superfamily protein	AT1G51350	0	1	0	316.401	±	34.6619	476.053	±	94.5308	322.036	±	53.8094	617.157	±	44.1615
AT1G51380	DEA(D/H)-box RNA helicase family protein	AT1G51380	1	1	0	63.8316	±	10.7576	110.307	±	11.6987	28.673	±	1.48674	44.4582	±	11.2765
AT1G51390	NFU domain protein 5	NFU5	0	1	0	354.765	±	66.5195	210.376	±	9.13657	461.901	±	91.2275	224.006	±	26.4666
AT1G51400	Photosystem II 5 kD protein	AT1G51400	0	1	0	4355	±	2314.47	1209.83	±	251.636	6866.22	±	1703.18	1164.7	±	46.5076
AT1G51402	hypothetical protein	AT1G51402	0	1	0	4267.78	±	2262.9	1197.18	±	249.16	6719.11	±	1633.22	1150.57	±	58.4891
AT1G51405	myosin-like protein	AT1G51405	0	1	0	71.2481	±	9.60259	10.8351	±	1.80695	50.0236	±	11.7125	5.03323	±	4.27227
AT1G51420	sucrose-phosphatase 1	SPP1	1	1	0	81.6151	±	9.03782	199.226	±	27.1156	66.3325	±	15.9376	123.379	±	24.6951
AT1G51430	cTAGE family protein	AT1G51430	0	1	0	246.147	±	24.328	156.608	±	35.2735	247.618	±	28.0787	134.197	±	27.4834
AT1G51460	ABC-2 type transporter family protein	ABCG13	1	1	0	58.9748	±	3.73784	30.6041	±	7.59859	102.244	±	20.8182	56.9898	±	0.844877
AT1G51470	beta glucosidase 35	BGLU35	0	1	0	347.875	±	19.8507	95.8186	±	45.6856	203.826	±	45.8628	97.1767	±	30.5427
AT1G51500	ABC-2 type transporter family protein	ABCG12	0	1	0	1332.6	±	239.961	481.707	±	69.8813	1384.3	±	44.5269	482.522	±	58.4883
AT1G51510	RNA-binding (RRM/RBD/RNP motifs) family protein	Y14	0	1	0	755.403	±	91.222	1163.53	±	162.599	730.44	±	36.8154	1068.63	±	101.766
AT1G51550	Kelch repeat-containing F-box family protein	AT1G51550	0	1	0	257.737	±	8.33625	141.857	±	11.5507	272.223	±	48.6641	146.354	±	21.1227
AT1G51570	Calcium-dependent lipid-binding (CaLB domain) plant phosphoribosyltransferase family protein	AT1G51570	0	1	0	1877.93	±	309.277	1211.97	±	62.5196	1822.03	±	157.024	1025.99	±	24.2513
AT1G51580	RNA-binding KH domain-containing protein	AT1G51580	0	1	0	356.429	±	51.9049	207.799	±	20.5364	325.716	±	23.0271	200.117	±	35.5095
AT1G51620	Protein kinase superfamily protein	AT1G51620	0	1	0	20.4501	±	9.80068	160.288	±	53.8668	28.5535	±	24.6525	179.79	±	27.0205
AT1G51630	O-fucosyltransferase family protein	MSR2	1	1	0	744.291	±	31.67	400.842	±	30.8356	481.443	±	5.38762	321.337	±	60.5017
AT1G51660	mitogen-activated protein kinase kinase 4	MKK4	0	1	0	214.278	±	12.9883	1177.56	±	182.475	207.68	±	5.92863	1346.54	±	87.5144
AT1G51670	hypothetical protein	AT1G51670	0	1	0	8.69129	±	2.76747	29.9651	±	2.51756	8.36326	±	3.42043	42.7515	±	16.6331
AT1G51680	4-coumarate:CoA ligase 1	4CL1	0	1	0	1376.8	±	50.7891	2903.24	±	499.213	1422.16	±	185.862	2861.45	±	391.033
AT1G51700	DOF zinc finger protein 1	DOF1	0	1	0	61.4771	±	1.24723	477.003	±	100.202	100.23	±	23.2392	469.181	±	7.40245
AT1G51710	ubiquitin-specific protease 6	UBP6	0	1	0	781.196	±	54.7513	1550.58	±	68.6989	772.193	±	24.5236	1496.79	±	136.875
AT1G51760	peptidase M20/M25/M40 family protein	IAR3	0	1	0	553.791	±	73.5565	5084.42	±	1321.83	667.312	±	46.3364	5373.38	±	1694.59
AT1G51780	IAA-amino acid hydrolase ILR1-like 5	ILL5	0	1	0	0.95837	±	0.832608	32.4765	±	3.78655	5.55e-17	±	7.54807e-33	26.6969	±	9.1394
AT1G51820	Leucine-rich repeat protein kinase family protein	AT1G51820	0	1	0	44.9624	±	26.8504	374.03	±	199.565	30.6836	±	15.8419	185.136	±	7.84473
AT1G51830	Leucine-rich repeat protein kinase family protein	AT1G51830	1	1	0	582.568	±	41.7019	235.969	±	77.249	160.395	±	37.2306	70.0082	±	22.9104
AT1G51840	kinase-like protein	AT1G51840	1	1	0	195.212	±	24.7178	91.4739	±	8.6561	49.8071	±	13.9981	22.8678	±	7.91914
AT1G51870	protein kinase family protein	AT1G51870	1	1	1	27.2523	±	11.8337	2.39154	±	0.677147	4.58744	±	1.05131	0.408725	±	0.65629
AT1G51880	root hair specific 6	RHS6	1	1	0	31.0294	±	3.34918	14.1022	±	5.85211	6.55957	±	3.53259	2.61726	±	1.08354
AT1G51890	Leucine-rich repeat protein kinase family protein	AT1G51890	1	1	0	97.9003	±	12.9496	721.991	±	324.977	268.775	±	56.2553	1184.78	±	258.172
AT1G51920	transmembrane protein	AT1G51920	0	1	0	0.95837	±	0.832608	119.257	±	40.6101	17.8832	±	9.44738	160.44	±	20.2125
AT1G51940	protein kinase family protein / peptidoglycan-binding LysM domain-containing protein	LYK3	0	1	0	878.47	±	145.688	178.592	±	41.8044	670.766	±	79.6858	124.996	±	67.7388
AT1G51950	indole-3-acetic acid inducible 18	IAA18	0	1	0	375.766	±	47.7396	578.046	±	69.8672	325.092	±	65.3966	537.482	±	20.5032
AT1G51960	IQ-domain 27	IQD27	0	1	0	3.72247	±	0.826212	15.697	±	3.70851	3.5987	±	2.64552	12.7023	±	3.44367
AT1G51965	ABA Overly-Sensitive 5	ABO5	1	1	0	205.318	±	11.5364	174.656	±	6.8286	199.608	±	27.1589	129.061	±	5.83966
AT1G51980	Insulinase (Peptidase family M16) protein	AT1G51980	0	1	0	2656.67	±	18.918	3721.97	±	190.11	2361.59	±	46.3341	3576.2	±	502.162
AT1G52120	Mannose-binding lectin superfamily protein	AT1G52120	1	1	1	5.83934	±	2.21352	1.99045	±	1.86437	153.854	±	20.1612	47.3332	±	5.39628
AT1G52130	Mannose-binding lectin superfamily protein	AT1G52130	1	0	0	0.262776	±	0.455141	2.73677	±	1.25828	50.9206	±	3.2193	50.3222	±	20.9619
AT1G52140	Avr9/Cf-9 rapidly elicited protein	AT1G52140	0	1	0	132.508	±	6.65838	57.2652	±	12.7727	130.895	±	4.85526	53.7789	±	12.2624
AT1G52160	tRNAse Z3	TRZ3	0	1	0	253.459	±	42.7148	384.127	±	16.1411	196.568	±	31.6916	360.187	±	54.1769
AT1G52190	Major facilitator superfamily protein	AT1G52190	0	1	0	2068.98	±	328.365	68.4337	±	50.7232	1960.23	±	92.6871	55.565	±	20.2349
AT1G52230	photosystem I subunit H2	PSAH2	0	1	0	9086.03	±	3383.09	5098.99	±	507.725	11456	±	2679.19	3450.61	±	621.751
AT1G52300	Zinc-binding ribosomal protein family protein	AT1G52300	1	0	0	3893.16	±	299.692	3615.03	±	430.112	2829.18	±	58.477	3024.32	±	37.7562
AT1G52315	Regulator of Vps4 activity in the MVB pathway protein	AT1G52315	1	1	1	15.4778	±	4.88163	65.4576	±	17.2036	19.396	±	6.78793	145.424	±	18.8244
AT1G52420	UDP-Glycosyltransferase superfamily protein	AT1G52420	0	1	0	934.669	±	34.7213	675.963	±	35.0946	931.045	±	55.6562	750.728	±	60.3279
AT1G52540	Protein kinase superfamily protein	AT1G52540	1	1	0	182.394	±	4.12137	230.257	±	5.60888	134.724	±	11.855	191.965	±	17.3281
AT1G52560	HSP20-like chaperones superfamily protein	AT1G52560	0	1	0	7.33799	±	6.36413	101.487	±	21.876	2.13314	±	0.224694	48.2363	±	32.9077
AT1G52565	cytochrome P450 family protein	AT1G52565	0	1	0	20.497	±	10.4316	133.6	±	25.5007	21.9696	±	4.65166	199.176	±	30.4197
AT1G52590	Putative thiol-disulfide oxidoreductase DCC	AT1G52590	0	1	0	110.696	±	13.8149	193.025	±	14.8623	120.485	±	10.9646	214.665	±	15.0263
AT1G52618	hypothetical protein	AT1G52618	0	1	0	28.4266	±	3.82876	11.752	±	3.66145	29.2822	±	3.03618	12.1329	±	3.25535
AT1G52660	P-loop containing nucleoside triphosphate hydrolases superfamily protein	AT1G52660	0	1	0	25.6007	±	7.19753	3.42713	±	2.44136	13.9814	±	4.37029	5.74863	±	4.15198
AT1G52670	Single hybrid motif superfamily protein	AT1G52670	0	1	0	933.984	±	73.4859	711.041	±	63.4354	904.79	±	99.7779	535.205	±	79.7771
AT1G52690	Late embryogenesis abundant protein (LEA) family protein	LEA7	0	1	0	20.1842	±	16.0092	835.149	±	187.288	3.26153	±	3.82789	1287.65	±	375.858
AT1G52700	alpha/beta-Hydrolases superfamily protein	AT1G52700	1	1	0	55.992	±	21.6057	12.2892	±	6.75733	17.4636	±	3.16826	7.94579	±	4.72041
AT1G52710	Rubredoxin-like superfamily protein	AT1G52710	1	1	0	196.918	±	16.5198	78.8023	±	11.779	216.214	±	11.371	114.577	±	5.85269
AT1G52740	histone H2A protein 9	HTA9	1	1	0	1659.96	±	31.928	1141.34	±	84.3669	2182.47	±	184.01	1337.21	±	59.9424
AT1G52750	alpha/beta-Hydrolases superfamily protein	AT1G52750	0	1	0	179.748	±	37.6749	12.2012	±	10.1865	115.992	±	8.79417	10.896	±	2.43984
AT1G52780	PII, uridylyltransferase (DUF2921)	AT1G52780	0	1	0	522.118	±	67.2539	979.351	±	127.574	655.732	±	131.401	1075.42	±	78.9382
AT1G52820	2-oxoglutarate (2OG) and Fe(II)-dependent oxygenase superfamily protein	AT1G52820	1	0	0	175.714	±	33.988	87.5676	±	32.5073	36.8681	±	14.1424	41.3227	±	1.89777
AT1G52825	sporulation-specific protein	AT1G52825	0	1	0	71.9055	±	4.94425	38.887	±	3.57701	54.4899	±	7.70356	36.8516	±	9.69873
AT1G52890	NAC domain containing protein 19	NAC019	0	1	0	32.2779	±	42.01	1096	±	373.328	48.6867	±	12.8643	1258.33	±	198.165
AT1G52900	Toll-Interleukin-Resistance (TIR) domain family protein	AT1G52900	0	1	0	5.55e-17	±	7.54807e-33	23.9165	±	11.3811	5.55e-17	±	7.54807e-33	45.4595	±	29.0904
AT1G52930	Ribosomal RNA processing Brix domain protein	AT1G52930	1	0	0	454.767	±	30.9408	485.019	±	108.33	231.131	±	37.5753	315.729	±	9.71596
AT1G52980	GTP-binding family protein	AtNug2	1	0	0	1535.82	±	15.0852	1480.18	±	115.349	1167.06	±	136.369	1119.52	±	73.2055
AT1G53000	Nucleotide-diphospho-sugar transferases superfamily protein	CKS	0	1	0	522.943	±	43.5137	274.243	±	21.9784	457.644	±	54.4695	259.719	±	27.3679
AT1G53090	SPA1-related 4	SPA4	0	1	0	148.083	±	28.6292	406.4	±	166.382	191.008	±	25.4625	353.187	±	37.5409
AT1G53130	Stigma-specific Stig1 family protein	GRI	0	1	0	10.0883	±	1.54642	2.36633	±	0.344356	5.73273	±	2.79511	2.20165	±	1.94436
AT1G53140	Dynamin related protein 5A	DRP5A	0	1	0	146.205	±	29.7427	72.2335	±	11.6103	137.47	±	36.5782	50.7115	±	17.6162
AT1G53163	membrane-associated kinase regulator	AT1G53163	0	1	0	13.654	±	6.182	0.361405	±	0.622588	12.5427	±	3.76715	3.47463	±	1.14001
AT1G53170	ethylene response factor 8	ERF8	1	1	0	120.234	±	40.33	265.041	±	31.3887	235.762	±	44.7292	365.007	±	25.5137
AT1G53180	hypothetical protein	AT1G53180	1	1	0	135.676	±	8.82348	152.232	±	15.9215	84.6666	±	8.07044	118.618	±	15.367
AT1G53210	sodium/calcium exchanger family protein / calcium-binding EF hand family protein	AT1G53210	0	1	0	4055.51	±	590.684	2316.48	±	501.767	4640.9	±	601.287	2145	±	66.0513
AT1G53240	Lactate/malate dehydrogenase family protein	mMDH1	1	1	0	4322.85	±	207.415	5941.26	±	419.094	3949.29	±	175.821	4589.94	±	388.066
AT1G53270	ABC-2 type transporter family protein	ABCG10	0	1	0	39.0089	±	11.0999	76.2248	±	11.5323	35.2424	±	1.3654	71.8683	±	8.74135
AT1G53320	tubby like protein 7	TLP7	1	0	0	816.701	±	65.2789	934.705	±	11.4217	1115.37	±	136.01	1143.9	±	36.5111
AT1G53380	hypothetical protein (DUF641)	AT1G53380	0	1	0	398.813	±	25.6172	254.066	±	39.9519	382.246	±	36.4065	251.832	±	18.402
AT1G53400	Ubiquitin domain-containing protein	AT1G53400	0	1	0	413.095	±	14.51	264.512	±	10.8384	438.583	±	29.4372	288.091	±	35.4437
AT1G53430	Leucine-rich repeat transmembrane protein kinase	AT1G53430	0	1	0	631.017	±	131.746	1825.08	±	534.279	536.818	±	48.6606	1432.82	±	189.745
AT1G53510	mitogen-activated protein kinase 18	MPK18	0	1	0	1041.83	±	43.9366	702.992	±	52.4667	1076.59	±	121.276	699.075	±	58.5603
AT1G53520	Chalcone-flavanone isomerase family protein	FAP3	0	1	0	417.551	±	33.8268	256.276	±	47.2934	444.691	±	43.935	222.476	±	44.3671
AT1G53570	mitogen-activated protein kinase kinase kinase 3	MAP3KA	0	1	0	792.751	±	71.2236	1022.41	±	44.5271	747.998	±	59.0029	948.931	±	18.998
AT1G53620	transmembrane protein	AT1G53620	0	1	0	1.0901	±	1.88811	28.5469	±	25.7236	5.55114	±	5.0822	81.4436	±	31.7711
AT1G53625	hypothetical protein	AT1G53625	1	1	0	11.089	±	9.34298	348.564	±	33.8494	72.4851	±	35.1653	762.103	±	183.95
AT1G53645	hydroxyproline-rich glycoprotein family protein	AT1G53645	1	1	0	532.962	±	85.9029	682.386	±	104.988	299.235	±	38.738	567.187	±	4.45483
AT1G53670	methionine sulfoxide reductase B 1	MSRB1	0	1	0	725.392	±	61.3601	2404.48	±	216.603	822.762	±	123.007	2276.1	±	88.393
AT1G53680	glutathione S-transferase TAU 28	GSTU28	1	1	0	52.9401	±	9.54277	77.8566	±	6.11145	16.634	±	1.31533	59.8066	±	18.8481
AT1G53730	STRUBBELIG-receptor family 6	SRF6	1	1	0	946.45	±	115.752	366.718	±	17.909	632.716	±	64.9781	337.244	±	15.3433
AT1G53750	regulatory particle triple-A 1A	RPT1A	0	1	0	1797.1	±	56.6833	4482.48	±	260.965	1924.13	±	221.829	4727.94	±	481.52
AT1G53760	K -H exchange-like protein	AT1G53760	0	1	0	232.582	±	22.4388	370.937	±	91.4101	160.496	±	15.4141	330.264	±	44.1307
AT1G53770	O-fucosyltransferase family protein	AT1G53770	1	0	0	202.181	±	8.11425	162.951	±	1.42858	253.368	±	36.4597	258.355	±	36.6068
AT1G53800	muscle M-line assembly protein	AT1G53800	0	1	0	773.803	±	107.947	462.85	±	42.6187	652.558	±	76.204	346.016	±	48.3703
AT1G53801	Natural antisense transcript overlaps with AT1G53800	AT1G53801	0	1	0	416.481	±	61.8255	258.265	±	16.9863	363.656	±	27.3036	215.589	±	44.5569
AT1G53830	pectin methylesterase 2	PME2	1	1	1	228.693	±	20.6748	24.3117	±	20.3209	54.7981	±	1.19874	23.2426	±	7.05952
AT1G53840	pectin methylesterase 1	PME1	0	1	0	1049.35	±	233.966	499.571	±	89.2162	1295.54	±	40.017	524.445	±	31.1877
AT1G53850	20S proteasome alpha subunit E1	PAE1	0	1	0	575.248	±	19.468	1209.67	±	6.65054	528.074	±	41.2784	1228.51	±	139.624
AT1G53887	hypothetical protein	AT1G53887	1	1	0	13.1121	±	0.899785	5.35069	±	3.10242	5.02831	±	4.2643	0.443462	±	0.727516
AT1G53910	related to AP2 12	RAP2.12	0	1	0	2260.24	±	58.1579	1604.51	±	82.5389	2150.46	±	145.439	1509.91	±	75.9875
AT1G53935	hypothetical protein	AT1G53935	1	1	1	2.55876	±	1.22575	5.55e-17	±	7.54807e-33	5.55e-17	±	7.54807e-33	5.55e-17	±	7.54807e-33
AT1G53980	Ubiquitin-like superfamily protein	AT1G53980	0	1	0	3.50221	±	0.889089	29.8874	±	13.3406	2.7952	±	0.862632	26.526	±	1.60532
AT1G54000	GDSL-like Lipase/Acylhydrolase superfamily protein	GLL22	0	1	0	1437.26	±	113.377	815.623	±	154.666	1108.97	±	212.946	685.497	±	115.675
AT1G54010	GDSL-like Lipase/Acylhydrolase superfamily protein	AT1G54010	1	1	0	1078.53	±	112.565	733.488	±	156.075	788.694	±	87.4177	553.938	±	58.5588
AT1G54090	exocyst subunit exo70 family protein D2	EXO70D2	0	1	0	429.529	±	54.5838	738.068	±	147.815	383.436	±	8.91988	785.738	±	49.7043
AT1G54095	DUF1677 family protein, putative (DUF1677)	AT1G54095	1	1	0	6.08331	±	1.28693	1.42391	±	1.23421	1.43554	±	0.700435	0.836225	±	1.3568
AT1G54115	cation calcium exchanger 4	CCX4	1	1	0	420.609	±	16.859	572.991	±	69.1381	497.701	±	42.9713	734.921	±	54.7653
AT1G54150	E3 Ubiquitin ligase family protein	SPL2	1	1	0	194.879	±	8.93274	315.426	±	40.6884	265.983	±	2.89155	383.965	±	19.9551
AT1G54170	CTC-interacting domain 3	CID3	1	1	1	459.285	±	52.4541	763.966	±	18.8949	523.137	±	29.7988	1132.04	±	44.4004
AT1G54180	BREVIS RADIX-like 3	BRX-LIKE3	0	1	0	92.763	±	7.48464	27.769	±	11.0215	88.2742	±	13.3653	36.6891	±	6.56823
AT1G54200	DNA mismatch repair Msh6-like protein	AT1G54200	0	1	0	106.835	±	24.2873	39.4648	±	4.78	95.2346	±	9.07056	50.6844	±	5.90163
AT1G54210	Ubiquitin-like superfamily protein	ATG12A	1	1	0	82.0031	±	14.7908	135.226	±	11.9587	123.028	±	5.54471	152.419	±	6.80436
AT1G54250	RNA polymerase Rpb8	NRPB8A	1	0	0	173.825	±	9.10434	166.567	±	17.6827	255.472	±	8.22768	227.553	±	30.3797
AT1G54260	winged-helix DNA-binding transcription factor family protein	AT1G54260	0	1	0	146.356	±	7.91977	246.384	±	37.3453	162.799	±	16.5157	274.812	±	21.8746
AT1G54270	eif4a-2	EIF4A-2	0	1	0	2143.97	±	89.8664	4744.56	±	238.928	1973.24	±	135.544	4934.8	±	583.144
AT1G54290	Translation initiation factor SUI1 family protein	AT1G54290	0	1	0	120.176	±	9.36217	220.289	±	37.5399	125.401	±	30.0525	207.449	±	19.5814
AT1G54310	S-adenosyl-L-methionine-dependent methyltransferases superfamily protein	AT1G54310	0	1	0	223.599	±	17.6219	197.822	±	12.1103	241.438	±	23.8858	158.111	±	15.9152
AT1G54320	LEM3 (ligand-effect modulator 3) family protein / CDC50 family protein	AT1G54320	1	1	0	1119.85	±	73.4031	1531.33	±	95.6845	1331.01	±	37.8124	1866.07	±	68.2187
AT1G54380	spliceosome protein-like protein	AT1G54380	1	0	0	301.201	±	9.80456	337.298	±	38.8985	218.366	±	24.212	282.298	±	32.0011
AT1G54385	ARM repeat superfamily protein	AT1G54385	0	1	0	134.997	±	24.5293	50.2886	±	10.2629	103.975	±	7.6496	48.2229	±	14.8872
AT1G54450	Calcium-binding EF-hand family protein	AT1G54450	0	1	1	73.9609	±	9.5964	35.3578	±	2.11621	50.9675	±	2.23998	42.1321	±	9.33656
AT1G54500	Rubredoxin-like superfamily protein	AT1G54500	0	1	0	1701	±	138.925	1126.33	±	163.858	1889.65	±	209.287	984.346	±	188.992
AT1G54510	NIMA-related serine/threonine kinase 1	NEK1	0	1	0	300.76	±	9.7827	160.046	±	24.3851	259.653	±	19.3296	160.85	±	13.9368
AT1G54540	Late embryogenesis abundant (LEA) hydroxyproline-rich glycoprotein family	AT1G54540	0	1	0	34.1817	±	17.4861	90.659	±	8.31533	14.919	±	2.73713	76.7428	±	8.01765
AT1G54570	Esterase/lipase/thioesterase family protein	PES1	0	1	0	294.513	±	107.955	851.322	±	64.5441	293.944	±	85.2951	620.278	±	102.961
AT1G54575	hypothetical protein	AT1G54575	0	1	0	72.145	±	18.4688	566.041	±	39.3988	71.6428	±	59.5019	663.036	±	165.714
AT1G54580	acyl carrier protein 2	ACP2	0	1	0	1588.79	±	174.852	1153.74	±	65.9697	1372.24	±	139.025	932.736	±	152.608
AT1G54660	pseudogene of terpene synthase 21	AT1G54660	1	0	0	229.313	±	11.6081	157.394	±	32.466	57.012	±	11.3419	86.8178	±	25.9875
AT1G54680	translation initiation factor 3 subunit I	AT1G54680	0	1	0	82.0532	±	11.2852	47.5466	±	7.89164	90.2915	±	25.2449	32.1903	±	0.844931
AT1G54690	gamma histone variant H2AX	GAMMA-H2AX	0	1	0	442.974	±	9.08021	259.866	±	59.678	361.954	±	43.582	178.508	±	21.3528
AT1G54700	hypothetical protein	AT1G54700	1	1	0	109.877	±	15.0952	138.061	±	21.6586	131.037	±	3.10545	186.072	±	6.77538
AT1G54710	autophagy 18h-like protein	ATG18H	1	1	0	509.632	±	45.7902	703.112	±	63.9575	642.096	±	47.1374	860.374	±	63.1543
AT1G54730	Major facilitator superfamily protein	AT1G54730	0	1	0	331.342	±	41.547	102.201	±	6.39443	433.862	±	128.055	106.344	±	27.5741
AT1G54740	FANTASTIC four-like protein (DUF3049)	AT1G54740	0	1	0	356.653	±	43.2113	93.7302	±	25.7861	297.611	±	28.3972	64.1789	±	16.4083
AT1G54820	Protein kinase superfamily protein	AT1G54820	0	1	0	216.45	±	24.4931	59.3739	±	4.23294	419.318	±	125.875	62.1961	±	10.9899
AT1G54830	nuclear factor Y, subunit C3	NF-YC3	0	1	0	329.485	±	33.8317	429.779	±	19.896	348.035	±	26.5276	486.623	±	22.956
AT1G54890	Late embryogenesis abundant (LEA) protein-like protein	AT1G54890	0	1	0	63.0524	±	14.0261	21.9086	±	5.96525	39.565	±	2.46707	16.3288	±	6.6639
AT1G54920	hypothetical protein	AT1G54920	0	1	0	1021.7	±	29.7161	601.512	±	5.78994	1014.81	±	159.781	673.076	±	98.6137
AT1G54940	plant glycogenin-like starch initiation protein 4	PGSIP4	0	1	1	31.1983	±	8.16043	5.55e-17	±	7.54807e-33	13.382	±	2.71615	1.66157	±	2.70018
AT1G54960	NPK1-related protein kinase 2	NP2	0	1	0	57.6897	±	0.210373	119.695	±	11.3032	64.4244	±	7.3276	141.008	±	24.734
AT1G54970	proline-rich protein 1	PRP1	0	1	0	343.315	±	20.5521	42.1358	±	42.452	253.855	±	48.5114	62.9046	±	14.8872
AT1G54990	alpha/beta-Hydrolases superfamily protein	AXR4	0	1	0	469.681	±	42.0034	804.151	±	122.803	427.8	±	41.4969	728.824	±	79.4075
AT1G55000	peptidoglycan-binding LysM domain-containing protein	AT1G55000	1	1	1	442.242	±	27.9905	296.372	±	33.5561	790.025	±	17.702	337.894	±	50.626
AT1G55020	lipoxygenase 1	LOX1	1	1	0	645.197	±	21.4639	1494.46	±	70.1489	1548.07	±	632.171	3538.73	±	788.868
AT1G55040	zinc finger (Ran-binding) family protein	AT1G55040	1	1	0	144.714	±	30.8346	170.576	±	19.1322	67.0506	±	12.4478	120.232	±	6.93608
AT1G55080	mediator of RNA polymerase II transcription subunit-like protein	MED9	0	1	0	114.038	±	20.5655	240.604	±	38.3858	121.028	±	4.09432	297.153	±	42.7869
AT1G55110	indeterminate(ID)-domain 7	IDD7	0	1	0	240.168	±	7.92292	687.567	±	122.92	350.387	±	72.478	734.912	±	31.4724
AT1G55130	Endomembrane protein 70 protein family	TMN6	0	1	0	411.348	±	28.575	241.209	±	36.1814	401.764	±	63.3219	243.336	±	42.3479
AT1G55160	WAS/WASL-interacting family protein	AT1G55160	0	1	0	367.821	±	35.4191	254.301	±	31.9851	299.262	±	16.7842	173.569	±	44.5271
AT1G55170	DNA double-strand break repair protein	AT1G55170	0	1	0	102.89	±	8.11719	154.537	±	25.2508	116.476	±	6.23716	176.253	±	7.49772
AT1G55180	phospholipase D alpha 4	PLDEPSILON	1	1	0	125.712	±	21.2681	209.567	±	18.4706	178.945	±	7.03065	287.675	±	5.63611
AT1G55205	hypothetical protein	AT1G55205	1	0	0	74.6571	±	5.51283	92.5057	±	29.5993	32.9845	±	2.85796	60.3737	±	2.41375
AT1G55210	Disease resistance-responsive (dirigent-like protein) family protein	AT1G55210	0	1	0	430.218	±	122.305	2721.82	±	477.382	484.548	±	41.2233	3159.05	±	420.977
AT1G55230	proteinase inhibitor I4, serpin (DUF716)	AT1G55230	0	1	0	0.240559	±	0.416661	65.8844	±	25.2386	0.728273	±	1.24293	39.3977	±	20.6053
AT1G55260	Bifunctional inhibitor/lipid-transfer protein/seed storage 2S albumin superfamily protein	AT1G55260	0	1	0	342.477	±	84.1085	87.3681	±	15.2331	331.896	±	63.1413	106.826	±	17.7799
AT1G55265	DUF538 family protein, putative (Protein of unknown function, DUF538)	AT1G55265	1	0	0	250.158	±	17.9543	270.964	±	25.8158	405.462	±	47.6835	422.077	±	66.2729
AT1G55270	Galactose oxidase/kelch repeat superfamily protein	AT1G55270	0	1	0	274.893	±	28.5716	187.358	±	22.0036	301.616	±	31.1906	213.448	±	28.2639
AT1G55290	2-oxoglutarate (2OG) and Fe(II)-dependent oxygenase superfamily protein	AT1G55290	1	1	1	21.4753	±	3.81669	2.69582	±	1.49413	3.59589	±	1.84105	2.5258	±	2.36527
AT1G55320	acyl-activating enzyme 18	AAE18	0	1	0	141.296	±	25.5863	862.687	±	126.341	155.848	±	12.9972	675.625	±	43.173
AT1G55330	arabinogalactan protein 21	AGP21	0	1	0	617.686	±	173.322	58.4016	±	11.6423	485.915	±	156.328	47.874	±	14.6766
AT1G55340	hypothetical protein (DUF1639)	AT1G55340	1	1	0	364.092	±	7.81537	213.601	±	22.204	307.643	±	38.6629	162.977	±	2.665
AT1G55360	tRNA-splicing ligase (DUF239)	AT1G55360	0	1	0	1632.42	±	78.9798	443.919	±	79.3188	1494.05	±	431.379	486.481	±	56.4353
AT1G55370	NDH-dependent cyclic electron flow 5	NDF5	0	1	0	231.657	±	43.0946	81.6917	±	28.9908	255.436	±	74.7489	85.4208	±	23.4943
AT1G55430	Cysteine/Histidine-rich C1 domain family protein	AT1G55430	0	1	0	24.9844	±	3.2722	4.52499	±	2.9525	27.0635	±	9.27838	4.79875	±	0.444994
AT1G55450	S-adenosyl-L-methionine-dependent methyltransferases superfamily protein	AT1G55450	0	1	0	507.399	±	139.776	4123.5	±	1225.72	680.135	±	148.123	3749.59	±	346.006
AT1G55480	protein containing PDZ domain, a K-box domain, and a TPR region	ZKT	0	1	0	1300.25	±	143.143	2309.01	±	283.926	1349.44	±	211.394	1905.03	±	229.645
AT1G55500	evolutionarily conserved C-terminal region 4	ECT4	1	1	0	582.794	±	122.67	1424.69	±	303.708	356.374	±	84.6235	1028.33	±	93.8703
AT1G55510	branched-chain alpha-keto acid decarboxylase E1 beta subunit	BCDH BETA1	0	1	1	230.897	±	15.4235	210.773	±	16.8025	294.102	±	36.8584	187.627	±	15.6841
AT1G55530	RING/U-box superfamily protein	AT1G55530	0	1	0	414.737	±	49.9811	658.63	±	37.0167	515.591	±	25.3497	696.581	±	45.9984
AT1G55540	Nuclear pore complex protein	LNO1	0	1	0	576.752	±	34.1991	328.141	±	52.9504	592.267	±	89.3949	422.404	±	33.4403
AT1G55610	BRI1 like	BRL1	0	0	1	179.236	±	15.4457	145.889	±	9.9012	150.462	±	5.52513	228.07	±	37.5671
AT1G55670	photosystem I subunit G	PSAG	0	1	0	33644.2	±	3409.59	20158.4	±	1090.37	44561.5	±	3616.9	16401.5	±	3728.72
AT1G55675	transmembrane protein	AT1G55675	0	1	0	208.008	±	15.1533	94.2231	±	4.59526	301.909	±	26.1039	95.186	±	24.2488
AT1G55690	Sec14p-like phosphatidylinositol transfer family protein	AT1G55690	1	0	0	459.252	±	59.5395	388.546	±	37.2959	278.95	±	17.7831	285.822	±	35.4366
AT1G55730	cation exchanger 5	CAX5	0	1	0	228.066	±	24.1339	317.321	±	46.891	229.4	±	10.9198	436.848	±	37.0973
AT1G55810	uridine kinase-like 3	UKL3	0	1	0	559.939	±	27.4943	288.999	±	43.8918	449.749	±	64.8178	252.004	±	20.1243
AT1G55820	lysine-specific demethylase, putative (DUF1296)	AT1G55820	1	1	0	198.626	±	21.2075	267.658	±	9.04957	221.227	±	13.3423	402.631	±	53.9454
AT1G55850	cellulose synthase like E1	CSLE1	1	0	0	872.94	±	166.538	1267.09	±	373.416	357.368	±	45.2187	389.916	±	84.0545
AT1G55880	Pyridoxal-5'-phosphate-dependent enzyme family protein	AT1G55880	0	1	0	217.296	±	17.8137	183.671	±	19.9637	242.495	±	23.2173	162.716	±	2.66225
AT1G55890	Tetratricopeptide repeat (TPR)-like superfamily protein	AT1G55890	1	0	0	407.898	±	14.9325	368.577	±	24.0025	294.253	±	48.4211	249.37	±	16.9808
AT1G55900	Haloacid dehalogenase-like hydrolase (HAD) superfamily protein	TIM50	1	1	1	331.222	±	3.66347	550.534	±	7.46424	221.021	±	9.62325	534.28	±	55.1665
AT1G55910	zinc transporter 11 precursor	ZIP11	0	1	0	112.759	±	37.8266	354.443	±	43.0238	203.787	±	68.1638	568.105	±	159.56
AT1G55920	serine acetyltransferase 2;1	SERAT2;1	0	1	0	604.154	±	74.0822	2357.85	±	281.807	687.309	±	256.871	1494.8	±	151.41
AT1G55990	glycine-rich protein	AT1G55990	1	1	0	195.796	±	61.9743	362.295	±	28.1359	55.2746	±	16.9797	170.028	±	5.18659
AT1G56010	NAC domain containing protein 1	NAC1	0	1	0	462.622	±	72.5596	104.069	±	9.73816	302.26	±	86.8826	98.8217	±	27.1464
AT1G56060	cysteine-rich/transmembrane domain protein B	AT1G56060	0	1	0	2.4186	±	2.56163	211.674	±	97.7189	2.94711	±	3.30874	256.825	±	30.9259
AT1G56090	Tetratricopeptide repeat (TPR)-like superfamily protein	AT1G56090	1	1	0	130.342	±	11.5757	98.7555	±	3.67234	152.85	±	6.75917	125.523	±	5.49436
AT1G56110	NOP56-like pre RNA processing ribonucleoprotein	NOP56	1	1	0	2194.95	±	307.165	3102.79	±	250.661	1364.74	±	182.385	2497.95	±	454.392
AT1G56120	Leucine-rich repeat transmembrane protein kinase	AT1G56120	1	1	0	72.1695	±	8.80635	171.008	±	68.4138	186.967	±	59.348	414.895	±	19.9452
AT1G56140	Leucine-rich repeat transmembrane protein kinase	AT1G56140	0	1	0	462.428	±	69.9325	935.135	±	201.718	481.426	±	49.7429	1023.53	±	87.261
AT1G56145	Leucine-rich repeat transmembrane protein kinase	AT1G56145	0	1	0	419.782	±	18.5196	590.997	±	56.0757	415.656	±	65.2188	675.156	±	53.5276
AT1G56180	ATP-dependent zinc metalloprotease	AT1G56180	0	1	0	233.426	±	5.77324	199.426	±	19.0821	312.554	±	66.1579	178.869	±	17.9948
AT1G56200	embryo defective 1303	EMB1303	0	1	0	1560.11	±	118.52	1063.77	±	71.6689	1503.55	±	99.1436	994.152	±	57.2991
AT1G56210	Heavy metal transport/detoxification superfamily protein	AT1G56210	0	1	0	125.934	±	3.56737	63.9247	±	8.34707	155.441	±	37.6597	66.4886	±	13.0215
AT1G56220	Dormancy/auxin associated family protein	AT1G56220	1	1	0	6268.35	±	616.819	1280.28	±	108.382	10064.5	±	2392.24	1850.56	±	285.106
AT1G56230	enolase (DUF1399)	AT1G56230	0	1	0	359.116	±	12.5043	222.569	±	14.9566	337.106	±	29.3735	226.174	±	18.925
AT1G56240	phloem protein 2-B13	PP2-B13	0	1	0	2.07097	±	1.26257	209.669	±	96.7448	7.95937	±	6.58307	171.238	±	32.4302
AT1G56242	Natural antisense transcript overlaps with AT1G56240	AT1G56242	0	1	0	1.69	±	1.84238	198.142	±	89.0248	7.59316	±	5.9736	164.617	±	32.387
AT1G56250	phloem protein 2-B14	PP2-B14	0	1	0	1.01149	±	1.75195	171.199	±	69.2226	3.05791	±	2.82947	121.408	±	51.8405
AT1G56280	drought-induced 19	DI19	0	1	0	5384.13	±	504.251	2572.74	±	746.95	5094.28	±	847.678	2955.85	±	409.965
AT1G56310	Polynucleotidyl transferase, ribonuclease H-like superfamily protein	AT1G56310	0	1	0	124.01	±	8.51489	71.4638	±	3.19497	135.36	±	25.0441	77.1492	±	8.46956
AT1G56450	20S proteasome beta subunit G1	PBG1	0	1	0	1047.54	±	23.167	1838.76	±	276.177	950.727	±	108.006	2018.77	±	170.908
AT1G56510	Disease resistance protein (TIR-NBS-LRR class)	WRR4	1	1	0	156.176	±	41.3991	688.347	±	160.554	261.101	±	49.7585	1055.39	±	42.1947
AT1G56520	Disease resistance protein (TIR-NBS-LRR class) family	AT1G56520	1	1	0	149.611	±	39.4373	290.679	±	60.6928	206.412	±	14.1519	492.244	±	35.1255
AT1G56540	Disease resistance protein (TIR-NBS-LRR class) family	AT1G56540	0	1	0	29.0819	±	4.0831	60.6143	±	26.3336	34.8995	±	4.98497	121.878	±	36.7909
AT1G56560	Plant neutral invertase family protein	A/N-InvA	0	1	0	301.937	±	12.0783	515.299	±	75.0081	266.007	±	21.3035	441.007	±	59.5015
AT1G56630	alpha/beta-Hydrolases superfamily protein	AT1G56630	0	1	0	38.1855	±	9.5458	6.94852	±	5.39283	12.9173	±	6.324	7.82929	±	3.04976
AT1G56650	production of anthocyanin pigment 1	PAP1	0	1	0	3.36045	±	4.80253	102.3	±	27.0422	10.0953	±	14.2491	76.8541	±	7.47809
AT1G56660	MAEBL domain protein	AT1G56660	0	1	0	166.601	±	28.0459	266.619	±	26.6076	177.643	±	10.5032	340.579	±	25.4239
AT1G56680	Chitinase family protein	AT1G56680	1	1	0	86.2857	±	6.37546	21.0192	±	9.8346	49.0553	±	14.0282	8.51279	±	5.43386
AT1G56700	Peptidase C15, pyroglutamyl peptidase I-like protein	AT1G56700	0	1	0	851.188	±	76.3418	536.408	±	114.887	680.792	±	63.0828	485.089	±	51.9739
AT1G56720	Protein kinase superfamily protein	AT1G56720	0	1	0	284.826	±	28.7977	87.3587	±	57.4834	284.066	±	58.628	100.669	±	15.7891
AT1G57560	myb domain protein 50	MYB50	0	1	1	39.2885	±	5.19759	91.6861	±	25.4567	17.8639	±	5.17165	150.756	±	15.4884
AT1G57570	Mannose-binding lectin superfamily protein	AT1G57570	0	1	0	17.8685	±	3.17893	5.08713	±	1.99949	10.2048	±	6.52142	0.872866	±	0.714693
AT1G57590	Pectinacetylesterase family protein	AT1G57590	1	0	0	59.779	±	16.9778	32.4159	±	5.77463	16.3128	±	3.54739	13.989	±	3.92157
AT1G57610	calcium uniporter (DUF607)	AT1G57610	0	1	0	232.843	±	18.1196	702.419	±	133.873	159.758	±	19.444	747.313	±	101.046
AT1G57630	Toll-Interleukin-Resistance (TIR) domain family protein	AT1G57630	1	1	0	8.02949	±	7.1854	758.967	±	222.715	21.1874	±	9.87187	1395	±	251.323
AT1G57640	transposable_element_gene	AT1G57640	0	1	0	0.538961	±	0.933508	18.0274	±	10.7087	5.55e-17	±	7.54807e-33	43.8042	±	8.86902
AT1G57650	ATP binding protein	AT1G57650	1	1	0	0.538961	±	0.933508	50.3555	±	19.0728	5.91644	±	5.22444	110.724	±	19.9987
AT1G57660	Translation protein SH3-like family protein	AT1G57660	1	0	0	1751.29	±	122.453	1924.01	±	296.532	1118.8	±	35.2565	1286.85	±	55.4416
AT1G57720	Translation elongation factor EF1B, gamma chain	AT1G57720	0	1	0	5689.89	±	182.775	6440.78	±	270.043	5188.41	±	130.462	6231.87	±	486.57
AT1G57770	FAD/NAD(P)-binding oxidoreductase family protein	AT1G57770	0	1	0	631.014	±	209.841	1352.21	±	150.923	554.474	±	54.7243	1234.9	±	141.882
AT1G57790	F-box family protein	AT1G57790	0	1	0	88.5898	±	12.7564	28.8769	±	5.88862	85.079	±	13.0569	28.3252	±	2.6411
AT1G57980	Nucleotide-sugar transporter family protein	AT1G57980	0	1	0	77.4142	±	13.9656	17.6822	±	4.62778	59.1563	±	16.3298	12.5773	±	2.15282
AT1G57990	purine permease 18	PUP18	1	1	0	320.596	±	45.7424	1507.21	±	163.148	481.11	±	87.2915	1949.45	±	329.402
AT1G58030	cationic amino acid transporter 2	CAT2	0	1	0	1308.83	±	10.4437	694.687	±	257.496	1949.62	±	62.537	987.009	±	226.816
AT1G58037	Cysteine/Histidine-rich C1 domain family protein	AT1G58037	1	1	1	14.5802	±	6.11404	1.43155	±	1.64991	1.43308	±	0.683016	5.55e-17	±	7.54807e-33
AT1G58150	phosphoglycerate kinase	AT1G58150	0	1	0	48.6819	±	8.95722	23.0773	±	8.34552	59.6621	±	5.5818	22.9981	±	3.49703
AT1G58170	Disease resistance-responsive (dirigent-like protein) family protein	AT1G58170	1	0	0	20.8937	±	3.41805	36.218	±	5.88212	10.1196	±	8.54878	11.672	±	3.43995
AT1G58180	beta carbonic anhydrase 6	BCA6	0	1	0	411.536	±	8.84526	201.865	±	12.8806	428.306	±	24.2239	215.529	±	8.00483
AT1G58190	receptor like protein 9	RLP9	1	1	0	132	±	21.6617	73.1588	±	12.8398	79.232	±	16.6471	59.1161	±	1.30774
AT1G58200	MSCS-like 3	MSL3	1	0	0	643.613	±	46.9505	818.371	±	54.8162	972.184	±	102.494	1021.37	±	143.137
AT1G58225	hypothetical protein	AT1G58225	1	1	1	5.9763	±	7.40276	34.0173	±	4.67499	21.4182	±	8.72829	192.883	±	30.725
AT1G58250	HYPERSENSITIVE TO PI STARVATION 4	SAB	0	1	0	1179.77	±	80.1554	782.761	±	89.4263	1203.96	±	104.25	858.787	±	87.7652
AT1G58270	TRAF-like family protein	ZW9	0	1	0	1056.52	±	38.9829	532.101	±	120.943	679.136	±	131.969	408.651	±	91.5755
AT1G58340	MATE efflux family protein	ZF14	0	1	0	76.8429	±	5.37062	373.052	±	30.903	58.7722	±	15.2508	315.329	±	48.7688
AT1G58350	Putative serine esterase family protein	ZW18	0	1	0	557.861	±	17.8909	321.279	±	50.6831	515.347	±	12.5092	342.729	±	13.5072
AT1G58370	glycosyl hydrolase family 10 protein / carbohydrate-binding domain-containing protein	RXF12	0	1	0	209.555	±	30.3524	124.809	±	7.74909	196.259	±	49.0702	79.5301	±	15.9362
AT1G58380	Ribosomal protein S5 family protein	XW6	1	1	0	604.82	±	29.4062	822.544	±	31.426	428.331	±	71.8691	670.664	±	53.0456
AT1G58390	Disease resistance protein (CC-NBS-LRR class) family	AT1G58390	0	1	0	3.08715	±	1.84412	18.8601	±	3.87891	10.8175	±	8.90197	31.6242	±	5.35375
AT1G58420	Uncharacterized conserved protein UCP031279	AT1G58420	0	1	0	4.6583	±	3.35588	82.2873	±	47.017	8.08654	±	4.2922	60.4782	±	10.4923
AT1G58440	FAD/NAD(P)-binding oxidoreductase family protein	XF1	1	1	0	662.291	±	28.981	321.239	±	40.3157	434.072	±	42.3046	233.692	±	36.3751
AT1G58460	hypothetical protein	AT1G58460	0	1	0	1.95304	±	1.94367	5.55e-17	±	7.54807e-33	5.65742	±	1.11301	5.55e-17	±	7.54807e-33
AT1G58561	transposable_element_gene	AT1G58561	0	1	0	86.9902	±	44.0116	514.228	±	83.3658	158.594	±	20.2568	717.56	±	114.444
AT1G58590	AT1G58590	AT1G58590	0	1	0	51.6975	±	14.1026	155.274	±	24.013	49.7657	±	12.0662	224.274	±	39.092
AT1G59580	mitogen-activated protein kinase homolog 2	MPK2	0	1	0	591.652	±	34.7935	451.881	±	26.831	652.543	±	51.0831	522.898	±	41.1102
AT1G59590	ZCF37	ZCF37	0	1	0	72.8341	±	2.99644	495.669	±	111.529	117.407	±	17.6703	547.895	±	32.8958
AT1G59620	Disease resistance protein (CC-NBS-LRR class) family	CW9	1	1	1	122.129	±	11.864	388.395	±	65.8894	272.18	±	25.1436	501.069	±	51.1455
AT1G59660	Nucleoporin autopeptidase	AT1G59660	0	1	0	131.136	±	24.5655	290.41	±	55.8693	156.851	±	43.7356	345.184	±	48.8409
AT1G59725	DNAJ heat shock family protein	AT1G59725	0	1	0	14.3564	±	2.7412	1.38656	±	2.37334	6.99526	±	2.96897	2.19958	±	0.698619
AT1G59740	Major facilitator superfamily protein	AT1G59740	0	1	0	111.652	±	33.512	613.614	±	226.019	91.3513	±	15.6007	910.982	±	363.073
AT1G59760	RNA helicase, ATP-dependent, SK12/DOB1 protein	MTR4	1	0	0	706.066	±	36.2374	620.335	±	60.2372	550.002	±	16.7491	520.519	±	29.9179
AT1G59820	aminophospholipid ATPase 3	ALA3	1	1	0	544.113	±	39.7082	663.429	±	56.4617	640.129	±	37.2017	911.933	±	87.0024
AT1G59860	HSP20-like chaperones superfamily protein	AT1G59860	0	1	0	13.6993	±	8.27027	157.936	±	18.4937	6.35264	±	2.74546	172.649	±	19.4756
AT1G59865	transmembrane protein	AT1G59865	0	1	0	5.86778	±	2.18628	305.97	±	31.5294	4.39593	±	6.5404	357.595	±	27.9021
AT1G59870	ABC-2 and Plant PDR ABC-type transporter family protein	PEN3	0	1	0	13311	±	4666.88	32750.8	±	5924.17	15545.2	±	3511.12	40245.5	±	1673.55
AT1G59910	Actin-binding FH2 (formin homology 2) family protein	AT1G59910	0	1	0	322.185	±	5.07858	402.711	±	59.9169	305.508	±	7.84276	451.523	±	44.3702
AT1G59940	response regulator 3	ARR3	1	1	0	56.5334	±	7.0325	28.9171	±	7.77189	18.7538	±	2.19117	5.65915	±	4.89956
AT1G59950	NAD(P)-linked oxidoreductase superfamily protein	AT1G59950	0	1	0	0.533484	±	0.924021	381.977	±	216.313	4.59297	±	1.10932	115.162	±	30.9209
AT1G60000	RNA-binding (RRM/RBD/RNP motifs) family protein	AT1G60000	0	1	1	863.777	±	165.334	324.359	±	25.7551	1101.09	±	213.716	199.608	±	35.3621
AT1G60010	D-ribose-binding periplasmic protein	AT1G60010	0	1	0	464.949	±	59.9907	76.6492	±	19.9912	538.135	±	56.5914	69.2103	±	6.79745
AT1G60030	nucleobase-ascorbate transporter 7	NAT7	1	1	0	17.9306	±	4.86745	86.5619	±	17.1526	24.2536	±	8.74746	155.666	±	28.6684
AT1G60050	Nodulin MtN21 /EamA-like transporter family protein	UMAMIT35	0	1	0	14.4019	±	4.27779	0.659983	±	0.560612	6.46928	±	2.63821	1.32965	±	1.27175
AT1G60060	Serine/threonine-protein kinase WNK (With No Lysine)-like protein	AT1G60060	0	1	0	74.2702	±	21.4947	11.9019	±	1.47832	51.3595	±	21.6724	15.8001	±	9.22368
AT1G60070	Adaptor protein complex AP-1, gamma subunit	AT1G60070	1	1	0	1411.22	±	77.3693	1062.57	±	27.2127	1127.92	±	6.68389	929.758	±	91.5538
AT1G60080	3'-5'-exoribonuclease family protein	AT1G60080	1	1	0	161.829	±	15.7165	243.71	±	3.36421	107.963	±	7.14197	169.146	±	22.3715
AT1G60095	Mannose-binding lectin superfamily protein	AT1G60095	1	1	0	23.7944	±	4.75388	9.13578	±	2.37097	35.8477	±	9.27144	17.9019	±	2.89314
AT1G60140	trehalose phosphate synthase	TPS10	0	1	0	1911.6	±	198.945	772.803	±	184.191	1771.55	±	287.279	722.982	±	31.3535
AT1G60160	Potassium transporter family protein	AT1G60160	0	1	0	543.028	±	65.4115	281.898	±	79.5662	699.932	±	5.26554	246.121	±	51.8718
AT1G60190	ARM repeat superfamily protein	PUB19	0	1	0	32.7462	±	44.5308	498.846	±	366.206	23.3932	±	8.36696	496.526	±	128.243
AT1G60270	beta glucosidase 6	BGLU6	0	1	0	78.1953	±	23.7015	279.702	±	82.0148	79.0336	±	34.6282	270.276	±	54.2687
AT1G60420	DC1 domain-containing protein	AT1G60420	1	1	0	885.665	±	32.2519	1058.55	±	21.9206	1079.02	±	59.6021	1348.51	±	147.562
AT1G60440	pantothenate kinase 1	PANK1	0	1	0	247.356	±	33.6844	342.474	±	61.8012	208.812	±	12.8391	375.939	±	30.0214
AT1G60450	galactinol synthase 7	GolS7	1	1	1	2.32082	±	0.899013	5.55e-17	±	7.54807e-33	5.55e-17	±	7.54807e-33	5.55e-17	±	7.54807e-33
AT1G60460	hypothetical protein	AT1G60460	0	1	0	25.5331	±	3.01997	12.1563	±	6.81863	25.0239	±	4.17476	8.30033	±	1.50151
AT1G60500	Dynamin related protein 4C	DRP4C	0	1	0	0.755152	±	1.30796	119.069	±	17.5741	2.86597	±	0.873241	95.0876	±	7.27583
AT1G60505	Natural antisense transcript overlaps with AT1G60510	AT1G60505	0	1	0	251.718	±	9.44108	173.638	±	15.5781	255.806	±	37.3109	175.405	±	14.3203
AT1G60510	pseudogene of Dynamin related protein 4C	DRP4D	0	1	0	244.079	±	9.36415	169.395	±	13.2897	254.113	±	35.9302	168.868	±	14.9463
AT1G60540	pseudogene of Dynamin related protein 4C	DRP4B	0	1	0	174.148	±	8.44124	268.918	±	18.3973	195.722	±	21.8413	286.482	±	19.406
AT1G60545	Natural antisense transcript overlaps with AT1G60540	AT1G60545	0	1	0	175.76	±	8.41676	272.668	±	18.8502	198.492	±	22.0976	288.722	±	20.4891
AT1G60550	enoyl-CoA hydratase/isomerase D	ECHID	0	1	0	612.148	±	42.0763	393.229	±	45.5266	850.651	±	72.5258	363.717	±	71.3063
AT1G60630	Leucine-rich repeat protein kinase family protein	AT1G60630	0	1	0	159.643	±	23.545	47.9429	±	4.64603	103.247	±	11.9552	43.0888	±	11.2051
AT1G60640	stress response protein	AT1G60640	1	1	0	276.246	±	12.4393	413.612	±	44.8599	123.244	±	27.8895	292.372	±	43.1447
AT1G60660	cytochrome B5-like protein	CB5LP	1	1	0	189.769	±	17.8135	93.0719	±	12.5414	108.051	±	15.2754	63.064	±	14.1311
AT1G60680	NAD(P)-linked oxidoreductase superfamily protein	AT1G60680	1	1	0	257.052	±	31.998	98.1255	±	16.5236	121.509	±	43.1294	52.1768	±	15.9371
AT1G60690	NAD(P)-linked oxidoreductase superfamily protein	AT1G60690	0	1	0	108.77	±	25.1122	52.1435	±	10.8917	134.181	±	3.722	59.4497	±	13.2302
AT1G60700	SMAD/FHA domain-containing protein	AT1G60700	0	1	0	81.0415	±	3.42008	41.8296	±	7.76946	79.7813	±	4.49726	24.7025	±	4.24028
AT1G60730	NAD(P)-linked oxidoreductase superfamily protein	AT1G60730	0	1	0	395.999	±	30.3496	2358.24	±	518.723	379.612	±	102.996	1766.69	±	259.835
AT1G60750	NAD(P)-linked oxidoreductase superfamily protein	AT1G60750	1	1	1	4.86156	±	3.15911	141.182	±	11.2829	1.48153	±	1.2831	14.3166	±	2.60245
AT1G60770	Tetratricopeptide repeat (TPR)-like superfamily protein	AT1G60770	1	0	0	532.26	±	46.0554	567.354	±	72.263	342.492	±	21.911	358.394	±	28.3715
AT1G60800	NSP-interacting kinase 3	NIK3	0	1	0	792.098	±	35.6383	402.726	±	115.38	996.337	±	90.1365	459.434	±	72.6602
AT1G60850	DNA-directed RNA polymerase family protein	ATRPAC42	1	1	0	236.401	±	34.3457	495.576	±	63.0239	152.88	±	15.9042	324.841	±	47.4023
AT1G60860	ARF-GAP domain 2	AGD2	0	1	0	300.373	±	48.1259	204.936	±	17.694	291.386	±	10.7758	214.329	±	21.6958
AT1G60870	maternal effect embryo arrest 9	MEE9	0	1	0	545.734	±	38.3187	176.244	±	22.287	574.092	±	50.7987	175.842	±	29.6681
AT1G60960	iron regulated transporter 3	IRT3	1	1	0	312.744	±	36.2274	135.053	±	50.3094	153.667	±	21.3008	87.9828	±	32.1401
AT1G60995	S3 self-incompatibility locus-linked pollen protein	AT1G60995	0	1	0	396.878	±	7.13025	294.534	±	25.7823	385.83	±	27.2403	304.732	±	16.6399
AT1G61050	alpha 1,4-glycosyltransferase family protein	AT1G61050	1	1	1	70.1794	±	4.82914	13.8387	±	5.8351	19.0314	±	7.96898	3.47463	±	1.14001
AT1G61100	disease resistance protein (TIR class)	AT1G61100	0	1	0	1173.97	±	91.4068	475.451	±	148.181	834.196	±	69.2014	364.615	±	47.2063
AT1G61120	terpene synthase 04	TPS04	0	1	0	5.13296	±	8.89055	121.743	±	39.8562	0.733918	±	1.25457	146.891	±	152.661
AT1G61140	SNF2 domain-containing protein / helicase domain-containing protein / zinc finger protein-like protein	EDA16	1	1	0	401.494	±	26.3638	1012.84	±	86.4756	457.372	±	66.4828	1506.04	±	161.119
AT1G61150	LisH and RanBPM domains containing protein	AT1G61150	0	1	0	516.74	±	37.5321	599.226	±	69.9661	512.67	±	6.02439	734.959	±	18.4683
AT1G61170	hypothetical protein	AT1G61170	1	1	0	89.7708	±	18.8662	46.0481	±	8.42349	132.698	±	28.5471	69.9136	±	8.41235
AT1G61190	LRR and NB-ARC domains-containing disease resistance protein	AT1G61190	0	1	0	577.388	±	2.99729	1208.72	±	187.738	663.437	±	69.2316	1139.72	±	79.7009
AT1G61240	lysine ketoglutarate reductase trans-splicing-like protein (DUF707)	AT1G61240	0	1	0	176.093	±	31.0822	88.532	±	17.5857	185.381	±	19.4924	85.068	±	9.3168
AT1G61250	secretory carrier 3	SC3	1	1	0	832.417	±	41.953	2059.5	±	259.411	1210.82	±	90.5629	2945.02	±	106.686
AT1G61260	cotton fiber (DUF761)	AT1G61260	0	1	0	58.7333	±	11.2522	162	±	34.9756	56.4681	±	11.1517	255.482	±	24.4958
AT1G61275	U12	U12	0	1	0	2.59018	±	2.08179	21.6008	±	4.62388	1.76701	±	0.556815	29.5982	±	5.60407
AT1G61280	Phosphatidylinositol N-acetylglucosaminyltransferase, GPI19/PIG-P subunit	AT1G61280	0	1	0	17.2237	±	4.52425	73.21	±	10.9266	16.8603	±	5.64998	69.9766	±	23.2945
AT1G61340	F-box family protein	FBS1	0	1	0	27.7582	±	5.1247	505.493	±	69.1286	30.6728	±	7.89604	552.437	±	18.0773
AT1G61360	S-locus lectin protein kinase family protein	AT1G61360	0	1	0	258.07	±	54.6768	1051.52	±	356.081	317.122	±	102.585	1122.1	±	146.366
AT1G61370	S-locus lectin protein kinase family protein	AT1G61370	0	1	0	61.2937	±	7.70748	549.179	±	153.23	74.3443	±	4.27211	635.945	±	48.8078
AT1G61380	S-domain-1 29	SD1-29	0	1	0	233.277	±	61.518	947.513	±	298.845	255.565	±	36.1126	901.778	±	54.5649
AT1G61400	S-locus lectin protein kinase family protein	AT1G61400	0	1	0	61.3042	±	10.6111	124.721	±	4.17457	52.1952	±	7.15328	131.112	±	8.74567
AT1G61410	DNA double-strand break repair and VJ recombination XRCC4	AT1G61410	0	1	0	11.5595	±	6.97089	41.8806	±	5.40601	14.4588	±	0.837597	63.1539	±	14.0117
AT1G61415	CAP-gly domain linker	AT1G61415	0	1	0	28.6115	±	7.93109	98.9374	±	15.4486	32.0463	±	8.07605	142.204	±	29.4798
AT1G61420	S-locus lectin protein kinase family protein	AT1G61420	0	1	0	97.6427	±	21.5004	239.398	±	64.5657	101.193	±	19.4824	345.228	±	63.3897
AT1G61430	S-locus lectin protein kinase family protein	AT1G61430	1	1	0	171.298	±	6.44505	356.891	±	20.6143	185.719	±	30.6832	526.91	±	51.7169
AT1G61460	G-type lectin S-receptor-like Serine/Threonine-kinase	AT1G61460	0	1	0	35.1908	±	10.2228	84.4754	±	12.1644	35.8771	±	3.50211	90.6457	±	15.4874
AT1G61470	Polynucleotidyl transferase, ribonuclease H-like superfamily protein	AT1G61470	0	1	0	6.65202	±	3.35624	87.5808	±	16.9819	6.06273	±	2.49825	69.7713	±	7.879
AT1G61490	S-locus lectin protein kinase family protein	AT1G61490	1	1	1	55.9261	±	19.6805	69.2849	±	23.9559	62.3885	±	19.6021	245.876	±	76.8468
AT1G61520	PSI type III chlorophyll a/b-binding protein	LHCA3	0	1	0	43322.6	±	15366.9	29926.6	±	2943.18	68902.2	±	13698	22608.1	±	3745.62
AT1G61550	S-locus lectin protein kinase family protein	AT1G61550	0	1	0	7.49115	±	2.80059	63.9277	±	30.0019	8.89214	±	2.06324	44.6142	±	7.6585
AT1G61560	Seven transmembrane MLO family protein	MLO6	0	1	0	177.173	±	13.032	342.591	±	104.369	189.702	±	45.3234	420.285	±	44.3661
AT1G61570	translocase of the inner mitochondrial membrane 13	TIM13	1	1	0	284.28	±	9.45348	473.603	±	63.2955	169.811	±	36.7551	384.366	±	73.0705
AT1G61590	Protein kinase superfamily protein	AT1G61590	0	1	0	257.199	±	58.0852	46.3509	±	21.9232	190.439	±	33.1277	37.6915	±	8.13247
AT1G61610	S-locus lectin protein kinase family protein	AT1G61610	0	1	0	10.1379	±	10.2243	310.265	±	135.174	12.216	±	8.71114	353.854	±	96.2894
AT1G61620	phosphoinositide binding protein	AT1G61620	0	1	0	609.287	±	61.2424	863.3	±	75.7021	564.436	±	51.8355	769.764	±	14.8304
AT1G61640	Protein kinase superfamily protein	AT1G61640	0	1	0	206.453	±	54.8398	879.638	±	213.657	121.455	±	14.3055	858.026	±	79.9347
AT1G61660	basic helix-loop-helix (bHLH) DNA-binding superfamily protein	AT1G61660	0	1	0	315.406	±	49.7649	677.535	±	108.099	231.353	±	35.3282	587.572	±	15.7194
AT1G61667	serine protease, putative (Protein of unknown function, DUF538)	AT1G61667	1	1	0	142.677	±	12.486	58.5852	±	14.2464	46.0724	±	9.16673	38.3295	±	15.7177
AT1G61730	DNA-binding storekeeper protein-related transcriptional regulator	AT1G61730	0	1	0	531.517	±	34.4879	801.711	±	158	401.414	±	65.1433	645.245	±	69.294
AT1G61740	Sulfite exporter TauE/SafE family protein	AT1G61740	0	1	0	3733.66	±	1051.08	1532.51	±	519.197	2486.12	±	598.225	1020.57	±	242.218
AT1G61795	PAK-box/P21-Rho-binding family protein	AT1G61795	0	1	0	56.5871	±	9.91961	17.3722	±	8.69719	50.4574	±	14.5982	16.9467	±	3.21938
AT1G61800	glucose-6-phosphate/phosphate translocator 2	GPT2	0	1	0	13.4789	±	19.4897	2043.6	±	1024.03	35.5945	±	33.7854	3246.99	±	1586.57
AT1G61840	Cysteine/Histidine-rich C1 domain family protein	AT1G61840	1	1	0	27.3309	±	6.59185	2.00443	±	2.05637	51.7696	±	8.34083	3.07168	±	1.81298
AT1G61860	Protein kinase superfamily protein	AT1G61860	0	1	0	22.7321	±	1.8079	42.2752	±	4.82046	15.3657	±	3.88272	37.653	±	9.1461
AT1G61870	pentatricopeptide repeat 336	PPR336	1	1	0	623.96	±	92.2786	853.197	±	109.842	359.105	±	38.8215	690.349	±	86.8896
AT1G61890	MATE efflux family protein	AT1G61890	1	1	0	468.354	±	58.3308	1149.47	±	15.6984	308.805	±	47.9779	881.807	±	156.877
AT1G61900	hypothetical protein	AT1G61900	0	1	0	448.923	±	43.2983	225.613	±	18.2558	457.15	±	11.3949	230.046	±	44.0551
AT1G61950	calcium-dependent protein kinase 19	CPK19	1	1	1	23.1721	±	2.09405	3.08481	±	2.19831	4.80517	±	3.30373	5.55e-17	±	7.54807e-33
AT1G61990	Mitochondrial transcription termination factor family protein	AT1G61990	1	0	1	244.835	±	17.0787	234.897	±	22.0547	169.844	±	15.3435	221.21	±	4.6327
AT1G62040	Ubiquitin-like superfamily protein	ATG8C	1	1	0	352.021	±	17.9934	251.451	±	16.5707	397.608	±	14.5725	284.344	±	15.97
AT1G62150	Mitochondrial transcription termination factor family protein	AT1G62150	1	0	0	98.8058	±	2.14874	95.8062	±	5.79598	54.5808	±	3.15632	52.6203	±	2.80877
AT1G62200	Major facilitator superfamily protein	PTR6	0	1	1	347.911	±	13.6225	666.42	±	91.2818	446.192	±	21.8279	585.813	±	55.9118
AT1G62280	SLAC1 homologue 1	SLAH1	0	1	0	53.3769	±	44.6201	3.07799	±	1.17209	53.501	±	10.0419	3.08583	±	0.858884
AT1G62300	WRKY family transcription factor	WRKY6	0	1	0	292.421	±	37.4725	1696.32	±	395.432	337.807	±	88.351	1486.19	±	95.9286
AT1G62305	Core-2/I-branching beta-1,6-N-acetylglucosaminyltransferase family protein	AT1G62305	0	1	0	76.8957	±	2.24844	224.457	±	57.3423	84.1093	±	2.96452	230.114	±	52.059
AT1G62330	O-fucosyltransferase family protein	AT1G62330	0	1	0	432.605	±	47.7872	205.35	±	34.7113	396.04	±	26.8672	189.724	±	8.49283
AT1G62350	Pentatricopeptide repeat (PPR) superfamily protein	AT1G62350	1	0	0	34.6505	±	5.97816	34.5802	±	8.02442	13.8401	±	2.50829	28.2877	±	0.295751
AT1G62355	MIR413	MIR413	0	1	0	6.96124	±	2.98899	12.2757	±	1.19663	3.26966	±	2.05826	13.4557	±	2.03674
AT1G62390	Octicosapeptide/Phox/Bem1p (PB1) domain-containing protein / tetratricopeptide repeat (TPR)-containing protein	Phox2	1	1	0	2203.98	±	74.4023	2619.28	±	223.603	1653.26	±	135.284	2074.89	±	138.832
AT1G62400	Protein kinase superfamily protein	HT1	0	1	0	57.8882	±	17.2157	26.9057	±	9.46495	56.4082	±	7.95798	18.2208	±	2.1708
AT1G62422	hypothetical protein	AT1G62422	0	1	0	118.385	±	28.1522	339.881	±	29.5456	166.921	±	25.5092	413.216	±	52.9311
AT1G62440	leucine-rich repeat/extensin 2	LRX2	0	1	1	208.148	±	23.0546	34.3212	±	13.3597	124.155	±	40.919	54.235	±	6.30026
AT1G62480	Vacuolar calcium-binding protein-like protein	AT1G62480	1	1	0	5549.68	±	817.046	940.068	±	111.288	2335.31	±	399.01	596.863	±	45.2431
AT1G62500	Bifunctional inhibitor/lipid-transfer protein/seed storage 2S albumin superfamily protein	AT1G62500	1	1	1	749.991	±	78.4895	231.67	±	29.3604	399.314	±	58.8316	213.771	±	17.3833
AT1G62520	sulfated surface-like glycoprotein	AT1G62520	0	1	0	40.3013	±	7.39208	22.2236	±	5.70348	64.9998	±	22.6713	16.0224	±	2.7209
AT1G62570	flavin-monooxygenase glucosinolate S-oxygenase 4	FMO GS-OX4	1	1	0	486.806	±	92.4298	2223.1	±	706.774	231.08	±	22.2813	1065.22	±	272.992
AT1G62600	Flavin-binding monooxygenase family protein	AT1G62600	1	1	0	305.098	±	10.025	420.61	±	52.0862	355.053	±	31.2236	537.942	±	48.6531
AT1G62630	Disease resistance protein (CC-NBS-LRR class) family	AT1G62630	0	1	0	142.076	±	14.2209	107.547	±	12.0909	170.492	±	12.6489	106.964	±	16.6935
AT1G62640	3-ketoacyl-acyl carrier protein synthase III	KAS III	0	1	0	796.02	±	163.251	468.371	±	64.7955	642.267	±	73.7797	300.074	±	70.7693
AT1G62690	hypothetical protein	AT1G62690	0	1	1	1.20402	±	1.5555	7.15919	±	0.701805	2.49751	±	0.752741	1.30914	±	1.26405
AT1G62730	Terpenoid synthases superfamily protein	AT1G62730	0	1	0	93.8724	±	22.6927	234.184	±	27.8862	79.4373	±	5.18953	191.79	±	10.6677
AT1G62740	stress-inducible protein	Hop2	1	1	0	745.92	±	26.3882	1479.59	±	192.94	580.413	±	52.6373	1269.08	±	145.039
AT1G62770	Plant invertase/pectin methylesterase inhibitor superfamily protein	AT1G62770	0	1	0	186.661	±	33.2576	37.2496	±	19.1986	127.308	±	26.3226	41.0816	±	24.245
AT1G62840	ankyrin repeat/KH domain protein (DUF1442)	AT1G62840	1	1	0	33.4521	±	3.20212	109.038	±	27.899	48.4986	±	5.56937	156.947	±	20.3514
AT1G62850	Class I peptide chain release factor	AT1G62850	0	1	0	280.7	±	26.2703	438.868	±	80.8189	280.017	±	31.2677	434.291	±	19.4299
AT1G62870	hypothetical protein	AT1G62870	1	0	0	66.1649	±	7.67729	57.1388	±	5.19962	49.884	±	5.86711	35.9591	±	5.35878
AT1G62914	pentatricopeptide (PPR) repeat-containing protein	AT1G62914	0	1	0	86.214	±	2.67212	31.5173	±	6.37404	61.4973	±	18.2997	28.8266	±	3.61716
AT1G62975	basic helix-loop-helix (bHLH) DNA-binding superfamily protein	AT1G62975	1	0	1	43.5636	±	10.0103	75.4678	±	20.3878	24.0446	±	0.823679	13.5294	±	1.05618
AT1G62980	expansin A18	EXPA18	0	1	0	151.968	±	12.7064	21.3197	±	12.1732	79.0918	±	14.7524	21.3501	±	6.81096
AT1G63000	nucleotide-rhamnose synthase/epimerase-reductase	NRS/ER	1	1	0	1338.66	±	122.521	818.663	±	163.613	912.193	±	89.8563	659.342	±	19.5342
AT1G63010	Major Facilitator Superfamily with SPX (SYG1/Pho81/XPR1) domain-containing protein	AT1G63010	0	1	0	725.227	±	71.8406	1483.59	±	81.6489	677.318	±	27.7216	1246.32	±	138.573
AT1G63080	Pentatricopeptide repeat (PPR) superfamily protein	AT1G63080	1	1	0	52.7145	±	1.31712	18.0566	±	1.38832	58.413	±	9.14034	29.0913	±	1.956
AT1G63100	GRAS family transcription factor	AT1G63100	0	1	0	235.081	±	44.304	96.3832	±	7.73319	221.414	±	53.9317	79.6371	±	22.6339
AT1G63110	GPI transamidase subunit PIG-U	AT1G63110	0	1	0	597.757	±	5.28217	385.225	±	77.7623	723.115	±	49.7387	445.021	±	18.1671
AT1G63170	Zinc finger, C3HC4 type (RING finger) family protein	AT1G63170	0	1	0	338.226	±	8.82019	437.19	±	14.002	294.426	±	28.3738	423.536	±	41.9751
AT1G63220	Calcium-dependent lipid-binding (CaLB domain) family protein	AT1G63220	0	1	0	215.09	±	19.6425	108.713	±	19.1396	151.804	±	10.2855	109.983	±	24.9983
AT1G63250	DEA(D/H)-box RNA helicase family protein	AT1G63250	1	1	0	120.603	±	25.9548	175.335	±	13.9308	57.904	±	5.90526	145.587	±	28.4006
AT1G63260	tetraspanin10	TET10	1	1	0	227.243	±	27.7727	103.538	±	33.8455	139.03	±	35.8062	60.2945	±	8.12611
AT1G63300	Myosin heavy chain-related protein	AT1G63300	0	1	0	225.212	±	13.0814	101.898	±	10.7389	198.628	±	25.7352	115.671	±	15.5316
AT1G63440	heavy metal atpase 5	HMA5	0	1	1	149.14	±	7.50904	453.439	±	40.4074	209.996	±	37.0032	387.511	±	42.3659
AT1G63450	root hair specific 8	RHS8	1	1	1	56.7346	±	7.74563	7.57603	±	2.68863	12.1571	±	4.26922	7.72276	±	3.80081
AT1G63470	AT hook motif DNA-binding family protein	AT1G63470	0	1	0	244.416	±	24.2826	171.746	±	15.3403	265.582	±	41.1973	174.504	±	17.9794
AT1G63530	hypothetical protein	AT1G63530	0	1	0	74.5925	±	11.6198	166.287	±	15.4999	56.4436	±	24.2036	165.599	±	21.5136
AT1G63600	Receptor-like protein kinase-related family protein	AT1G63600	1	1	0	9.09225	±	1.51697	0.717941	±	1.23683	4.51763	±	1.84301	5.55e-17	±	7.54807e-33
AT1G63630	Tetratricopeptide repeat (TPR)-like superfamily protein	AT1G63630	0	1	0	7.00492	±	0.424343	1.36925	±	0.630639	8.81197	±	1.76272	3.08583	±	0.858884
AT1G63640	P-loop nucleoside triphosphate hydrolases superfamily protein with CH (Calponin Homology) domain-containing protein	AT1G63640	0	1	0	381.377	±	29.8137	272.945	±	8.70504	347.927	±	25.4823	269.933	±	24.7329
AT1G63660	GMP synthase (glutamine-hydrolyzing), putative / glutamine amidotransferase	AT1G63660	1	0	0	831.954	±	94.028	891.394	±	97.8937	566.4	±	28.0016	711.579	±	25.7695
AT1G63670	hypothetical protein (DUF3741)	TRM12	0	1	0	330.186	±	34.2775	111.322	±	13.0958	212.447	±	42.9103	98.3912	±	24.4661
AT1G63690	SIGNAL PEPTIDE PEPTIDASE-LIKE 2	SPPL2	0	1	0	1424.84	±	123.955	457.952	±	23.7642	1648.63	±	60.2336	454.735	±	45.72
AT1G63720	hydroxyproline-rich glycoprotein family protein	AT1G63720	0	1	0	76.2842	±	9.21755	743.863	±	57.801	92.6631	±	29.5892	1057.07	±	126.402
AT1G63750	Disease resistance protein (TIR-NBS-LRR class) family	AT1G63750	0	1	0	129.88	±	23.7233	355.049	±	50.8358	172.479	±	27.231	341.727	±	13.8871
AT1G63780	Ribosomal RNA processing Brix domain protein	IMP4	1	1	0	390.164	±	29.3559	587.961	±	41.6362	221.787	±	31.6763	486.05	±	95.8539
AT1G63800	ubiquitin-conjugating enzyme 5	UBC5	0	1	0	689.939	±	98.1172	229.604	±	15.6469	799.745	±	183.381	227.302	±	54.6568
AT1G63810	nucleolar protein	AT1G63810	1	1	0	522.706	±	87.9839	620.029	±	27.499	339.344	±	18.6346	518.265	±	51.1052
AT1G63820	CCT motif family protein	AT1G63820	0	1	0	10.9795	±	7.42393	60.9981	±	13.7371	5.32596	±	0.548057	38.1954	±	18.6771
AT1G63830	PLAC8 family protein	AT1G63830	0	1	0	407.6	±	84.2077	1506.29	±	142.36	526.778	±	46.9375	1916.51	±	207.693
AT1G63840	RING/U-box superfamily protein	AT1G63840	0	1	0	191.171	±	22.9695	472.131	±	51.3995	165.702	±	28.6226	416.596	±	81.352
AT1G63850	BTB/POZ domain-containing protein	AT1G63850	0	1	0	324.81	±	36.9966	204.012	±	21.3705	391.977	±	15.2285	214.998	±	16.6336
AT1G63900	E3 Ubiquitin ligase family protein	DAL1	0	1	0	354.419	±	4.368	467.255	±	27.5925	386.765	±	53.6723	493.586	±	35.1589
AT1G63980	D111/G-patch domain-containing protein	AT1G63980	1	1	0	1639.58	±	149.981	1010.9	±	51.997	1240.36	±	71.6166	776.866	±	33.0064
AT1G63990	sporulation 11-2	SPO11-2	1	1	0	232.405	±	14.5962	153.661	±	15.7834	166.005	±	12.1913	114.954	±	3.28949
AT1G64060	respiratory burst oxidase protein F	RBOH F	0	1	0	307.902	±	34.4227	447.146	±	22.4005	222.249	±	20.473	433.457	±	60.208
AT1G64065	Late embryogenesis abundant (LEA) hydroxyproline-rich glycoprotein family	AT1G64065	0	1	0	21.315	±	10.6236	82.8728	±	39.4695	28.9726	±	6.52662	158.608	±	28.7524
AT1G64100	pentatricopeptide (PPR) repeat-containing protein	AT1G64100	0	1	0	70.943	±	6.50806	158.231	±	35.0635	60.5952	±	11.8929	192.764	±	32.9196
AT1G64105	NAC domain containing protein 27	NAC027	0	1	0	63.0992	±	11.2852	148.813	±	27.5673	53.6091	±	12.3129	181.55	±	35.3768
AT1G64110	P-loop containing nucleoside triphosphate hydrolases superfamily protein	DAA1	0	1	0	18.2812	±	1.13821	82.711	±	28.3311	13.9264	±	3.76025	45.6161	±	12.5934
AT1G64180	intracellular protein transport protein USO1-like protein	AT1G64180	1	1	0	87.4782	±	6.9956	57.1826	±	4.39056	78.485	±	15.637	25.4601	±	8.89635
AT1G64210	Leucine-rich repeat protein kinase family protein	AT1G64210	1	0	1	34.8638	±	2.58167	17.4873	±	3.67649	7.13638	±	5.25644	8.27714	±	1.69153
AT1G64230	ubiquitin-conjugating enzyme 28	UBC28	0	1	0	4094.26	±	225.975	2228.64	±	174.985	4713.12	±	405.982	2351.75	±	209.693
AT1G64250	transposable_element_gene	AT1G64250	0	1	1	26.8113	±	5.97055	6.06955	±	1.13559	16.9162	±	1.94864	10.8533	±	2.07225
AT1G64270	transposable_element_gene	AT1G64270	0	1	0	139.456	±	10.996	73.2877	±	6.55429	123.861	±	14.8835	59.8395	±	7.14695
AT1G64280	regulatory protein (NPR1)	NPR1	1	1	0	491.512	±	34.711	1289.92	±	96.2164	668.538	±	39.0066	1850.29	±	61.2743
AT1G64290	F-box protein-like protein	AT1G64290	0	1	0	0.755152	±	1.30796	115.104	±	7.92517	5.55e-17	±	7.54807e-33	101.87	±	28.6335
AT1G64330	myosin heavy chain-like protein	AT1G64330	0	1	0	509.987	±	149.008	119.867	±	49.495	268.078	±	59.9796	96.1218	±	1.25518
AT1G64340	Serine/Threonine-kinase	AT1G64340	1	1	1	5.55e-17	±	7.54807e-33	66.3872	±	22.1564	5.55e-17	±	7.54807e-33	6.90409	±	3.85906
AT1G64355	1-acyl-sn-glycerol-3-phosphate acyltransferase	AT1G64355	0	1	0	409.174	±	12.6894	135.672	±	45.6409	448.886	±	69.0963	118.256	±	8.97868
AT1G64390	glycosyl hydrolase 9C2	GH9C2	0	1	0	1495.8	±	304.131	612.063	±	91.7066	1183.31	±	89.0759	626.051	±	65.3589
AT1G64405	hypothetical protein	AT1G64405	0	1	0	20.0924	±	2.42552	5.40545	±	1.94594	12.0697	±	4.0075	3.90991	±	0.924977
AT1G64450	Glycine-rich protein family	AT1G64450	0	1	0	137.547	±	13.694	44.7185	±	4.83526	168.803	±	23.3207	28.854	±	17.8581
AT1G64480	calcineurin B-like protein 8	CBL8	1	1	1	13.9016	±	7.22902	0.361405	±	0.622588	0.652425	±	1.09504	5.55e-17	±	7.54807e-33
AT1G64490	DEK, chromatin associated protein	AT1G64490	0	1	0	105.57	±	21	145.409	±	18.651	69.6482	±	8.14718	125.153	±	14.4438
AT1G64520	regulatory particle non-ATPase 12A	RPN12a	1	1	0	1113.92	±	76.7233	1801.47	±	116.688	1218.48	±	40.3752	2036.3	±	49.6573
AT1G64560	pseudogene of Ribosomal RNA adenine dimethylase family protein	AT1G64560	0	1	0	14.1214	±	3.32342	49.9596	±	8.40152	14.889	±	5.54578	74.85	±	4.96581
AT1G64561	hypothetical protein	AT1G64561	0	1	0	18.5942	±	6.31173	42.5216	±	10.5973	17.978	±	1.01051	53.8498	±	6.32966
AT1G64563	AT1G64563	AT1G64563	0	1	0	29.4489	±	3.22207	108.794	±	39.0804	27.7502	±	3.95136	118.07	±	9.51526
AT1G64600	copper ion binding / methyltransferase	AT1G64600	1	1	0	175.195	±	13.063	235.429	±	24.0453	102.767	±	8.43907	153.997	±	32.0371
AT1G64610	Transducin/WD40 repeat-like superfamily protein	AT1G64610	1	1	0	111.622	±	21.9201	771.074	±	52.9327	165.149	±	16.0329	1114.24	±	207.77
AT1G64625	Serine/threonine-protein kinase WNK (With No Lysine)-like protein	AT1G64625	0	1	0	16.0026	±	4.23896	6.9967	±	4.76556	35.4608	±	5.63096	9.70698	±	6.48136
AT1G64640	early nodulin-like protein 8	ENODL8	0	1	0	629.836	±	110.268	34.093	±	13.6249	652.224	±	80.7481	40.7372	±	8.11668
AT1G64650	Major facilitator superfamily protein	AT1G64650	0	1	0	1428.05	±	99.9579	862.134	±	66.2168	1319.6	±	93.1573	804.996	±	84.699
AT1G64670	alpha/beta-Hydrolases superfamily protein	BDG1	0	1	0	204.891	±	79.2628	87.6127	±	6.30425	214.384	±	29.8128	94.8914	±	10.1916
AT1G64710	GroES-like zinc-binding alcohol dehydrogenase family protein	AT1G64710	1	1	0	358.194	±	15.7448	1288.86	±	125.343	435.749	±	34.8437	1939.6	±	219.876
AT1G64720	Polyketide cyclase/dehydrase and lipid transport superfamily protein	CP5	0	1	0	12925.4	±	5490.86	3393.22	±	1938.3	21304.6	±	7658.83	3942.32	±	1378.25
AT1G64740	alpha-1 tubulin	TUA1	1	1	0	403.675	±	35.9516	551.675	±	78.6412	531.64	±	33.1746	616.592	±	38.2706
AT1G64880	Ribosomal protein S5 family protein	AT1G64880	1	0	1	989.754	±	77.3829	941.648	±	83.6883	547.099	±	10.9704	679.234	±	26.2456
AT1G64940	cytochrome P450, family 87, subfamily A, polypeptide 6	CYP89A6	1	1	1	4.05266	±	3.28828	145.035	±	69.6507	1.80176	±	0.764875	9.48602	±	3.08914
AT1G64950	cytochrome P450, family 89, subfamily A, polypeptide 5	CYP89A5	0	1	0	436.15	±	104.469	1716.77	±	510.779	494.124	±	115.471	1132.33	±	356.387
AT1G64990	GPCR-type G protein 1	GTG1	0	1	1	450.149	±	25.1861	321.722	±	16.1446	380.325	±	25.0131	405.727	±	35.5552
AT1G65000	F-box only protein	AT1G65000	0	1	0	99.1554	±	7.05727	51.5686	±	5.55604	83.8794	±	6.09356	67.0568	±	13.303
AT1G65010	WEB family protein (DUF827)	AT1G65010	0	1	0	1292.5	±	82.285	455.539	±	56.2518	836.149	±	76.7585	412.909	±	119.599
AT1G65030	Transducin/WD40 repeat-like superfamily protein	AT1G65030	1	1	0	290.863	±	5.7487	548.35	±	34.827	189.19	±	20.4946	422.132	±	82.4765
AT1G65040	RING/U-box superfamily protein	Hrd1B	0	1	0	441.599	±	81.2178	689.182	±	25.8866	437.321	±	68.5921	943.437	±	56.495
AT1G65060	4-coumarate:CoA ligase 3	4CL3	1	1	0	107.251	±	28.7663	1539.51	±	279.122	73.6839	±	31.3026	845.511	±	43.023
AT1G65070	DNA mismatch repair protein MutS, type 2	AT1G65070	0	1	0	410.295	±	68.5224	281.77	±	49.7297	448.798	±	29.6159	258.039	±	23.8768
AT1G65180	Cysteine/Histidine-rich C1 domain family protein	AT1G65180	0	1	0	32.5584	±	6.99053	15.6821	±	4.52605	26.3405	±	4.02116	7.27589	±	5.13575
AT1G65190	Protein kinase superfamily protein	AT1G65190	0	1	0	270.768	±	97.9439	588.438	±	32.8622	335.606	±	34.5182	620.729	±	16.2273
AT1G65240	Eukaryotic aspartyl protease family protein	AT1G65240	0	1	0	12.1315	±	1.7114	51.304	±	17.6921	14.5943	±	3.94447	35.6142	±	12.7225
AT1G65250	Protein kinase superfamily protein	AT1G65250	0	1	0	41.3822	±	12.9039	94.8736	±	4.46799	39.7118	±	9.8671	137.214	±	7.78207
AT1G65290	mitochondrial acyl carrier protein 2	mtACP2	1	0	0	1671.87	±	91.638	1780.39	±	99.6413	1202.05	±	97.3658	1384.88	±	77.867
AT1G65295	ubiquitin carboxyl-terminal hydrolase	AT1G65295	1	1	0	191.943	±	10.6091	57.4044	±	6.10449	137.128	±	21.8543	43.5072	±	10.2883
AT1G65310	xyloglucan endotransglucosylase/hydrolase 17	XTH17	1	1	0	216.557	±	55.2514	33.5039	±	19.4308	71.6884	±	20	20.5813	±	8.61189
AT1G65320	Cystathionine beta-synthase (CBS) family protein	CBSX6	0	1	0	389.867	±	48.9385	164.797	±	27.7637	382.785	±	10.7347	119.347	±	15.5788
AT1G65380	Leucine-rich repeat (LRR) family protein	CLV2	0	1	0	162.602	±	13.3319	85.6245	±	19.6582	183.422	±	17.5217	83.171	±	13.1205
AT1G65420	antigen receptor-like protein (DUF565)	NPQ7	0	1	0	117.774	±	20.2403	58.6122	±	7.95264	97.8298	±	21.7693	35.8812	±	7.53788
AT1G65430	IBR domain-containing protein	ARI8	0	1	0	386.167	±	18.8625	465.788	±	25.6425	404.3	±	14.1749	476.497	±	34.3193
AT1G65450	HXXXD-type acyl-transferase family protein	GLC	1	1	0	14.747	±	3.8252	8.12493	±	1.56799	49.3828	±	13.03	20.7904	±	3.15109
AT1G65486	transmembrane protein	AT1G65486	0	1	0	22.5973	±	7.86968	180.592	±	55.949	48.2827	±	21.6326	185.169	±	19.4406
AT1G65500	transmembrane protein	AT1G65500	1	1	0	39.9236	±	18.3116	339.083	±	189.851	195.584	±	108.805	684.464	±	59.2459
AT1G65520	delta(3), delta(2)-enoyl CoA isomerase 1	ECI1	0	1	0	151.479	±	14.9912	227.382	±	39.6796	120.066	±	15.5093	210.786	±	8.28131
AT1G65540	LETM1-like protein	LETM2	0	1	0	768.202	±	26.3254	1318.67	±	149.097	745.538	±	64.5835	1568.01	±	106.845
AT1G65560	Zinc-binding dehydrogenase family protein	AT1G65560	1	1	1	83.0287	±	12.6242	376.461	±	64.4324	58.9761	±	4.83936	176.212	±	12.0363
AT1G65570	Pectin lyase-like superfamily protein	AT1G65570	0	1	0	22.6429	±	4.1782	5.7435	±	3.11027	25.168	±	4.76726	2.52408	±	3.10358
AT1G65590	beta-hexosaminidase 3	HEXO3	0	1	0	386.075	±	84.0032	182.702	±	35.9092	476.766	±	106.736	133.384	±	13.4362
AT1G65610	Six-hairpin glycosidases superfamily protein	KOR2	0	1	0	182.198	±	19.2001	101.488	±	5.81681	133.341	±	18.8227	111.419	±	12.8689
AT1G65620	Lateral organ boundaries (LOB) domain family protein	AS2	0	1	0	31.7187	±	2.49485	16.438	±	4.16449	35.8724	±	12.4844	11.7921	±	3.28825
AT1G65650	Peptidase C12, ubiquitin carboxyl-terminal hydrolase 1	UCH2	0	1	0	354.332	±	35.348	453.017	±	13.2931	307.553	±	12.6921	429.263	±	54.206
AT1G65690	Late embryogenesis abundant (LEA) hydroxyproline-rich glycoprotein family	AT1G65690	1	1	0	97.7981	±	18.5561	242.502	±	18.6633	163.255	±	41.9355	334.713	±	11.9007
AT1G65790	receptor kinase 1	RK1	1	1	0	19.0419	±	17.2355	75.657	±	21.4297	111.768	±	24.4512	214.297	±	62.3197
AT1G65800	receptor kinase 2	RK2	1	0	0	304.92	±	59.587	502.971	±	45.267	738.437	±	92.1782	774.493	±	115.032
AT1G65820	microsomal glutathione s-transferase	AT1G65820	0	1	0	1333.93	±	84.4635	4256.93	±	307.262	1466.13	±	142.706	5052.72	±	635.883
AT1G65840	polyamine oxidase 4	PAO4	1	1	0	1359.28	±	16.3	1986.25	±	167.611	1037.93	±	55.2305	1910.07	±	162.177
AT1G65900	plant/protein	AT1G65900	0	1	0	162.806	±	33.5198	63.9532	±	20.1359	178.203	±	27.5281	65.1379	±	10.6765
AT1G65920	Regulator of chromosome condensation (RCC1) family with FYVE zinc finger domain-containing protein	AT1G65920	1	0	0	158.614	±	8.80895	177.869	±	46.7969	142.997	±	11.8888	87.0684	±	10.7163
AT1G65960	glutamate decarboxylase 2	GAD2	1	1	0	4723.89	±	359.252	3629.98	±	617.47	3713.94	±	305.56	2441.02	±	90.7871
AT1G65980	thioredoxin-dependent peroxidase 1	TPX1	0	1	0	2483.14	±	398.345	4716.7	±	851.933	2676.38	±	313.577	4760.1	±	712.076
AT1G65985	transmembrane protein, putative (DUF247)	AT1G65985	0	1	0	121.984	±	14.9601	47.2786	±	8.02886	119.869	±	7.71673	55.8303	±	7.84905
AT1G66070	Translation initiation factor eIF3 subunit	AT1G66070	1	1	0	312.254	±	13.8904	539.715	±	72.7471	200.66	±	30.8101	436.804	±	50.7967
AT1G66090	Disease resistance protein (TIR-NBS class)	AT1G66090	0	1	0	17.1545	±	8.4202	347.615	±	91.685	36.5423	±	15.7515	316.896	±	54.9034
AT1G66140	zinc finger protein 4	ZFP4	0	1	0	203.157	±	37.6142	41.9093	±	15.1464	204.409	±	18.7082	43.4853	±	7.98792
AT1G66150	transmembrane kinase 1	TMK1	0	1	0	1578.49	±	145.598	441.03	±	50.155	1494.9	±	205.493	402.845	±	36.9567
AT1G66170	RING/FYVE/PHD zinc finger superfamily protein	MMD1	0	1	0	1.68992	±	2.43906	7.68554	±	2.97722	5.55e-17	±	7.54807e-33	8.31074	±	2.703
AT1G66173	AT1G66173	AT1G66173	0	1	1	8.27065	±	3.17953	12.0593	±	4.19763	3.98686	±	4.16112	26.4772	±	2.11106
AT1G66180	Eukaryotic aspartyl protease family protein	AT1G66180	0	1	0	1437.03	±	200.692	564.816	±	176.809	1220.26	±	309.56	613.986	±	70.2502
AT1G66250	O-Glycosyl hydrolases family 17 protein	AT1G66250	1	1	1	194.506	±	10.1261	235.732	±	45.5734	175.344	±	13.1643	462.587	±	69.7584
AT1G66280	Glycosyl hydrolase superfamily protein	BGLU22	1	1	0	961.571	±	43.7704	351.176	±	91.073	1662.06	±	400.043	1091.74	±	293.534
AT1G66340	Signal transduction histidine kinase, hybrid-type, ethylene sensor	ETR1	0	1	0	501.392	±	10.6658	863.466	±	137.426	520.869	±	48.5268	950.378	±	37.856
AT1G66350	RGA-like 1	RGL1	0	1	1	164.492	±	24.2487	78.0238	±	6.40073	230.812	±	17.2021	56.6724	±	14.9979
AT1G66460	Protein kinase superfamily protein	AT1G66460	1	0	0	11.6465	±	5.73126	10.1294	±	1.98239	28.0308	±	2.27478	31.7303	±	10.2103
AT1G66480	plastid movement impaired 2	AT1G66480	0	1	0	49.0813	±	7.70777	237.76	±	77.2149	35.3107	±	6.28406	185.044	±	31.9369
AT1G66500	Pre-mRNA cleavage complex II	AT1G66500	0	1	0	45.5853	±	3.24064	320.696	±	33.1353	44.4264	±	8.09853	303.065	±	75.3811
AT1G66540	Cytochrome P450 superfamily protein	AT1G66540	0	1	0	33.1932	±	6.5268	358.742	±	110.147	56.8325	±	52.4339	467.597	±	66.916
AT1G66570	sucrose-proton symporter 7	SUC7	1	1	1	0.965126	±	0.839309	203.771	±	64.1359	5.55e-17	±	7.54807e-33	69.2741	±	14.3156
AT1G66580	senescence associated gene 24	SAG24	1	1	0	3000.15	±	172.116	9779.69	±	785.289	2005.74	±	112.586	5177.63	±	273.903
AT1G66590	cytochrome c oxidase 19-1	COX19-1	0	1	0	49.3462	±	8.30075	174.964	±	19.218	43.2407	±	11.6371	151.754	±	28.5304
AT1G66600	ABA overly sensitive mutant 3	ABO3	0	1	0	4.34468	±	5.17159	174.336	±	19.7758	37.5885	±	23.1239	259.549	±	108.81
AT1G66610	TRAF-like superfamily protein	AT1G66610	0	1	0	0.262776	±	0.455141	8.80061	±	2.13757	0.369972	±	0.632391	16.2993	±	7.01721
AT1G66680	S-adenosyl-L-methionine-dependent methyltransferases superfamily protein	AR401	0	1	0	545.909	±	9.69532	962.097	±	208.064	645.11	±	17.8469	1041.64	±	43.3133
AT1G66700	S-adenosyl-L-methionine-dependent methyltransferases superfamily protein	PXMT1	0	1	0	9.1722	±	8.57033	1045.7	±	725.942	107.992	±	77.9269	673.42	±	205.951
AT1G66725	MIR163	MIR163	0	1	0	36.5741	±	14.3751	730.132	±	239.081	106.804	±	113.022	1391.47	±	667.693
AT1G66740	ASF1 like histone chaperone	SGA2	0	1	0	165.075	±	11.4259	240.183	±	3.25981	176.239	±	16.1986	259.941	±	7.3605
AT1G66760	MATE efflux family protein	AT1G66760	0	1	0	275.065	±	60.4593	688.29	±	186.498	337.797	±	48.8747	491.468	±	94.6376
AT1G66780	MATE efflux family protein	AT1G66780	0	1	0	1.96815	±	1.96644	55.1759	±	30.7909	10.3693	±	4.59615	81.77	±	33.9508
AT1G66800	NAD(P)-binding Rossmann-fold superfamily protein	AT1G66800	0	1	0	48.3841	±	4.8358	9.07864	±	6.58093	43.3695	±	10.8213	14.8324	±	11.5273
AT1G66810	Zinc finger C-x8-C-x5-C-x3-H type family protein	AT1G66810	1	0	0	14.8727	±	4.94517	18.8093	±	4.46909	40.3823	±	10.0572	48.4207	±	5.60899
AT1G66870	Carbohydrate-binding X8 domain superfamily protein	AT1G66870	1	1	0	5.55e-17	±	7.54807e-33	1.66994	±	1.45963	0.733918	±	1.25457	8.24396	±	2.66566
AT1G66880	Protein kinase superfamily protein	AT1G66880	1	1	0	331.312	±	49.0273	3120.23	±	200.607	515.634	±	124.966	4680.98	±	183.506
AT1G66890	50S ribosomal-like protein	AT1G66890	0	1	0	139.548	±	14.1232	67.5367	±	13.3261	141.971	±	12.7466	51.5	±	11.066
AT1G66910	Protein kinase superfamily protein	AT1G66910	0	1	0	141.61	±	25.2458	274.808	±	40.5844	210.447	±	12.636	291.631	±	26.4305
AT1G66920	Protein kinase superfamily protein	AT1G66920	0	1	0	100.886	±	1.48251	363.3	±	87.8026	136.852	±	63.9506	282.87	±	44.2728
AT1G66930	Protein kinase superfamily protein	AT1G66930	0	1	0	32.0083	±	13.8239	5.07431	±	4.49675	43.415	±	5.8613	16.2832	±	7.3435
AT1G66940	kinase-like protein	AT1G66940	0	1	0	519.843	±	75.6037	161.033	±	61.0075	619.773	±	80.2904	146.03	±	12.7195
AT1G66950	pleiotropic drug resistance 11	ABCG39	0	1	1	17.3401	±	3.70753	4.07855	±	1.00018	15.3399	±	4.21641	13.4746	±	0.998226
AT1G66960	Terpenoid cyclases family protein	LUP5	1	0	0	9.62513	±	5.36962	6.1498	±	4.57151	55.5705	±	21.2229	31.3484	±	4.22028
AT1G66970	SHV3-like 2	SVL2	1	0	0	1578.94	±	219.245	2634.48	±	812.002	4939.28	±	266.787	4231.99	±	151.76
AT1G67000	Protein kinase superfamily protein	AT1G67000	1	1	0	4.89892	±	2.04603	101.863	±	16.0061	26.9226	±	8.1521	171.238	±	31.9221
AT1G67030	zinc finger protein 6	ZFP6	1	0	0	191.011	±	21.1774	180.276	±	30.6014	117.691	±	20.5762	118.176	±	2.94502
AT1G67040	DnaA initiator-associating protein	TRM22	0	1	0	127.296	±	3.14116	60.6084	±	9.12483	136.596	±	20.6144	55.1401	±	8.7614
AT1G67060	peptidase M50B-like protein	AT1G67060	1	1	1	164.499	±	5.19025	305.609	±	16.0303	201.721	±	9.46845	523.396	±	45.0188
AT1G67080	abscisic acid (aba)-deficient 4	ABA4	0	1	0	406.024	±	51.6277	272.993	±	50.9619	438.319	±	51.6501	264.318	±	30.7235
AT1G67110	cytochrome P450, family 735, subfamily A, polypeptide 2	CYP735A2	1	1	0	75.2075	±	16.8198	17.4376	±	6.70989	17.6422	±	11.6353	6.63461	±	4.68315
AT1G67120	midasin-like protein	AT1G67120	1	0	0	1152.58	±	226.649	1188.01	±	104.146	635.368	±	17.8168	987.219	±	143.236
AT1G67160	F-box/kelch-repeat protein, putative (DUF295)	AT1G67160	0	1	0	0.538961	±	0.933508	3.04253	±	0.819657	5.55e-17	±	7.54807e-33	5.20968	±	2.18301
AT1G67250	Proteasome maturation factor UMP1	AT1G67250	0	1	0	405.289	±	50.3379	709.746	±	91.9451	436.772	±	42.028	658.204	±	43.8422
AT1G67265	ROTUNDIFOLIA like 21	RTFL21	0	1	0	53.7912	±	14.0071	5.55e-17	±	7.54807e-33	21.5222	±	14.8774	5.55e-17	±	7.54807e-33
AT1G67300	Major facilitator superfamily protein	AT1G67300	1	1	0	335.498	±	38.2346	528.988	±	12.3023	482.447	±	59.8937	698.743	±	69.3564
AT1G67328	Natural antisense transcript overlaps with AT1G67330	AT1G67328	1	1	0	446.98	±	13.1612	106.502	±	28.7303	250.525	±	21.0075	78.6581	±	9.04274
AT1G67330	glucuronoxylan 4-O-methyltransferase-like protein (DUF579)	AT1G67330	1	1	0	449.336	±	13.2298	107.178	±	28.913	250.898	±	21.2734	78.6581	±	9.04274
AT1G67360	Rubber elongation factor protein (REF)	AT1G67360	0	1	0	281.024	±	103.37	1146.81	±	56.3872	239.474	±	107.473	1155.73	±	154.482
AT1G67400	ELMO/CED-12 family protein	AT1G67400	1	1	0	67.9643	±	14.9587	29.6947	±	7.77933	123.469	±	28.0382	56.8064	±	8.87827
AT1G67420	Zn-dependent exopeptidases superfamily protein	AT1G67420	0	1	0	143.811	±	5.16565	81.0108	±	3.74743	127.613	±	15.1877	74.9287	±	6.62468
AT1G67440	Minichromosome maintenance (MCM2/3/5) family protein	emb1688	0	1	1	235.668	±	4.89382	172.171	±	16.435	266.927	±	19.8964	143.515	±	10.3903
AT1G67460	Minichromosome maintenance (MCM2/3/5) family protein	AT1G67460	0	1	0	6.84167	±	4.23563	28.1592	±	13.4103	2.11261	±	2.18704	23.7719	±	4.66878
AT1G67470	Protein kinase superfamily protein	AT1G67470	0	1	0	34.0535	±	15.3558	242.244	±	71.0512	41.4895	±	26.7877	176.21	±	10.3602
AT1G67510	Leucine-rich repeat protein kinase family protein	AT1G67510	1	1	1	228.745	±	9.79783	103.55	±	16.416	232.697	±	24.3345	167.761	±	14.0969
AT1G67520	lectin protein kinase family protein	AT1G67520	0	1	0	43.9928	±	15.5756	359.015	±	60.2735	51.7868	±	21.95	351.176	±	55.4218
AT1G67550	urease	URE	1	0	0	352.846	±	33.1642	349.468	±	36.3847	24.804	±	12.826	19.7434	±	7.38263
AT1G67560	PLAT/LH2 domain-containing lipoxygenase family protein	LOX6	0	1	0	571.708	±	20.6063	365.274	±	43.4867	623.334	±	5.71178	433.117	±	45.4637
AT1G67570	zinc finger CONSTANS-like protein (DUF3537)	AT1G67570	0	1	0	82.0912	±	15.8625	126.574	±	15.8742	51.8942	±	17.9673	117.555	±	18.7697
AT1G67590	Remorin family protein	AT1G67590	0	1	0	262.199	±	50.0084	74.5216	±	10.6605	260.485	±	14.7393	50.6895	±	5.94425
AT1G67620	Lojap-related protein	AT1G67620	0	1	0	104.017	±	18.9744	181.025	±	23.1933	85.649	±	19.2097	154.556	±	16.5644
AT1G67630	DNA polymerase alpha 2	POLA2	1	1	0	198.216	±	18.5541	142.217	±	4.1115	151.29	±	6.90992	129.526	±	10.2724
AT1G67730	beta-ketoacyl reductase 1	KCR1	1	1	0	1236.82	±	142.1	839.295	±	37.9249	1051.96	±	101.758	704.376	±	32.7236
AT1G67750	Pectate lyase family protein	AT1G67750	0	1	0	273.604	±	33.8178	35.2543	±	19.0055	314.868	±	81.5903	59.9702	±	21.5645
AT1G67800	Copine (Calcium-dependent phospholipid-binding protein) family	AT1G67800	1	1	0	219.27	±	25.9912	647.73	±	31.252	363.457	±	19.671	1259.51	±	89.5411
AT1G67810	sulfur E2	SUFE2	0	1	0	87.1102	±	15.6935	831.085	±	313.218	91.4564	±	41.8571	588.938	±	7.62916
AT1G67830	alpha-fucosidase 1	FXG1	0	1	0	250.396	±	19.7962	163.338	±	17.0331	273.301	±	34.1894	174.511	±	18.4534
AT1G67850	lysine ketoglutarate reductase trans-splicing protein (DUF707)	AT1G67850	1	1	0	99.7533	±	5.61149	305.091	±	28.9217	144.864	±	23.3937	390.848	±	25.7683
AT1G67855	hypothetical protein	AT1G67855	0	1	0	1.77804	±	1.59339	41.9012	±	24.9531	4.68874	±	5.46047	57.6429	±	18.4704
AT1G67856	RING/U-box superfamily protein	AT1G67856	0	1	0	1.52211	±	1.31827	43.4682	±	29.155	3.31761	±	4.734	58.542	±	19.8973
AT1G67880	beta-1,4-N-acetylglucosaminyltransferase family protein	AT1G67880	0	1	0	122.068	±	3.66385	211.553	±	61.5529	141.211	±	16.7748	317.719	±	16.0154
AT1G67890	PAS domain-containing protein tyrosine kinase family protein	AT1G67890	0	1	0	357.576	±	26.2625	504.49	±	48.3518	381.142	±	14.8545	500.662	±	19.198
AT1G67910	hypothetical protein	AT1G67910	1	1	0	111.763	±	6.66924	53.3494	±	15.2763	73.8822	±	11.8383	20.7075	±	7.31871
AT1G67920	hypothetical protein	AT1G67920	1	1	0	20.9499	±	3.90196	290.961	±	38.298	50.4486	±	13.0611	377.097	±	31.2581
AT1G67970	heat shock transcription factor A8	HSFA8	0	1	0	114.886	±	8.87011	613.652	±	82.6428	135.398	±	35.8381	638.672	±	95.1325
AT1G67980	caffeoyl-CoA 3-O-methyltransferase	CCOAMT	1	1	0	8.57917	±	5.5502	111.938	±	54.8089	49.3857	±	17.4067	278.093	±	25.3419
AT1G68000	phosphatidylinositol synthase 1	PIS1	1	1	0	494.771	±	46.3466	576.747	±	54.8161	566.106	±	59.1511	773.764	±	41.3115
AT1G68020	UDP-Glycosyltransferase / trehalose-phosphatase family protein	ATTPS6	0	1	0	775.611	±	102.212	444.392	±	148.747	954.188	±	123.659	478.323	±	22.5644
AT1G68110	ENTH/ANTH/VHS superfamily protein	AT1G68110	0	1	0	111.633	±	27.3959	16.0732	±	3.08325	157.49	±	35.9533	11.207	±	4.60019
AT1G68130	indeterminate(ID)-domain 14	IDD14	0	1	0	209.235	±	14.0909	52.1973	±	6.59667	239.637	±	35.4225	69.5198	±	12.4849
AT1G68150	WRKY DNA-binding protein 9	WRKY9	0	1	0	54.1911	±	6.60463	20.6675	±	7.36992	76.9226	±	11.7669	28.1389	±	11.213
[truncated: 7,743 more rows]

## Sheet: GST
Table S1.2. List of GST genes
						Normalized expression												Tukey post test, pairwise comparison results: Logical summary
			ANOVA factor adjustment (1 => p<0.01)			WT						tga256						[A-B comparison (A/B>1, p<0.05 => 1 | A/B<1, p<0.05 => -1 | p>0.05 => 0)]
Locus	Gene model description	GST symbol	G	T	T:G	Control			UV-B			Control			UV-B			WT-tga	uvb-control	WT:control-tga:control	tga:uvb-tga:control	WT:uvb-tga:control	tga:uvb-WT:control	WT:uvb-WT:control	WT:uvb-tga:uvb
AT1G19570	dehydroascorbate reductase	DHAR1	0	0	0	3062.42	±	647.921	4695.47	±	1795.78	3529.89	±	325.494	4414.42	±	1492.03	0	0	0	0	0	0	0	0
AT1G75270	dehydroascorbate reductase 2	DHAR2	1	1	0	391.896	±	5.10869	564.826	±	69.2211	244.44	±	30.0914	339.731	±	74.4374	1	1	1	0	1	0	1	1
AT5G16710	dehydroascorbate reductase 1	DHAR3	0	0	0	1259.58	±	78.575	1607.68	±	95.6874	1461.69	±	76.798	1569.36	±	185.067	0	0	0	0	0	0	0	0
AT5G36270	pseudogene of dehydroascorbate reductase 2	DHAR4	1	1	1	18.3876	±	4.08467	2.50152	±	2.72046	0.97945	±	1.64477	0.836225	±	1.3568	1	-1	1	0	0	-1	-1	0
AT2G30870	glutathione S-transferase PHI 10	GSTF10	0	1	0	4463.82	±	807.986	12414.6	±	4332.9	4163.4	±	913.048	11695.3	±	656.321	0	1	0	1	1	1	1	0
AT3G03190	glutathione S-transferase F11	GSTF11	0	1	0	111.313	±	38.3434	26.783	±	13.7438	158.654	±	97.0746	21.6562	±	8.48016	0	-1	0	-1	-1	-1	-1	0
AT5G17220	glutathione S-transferase phi 12	GSTF12	0	1	0	3.27937	±	1.09536	441.47	±	67.1342	15.2775	±	11.4475	413.116	±	49.0142	0	1	0	1	1	1	1	0
AT3G62760	Glutathione S-transferase family protein	GSTF13	1	1	0	68.2863	±	7.57799	27.0493	±	3.64328	30.0995	±	16.6812	15.9959	±	5.61872	1	-1	1	0	0	-1	-1	0
AT1G49860	glutathione S-transferase (class phi) 14	GSTF14	0	1	0	183.801	±	12.4685	65.4095	±	27.7693	272.157	±	91.6369	69.2526	±	32.5588	0	-1	0	-1	-1	-1	-1	0
AT4G02520	glutathione S-transferase PHI 2	GSTF2	1	1	0	7407.87	±	703.875	36334.6	±	8921.44	16302.6	±	3953.71	54267.6	±	12497.2	-1	1	-1	1	1	1	1	0
AT2G02930	glutathione S-transferase F3	GSTF3	1	1	0	90.5316	±	21.0474	531.092	±	90.0153	271.694	±	60.7782	709.225	±	151.152	-1	1	-1	1	1	1	1	0
AT1G02950	glutathione S-transferase F4	GSTF4	0	0	0	112.508	±	20.4573	113.452	±	17.538	82.3731	±	8.18692	101.839	±	20.6141	0	0	0	0	0	0	0	0
AT1G02940	glutathione S-transferase (class phi) 5	GSTF5	0	1	0	1.6224	±	2.81007	39.0966	±	14.4316	2.9352	±	4.06883	33.4405	±	15.1894	0	1	0	1	1	1	1	0
AT1G02930	glutathione S-transferase 6	GSTF6	1	1	1	877.621	±	215.095	38169.8	±	14088.5	4306.33	±	1471.97	45803.2	±	5462.88	-1	1	-1	1	1	1	1	0
AT1G02920	glutathione S-transferase 7	GSTF7	1	1	1	657.734	±	150.408	16779.9	±	5854.22	3664.59	±	1382.94	20837.2	±	2651.07	-1	1	-1	1	1	1	1	0
AT2G47730	glutathione S-transferase phi 8	GSTF8	1	1	0	4509.25	±	385.735	19478.2	±	4437.75	3477.1	±	382.902	10344.8	±	671.944	1	1	0	1	1	1	1	1
AT2G30860	glutathione S-transferase PHI 9	GSTF9	0	1	0	11582.3	±	1294.42	26076.9	±	3842.78	13420.1	±	2330.35	24893.3	±	3191.56	0	1	0	1	1	1	1	0
AT5G02780	glutathione transferase lambda 1	GSTL1	0	1	0	26.1383	±	5.8954	391.008	±	229.764	94.9017	±	17.2164	522.526	±	149.237	-1	1	0	1	1	1	1	0
AT3G55040	glutathione transferase lambda 2	GSTL2	0	0	0	406.771	±	47.1102	581.697	±	100.097	491.957	±	77.2024	614.152	±	84.3148	0	0	0	0	0	0	0	0
AT5G02790	Glutathione S-transferase family protein	GSTL3	0	1	0	1455.56	±	174.502	2194.21	±	143.377	1669.05	±	167.65	1929.97	±	79.2748	0	1	0	0	1	1	1	0
AT5G41210	glutathione S-transferase THETA 1	GSTT1	0	0	0	714.049	±	82.6065	715.682	±	26.6363	694.541	±	18.1689	716.069	±	54.0487	0	0	0	0	0	0	0	0
AT5G41240	glutathione S-transferase THETA 2	GSTT2	0	1	0	171.056	±	4.72719	106.889	±	14.0148	155.969	±	30.1869	101.828	±	6.49325	0	-1	0	-1	-1	-1	-1	0
AT5G41220	glutathione S-transferase THETA 3	GSTT3	0	0	0	191.71	±	10.5013	156.627	±	10.2944	179.053	±	29.5003	140.36	±	18.8978	0	0	0	0	0	0	0	0
AT2G29490	glutathione S-transferase TAU 1	GSTU1	1	1	1	124.518	±	32.3037	610.507	±	18.3154	31.5712	±	7.11897	60.7766	±	13.8968	1	1	1	1	1	-1	1	1
AT1G74590	glutathione S-transferase TAU 10	GSTU10	1	1	0	104.839	±	16.1216	538.036	±	62.6789	170.567	±	56.9587	864.292	±	104.323	-1	1	0	1	1	1	1	-1
AT1G69930	glutathione S-transferase TAU 11	GSTU11	0	1	0	4.90642	±	0.845693	143.213	±	68.8958	16.0667	±	11.6862	207.085	±	110.079	0	1	0	1	1	1	1	0
AT1G69920	glutathione S-transferase TAU 12	GSTU12	0	1	0	3.2565	±	0.389177	342.508	±	227.864	29.7385	±	22.1497	290.569	±	100.741	0	1	0	1	1	1	1	0
AT1G27130	glutathione S-transferase tau 13	GSTU13	0	1	0	798.117	±	103.578	2871.74	±	546.755	670.374	±	58.6563	1789.45	±	458.083	1	1	0	1	1	1	1	1
AT1G27140	glutathione S-transferase tau 14	GSTU14	0	1	0	68.1545	±	3.71935	9.53889	±	1.73691	33.1194	±	15.4089	10.7249	±	6.32189	1	-1	1	-1	-1	-1	-1	0
AT1G59670	glutathione S-transferase TAU 15	GSTU15	0	0	0	0	±	0	0.738502	±	1.27912	0.37403	±	0.647839	0.874699	±	1.51502	0	0	0	0	0	0	0	0
AT1G59700	glutathione S-transferase TAU 16	GSTU16	0	0	0	134.458	±	64.4364	230.353	±	14.971	143.196	±	52.3935	164.719	±	68.2363	0	0	0	0	0	0	0	0
AT1G10370	Glutathione S-transferase family protein	GSTU17	0	1	0	117.959	±	97.0142	2849.79	±	397.16	82.8145	±	73.8405	1459.21	±	146.354	0	1	0	1	1	1	1	0
AT1G10360	glutathione S-transferase TAU 18	GSTU18	0	0	0	315.609	±	186.418	255.247	±	48.5415	538.032	±	176.251	218.964	±	16.9451	0	0	0	0	0	0	0	0
AT1G78380	glutathione S-transferase TAU 19	GSTU19	1	1	0	5116.21	±	566.459	18393	±	3617.68	2547	±	315.927	11315.3	±	1318.56	1	1	1	1	1	1	1	1
AT2G29480	glutathione S-transferase tau 2	GSTU2	1	1	1	16.5022	±	5.1326	182.09	±	3.22348	2.17723	±	3.71842	21.909	±	8.5003	1	1	1	1	1	0	1	1
AT1G78370	glutathione S-transferase TAU 20	GSTU20	0	0	0	2854.98	±	1092.06	3551.41	±	486.929	2752.13	±	1272.23	3329.88	±	349.709	0	0	0	0	0	0	0	0
AT1G78360	glutathione S-transferase TAU 21	GSTU21	0	0	0	2.71879	±	0.542239	1.30058	±	1.1345	2.48087	±	4.297	2.17112	±	0.645252	0	0	0	0	0	0	0	0
AT1G78340	glutathione S-transferase TAU 22	GSTU22	1	1	1	44.1363	±	10.8144	280.454	±	61.6565	36.2276	±	4.77166	35.3661	±	8.20801	1	1	0	0	1	0	1	1
AT1G78320	glutathione S-transferase TAU 23	GSTU23	0	0	0	30.2967	±	1.88517	28.3716	±	16.0258	27.5507	±	9.66285	11.9029	±	3.514	0	0	0	0	0	0	0	0
AT1G17170	glutathione S-transferase TAU 24	GSTU24	1	1	1	151.35	±	4.76458	2739.9	±	456.155	42.0512	±	6.33442	483.695	±	123.465	1	1	1	1	1	1	1	1
AT1G17180	glutathione S-transferase TAU 25	GSTU25	1	1	1	76.5309	±	27.7178	3139.32	±	456.143	20.4859	±	8.16308	135	±	56.6674	1	1	1	1	1	0	1	1
AT1G17190	glutathione S-transferase tau 26	GSTU26	1	1	0	294.738	±	39.272	92.2538	±	10.9909	152.401	±	39.0109	80.3356	±	24.4544	1	-1	1	-1	0	-1	-1	0
AT3G43800	glutathione S-transferase tau 27	GSTU27	0	1	0	263.22	±	23.903	91.274	±	5.2046	362.2	±	52.6229	128.245	±	41.9467	-1	-1	0	-1	-1	-1	-1	0
AT1G53680	glutathione S-transferase TAU 28	GSTU28	1	1	0	52.9401	±	9.54277	77.8566	±	6.11145	16.634	±	1.31533	59.8066	±	18.8481	1	1	1	1	1	0	0	0
AT2G29470	glutathione S-transferase tau 3	GSTU3	0	1	0	1.0901	±	1.88811	308.258	±	106.655	19.2625	±	33.106	389.91	±	288.92	0	1	0	1	1	1	1	0
AT2G29460	glutathione S-transferase tau 4	GSTU4	0	1	0	28.8376	±	20.7901	3871	±	665.617	32.3738	±	6.88175	3413.81	±	498.138	0	1	0	1	1	1	1	0
AT2G29450	glutathione S-transferase tau 5	GSTU5	0	1	0	534.876	±	305.2	2868.9	±	350.273	656.894	±	308.92	2333.97	±	436.667	0	1	0	1	1	1	1	0
AT2G29440	glutathione S-transferase tau 6	GSTU6	0	0	0	31.797	±	12.6262	104.978	±	44.9578	36.7141	±	8.69117	53.3405	±	2.77466	0	0	0	0	0	0	0	0
AT2G29420	glutathione S-transferase tau 7	GSTU7	1	1	0	331.148	±	33.5334	711.636	±	80.1284	29.6191	±	5.46766	61.948	±	8.50892	1	1	1	1	1	-1	1	1
AT3G09270	glutathione S-transferase TAU 8	GSTU8	1	1	0	243.615	±	28.7677	410.176	±	44.389	29.7846	±	12.2586	40.7143	±	12.124	1	1	1	0	1	-1	1	1
AT5G62480	glutathione S-transferase tau 9	GSTU9	1	1	0	85.2422	±	13.6345	2477.87	±	149.953	268.5	±	84.3992	3130.18	±	649.805	-1	1	-1	1	1	1	1	0
AT2G02390	glutathione S-transferase zeta 1	GSTZ1	0	1	0	617.925	±	156.885	1725.17	±	237.108	709.441	±	86.28	1710.94	±	215.165	0	1	0	1	1	1	1	0
AT2G02380	glutathione S-transferase (class zeta) 2	GSTZ2	0	0	0	8.71583	±	1.74984	13.7445	±	3.79313	12.2895	±	5.94797	27.8866	±	8.8286	0	0	0	0	0	0	0	0
