# Supplementary material for: TGA class II transcription factors are essential to restrict oxidative stress in response to UV-B stress in Arabidopsis
Source: J Exp Bot. 2020 Nov 14;72(5):1891–905. doi: 10.1093/jxb/eraa534 (PMC7921300; doi:10.1093/jxb/eraa534)
Supplement: eraa534_suppl_Supplementary_Table_S2 [file eraa534_suppl_supplementary_table_s2.xlsx]

## Sheet: C1
	At2g46950	CYP709B2, cytochrome P450, family 709, subfamily B, polypeptide 2
	At2g17830	F-box and associated interaction domains-containing protein
	At1g33160	pseudogene, similar to actin, blastp match of 74% identity and 8.3e-48 P-value to GP|9965319|gb|AAG10041.1|AF288226_1|AF288226 actin {Setaria italica}
	At4g16740	ATTPS03, TPS03, terpene synthase 03
	At1g22800	S-adenosyl-L-methionine-dependent methyltransferases superfamily protein
	At4g33160	F-box family protein
	At5g17030	UGT78D3, UDP-glucosyl transferase 78D3
	At1g64940	CYP89A6, cytochrome P450, family 87, subfamily A, polypeptide 6
	At1g69860	Major facilitator superfamily protein
	At1g79710	Major facilitator superfamily protein
	At5g49130	MATE efflux family protein
	At5g16980	Zinc-binding dehydrogenase family protein
	At4g34135	UGT73B2, UDP-glucosyltransferase 73B2
	At5g22140	FAD/NAD(P)-binding oxidoreductase family protein
	At1g29195	unknown protein; FUNCTIONS IN: molecular_function unknown; INVOLVED IN: biological_process unknown; LOCATED IN: chloroplast; EXPRESSED IN: 13 plant structures; EXPRESSED DURING: 4 anthesis, C globular stage, 4 leaf senescence stage, petal differentiation and expansion stage; BEST Arabidopsis thaliana protein match is: unknown protein (TAIR:AT2G30230.1); Has 180 Blast hits to 180 proteins in 14 sp…
	At3g08750	F-box and associated interaction domains-containing protein
	At1g33760	Integrase-type DNA-binding superfamily protein
	At2g33200	F-box family protein
	At1g11230	Protein of unknown function (DUF761)
	At5g18890	Inosine-uridine preferring nucleoside hydrolase family protein
	At3g09640	APX1B, APX2, ascorbate peroxidase 2
	At2g46130	ATWRKY43, WRKY43, WRKY DNA-binding protein 43
	At2g15490	UGT73B4, UDP-glycosyltransferase 73B4
	At5g45870	PYL12, RCAR6, PYR1-like 12
	At3g13784	AtcwINV5, CWINV5, cell wall invertase 5
	At1g04380	2-oxoglutarate (2OG) and Fe(II)-dependent oxygenase superfamily protein
	At5g40610	NAD-dependent glycerol-3-phosphate dehydrogenase family protein
	At5g40348	other RNA
	At2g29490	ATGSTU1, GST19, GSTU1, glutathione S-transferase TAU 1
	At2g33710	Integrase-type DNA-binding superfamily protein
	At4g26280	P-loop containing nucleoside triphosphate hydrolases superfamily protein
	At4g02940	oxidoreductase, 2OG-Fe(II) oxygenase family protein
	At4g20840	FAD-binding Berberine family protein
	At4g15755	Calcium-dependent lipid-binding (CaLB domain) family protein
	At2g29452	unknown protein; Has 30201 Blast hits to 17322 proteins in 780 species: Archae - 12; Bacteria - 1396; Metazoa - 17338; Fungi - 3422; Plants - 5037; Viruses - 0; Other Eukaryotes - 2996 (source: NCBI BLink).
	At5g06960	OBF5, TGA5, OCS-element binding factor 5
	At1g79410	5-Oct, AtOCT5, organic cation/carnitine transporter5
	At3g49520	F-box and associated interaction domains-containing protein
	At5g49138	other RNA
	At4g34138	UGT73B1, UDP-glucosyl transferase 73B1
	At2g38010	Neutral/alkaline non-lysosomal ceramidase
	At1g26233	SNOR95, SNOR95; snoRNA
	At2g29480	ATGSTU2, GST20, GSTU2, glutathione S-transferase tau 2
	At1g64340	unknown protein; BEST Arabidopsis thaliana protein match is: unknown protein (TAIR:AT5G41810.1); Has 30201 Blast hits to 17322 proteins in 780 species: Archae - 12; Bacteria - 1396; Metazoa - 17338; Fungi - 3422; Plants - 5037; Viruses - 0; Other Eukaryotes - 2996 (source: NCBI BLink).
	At3g04000	NAD(P)-binding Rossmann-fold superfamily protein
	At5g53760	ATMLO11, MLO11, Seven transmembrane MLO family protein
	At2g29380	HAI3, highly ABA-induced PP2C gene 3
	At1g62690	unknown protein; Has 4 Blast hits to 4 proteins in 2 species: Archae - 0; Bacteria - 0; Metazoa - 0; Fungi - 0; Plants - 4; Viruses - 0; Other Eukaryotes - 0 (source: NCBI BLink).
	At2g39240	RNA polymerase I specific transcription initiation factor RRN3 protein
	At5g41250	Exostosin family protein
	At2g35090	Protein of unknown function (DUF1640)
	At1g62975	basic helix-loop-helix (bHLH) DNA-binding superfamily protein
	At5g04400	anac077, NAC077, NAC domain containing protein 77
	At3g25240	Protein of unknown function (DUF506)
	At1g19210	Integrase-type DNA-binding superfamily protein
	At1g78340	ATGSTU22, GSTU22, glutathione S-transferase TAU 22
	At1g76690	ATOPR2, OPR2, 12-oxophytodienoate reductase 2
	At3g59140	ATMRP14, MRP14, multidrug resistance-associated protein 14
	At4g18050	PGP9, P-glycoprotein 9
	At1g17180	ATGSTU25, GSTU25, glutathione S-transferase TAU 25
	At1g22810	Integrase-type DNA-binding superfamily protein
	At1g17170	ATGSTU24, GST, GSTU24, glutathione S-transferase TAU 24
	At3g19920	unknown protein; BEST Arabidopsis thaliana protein match is: unknown protein (TAIR:AT5G64230.1); Has 217 Blast hits to 217 proteins in 16 species: Archae - 0; Bacteria - 2; Metazoa - 0; Fungi - 0; Plants - 215; Viruses - 0; Other Eukaryotes - 0 (source: NCBI BLink).
	At2g32910	DCD (Development and Cell Death) domain protein
	At1g60750	NAD(P)-linked oxidoreductase superfamily protein
	At4g13180	NAD(P)-binding Rossmann-fold superfamily protein
	At5g07190	ATS3, seed gene 3
	At1g22240	APUM8, PUM8, pumilio 8
	At5g40605	transposable element gene
	At4g15760	MO1, monooxygenase 1
	At4g25930	Protein of unknown function (DUF295)
	At5g16920	Fasciclin-like arabinogalactan family protein
	At1g05562	Potential natural antisense gene, locus overlaps with AT1G05560
	At3g50100	SDN1, small RNA degrading nuclease 1
	At1g05560	UGT1, UGT75B1, UDP-glucosyltransferase 75B1
	At2g40170	ATEM6, EM6, GEA6, Stress induced protein

## Sheet: C2
	At5g52100	crr1, Dihydrodipicolinate reductase, bacterial/plant
	At2g13360	AGT, AGT1, SGAT, alanine:glyoxylate aminotransferase
	At3g14650	CYP72A11, cytochrome P450, family 72, subfamily A, polypeptide 11
	At1g32060	PRK, phosphoribulokinase
	At2g33750	ATPUP2, PUP2, purine permease 2
	At3g02540	RAD23-3, RAD23C, Rad23 UV excision repair protein family
	At3g44020	thylakoid lumenal P17.1 protein
	At1g80440	Galactose oxidase/kelch repeat superfamily protein
	At4g32570	TIFY8, TIFY domain protein 8
	At1g15260	unknown protein; BEST Arabidopsis thaliana protein match is: unknown protein (TAIR:AT3G16070.1); Has 28 Blast hits to 28 proteins in 7 species: Archae - 0; Bacteria - 0; Metazoa - 0; Fungi - 0; Plants - 28; Viruses - 0; Other Eukaryotes - 0 (source: NCBI BLink).
	At1g80060	Ubiquitin-like superfamily protein
	At3g14415	Aldolase-type TIM barrel family protein
	At1g07970	CONTAINS InterPro DOMAIN/s: Cytochrome B561-related, N-terminal (InterPro:IPR019176); Has 215 Blast hits to 213 proteins in 79 species: Archae - 0; Bacteria - 6; Metazoa - 131; Fungi - 22; Plants - 42; Viruses - 0; Other Eukaryotes - 14 (source: NCBI BLink).
	At5g41280	Receptor-like protein kinase-related family protein
	At1g55000	peptidoglycan-binding LysM domain-containing protein
	At1g12580	PEPKR1, phosphoenolpyruvate carboxylase-related kinase 1
	At4g29140	MATE efflux family protein
	At5g13100	unknown protein; Has 1807 Blast hits to 1807 proteins in 277 species: Archae - 0; Bacteria - 0; Metazoa - 736; Fungi - 347; Plants - 385; Viruses - 0; Other Eukaryotes - 339 (source: NCBI BLink).
	At1g07280	Tetratricopeptide repeat (TPR)-like superfamily protein
	At1g02520	PGP11, P-glycoprotein 11
	At3g27750	FUNCTIONS IN: molecular_function unknown; INVOLVED IN: biological_process unknown; LOCATED IN: chloroplast; EXPRESSED IN: 16 plant structures; EXPRESSED DURING: 12 growth stages; BEST Arabidopsis thaliana protein match is: Vacuolar sorting protein 9 (VPS9) domain (TAIR:AT5G09320.1); Has 106 Blast hits to 106 proteins in 16 species: Archae - 0; Bacteria - 0; Metazoa - 0; Fungi - 4; Plants - 102; V…
	At3g16190	Isochorismatase family protein
	At1g46554	other RNA
	At1g74070	Cyclophilin-like peptidyl-prolyl cis-trans isomerase family protein
	At2g35960	NHL12, NDR1/HIN1-like 12
	At4g01050	TROL, thylakoid rhodanese-like
	At5g59060	BEST Arabidopsis thaliana protein match is: RNA-directed DNA polymerase (reverse transcriptase)-related family protein (TAIR:AT5G18880.1); Has 1807 Blast hits to 1807 proteins in 277 species: Archae - 0; Bacteria - 0; Metazoa - 736; Fungi - 347; Plants - 385; Viruses - 0; Other Eukaryotes - 339 (source: NCBI BLink).
	At1g30120	PDH-E1 BETA, pyruvate dehydrogenase E1 beta
	At4g37540	LBD39, LOB domain-containing protein 39
	At3g60390	HAT3, homeobox-leucine zipper protein 3
	At3g47390	PHS1, cytidine/deoxycytidylate deaminase family protein
	At3g03990	alpha/beta-Hydrolases superfamily protein
	At1g66350	RGL, RGL1, RGA-like 1
	At1g19960	BEST Arabidopsis thaliana protein match is: transmembrane receptors (TAIR:AT2G32140.1); Has 41 Blast hits to 41 proteins in 17 species: Archae - 0; Bacteria - 2; Metazoa - 23; Fungi - 0; Plants - 11; Viruses - 0; Other Eukaryotes - 5 (source: NCBI BLink).
	At1g52120	Mannose-binding lectin superfamily protein
	At4g26555	FKBP-like peptidyl-prolyl cis-trans isomerase family protein
	At3g08010	ATAB2, RNA binding
	At1g55510	BCDH BETA1, branched-chain alpha-keto acid decarboxylase E1 beta subunit
	At5g04880	pseudogene of ABC transporter family protein
	At4g37200	HCF164, Thioredoxin superfamily protein
	At1g03340	unknown protein; BEST Arabidopsis thaliana protein match is: unknown protein (TAIR:AT4G02920.1); Has 44 Blast hits to 41 proteins in 13 species: Archae - 0; Bacteria - 1; Metazoa - 0; Fungi - 0; Plants - 43; Viruses - 0; Other Eukaryotes - 0 (source: NCBI BLink).
	At5g60700	glycosyltransferase family protein 2
	At4g22545	pseudogene of unknown protein
	At3g16140	PSAH-1, photosystem I subunit H-1
	At4g00150	ATHAM3, HAM3, GRAS family transcription factor
	At1g01600	CYP86A4, cytochrome P450, family 86, subfamily A, polypeptide 4
	At2g31450	ATNTH1, DNA glycosylase superfamily protein
	At3g15355	PFU1, UBC25, ubiquitin-conjugating enzyme 25
	At2g43540	unknown protein; FUNCTIONS IN: molecular_function unknown; INVOLVED IN: N-terminal protein myristoylation; LOCATED IN: cellular_component unknown; EXPRESSED IN: 22 plant structures; EXPRESSED DURING: 13 growth stages; Has 27 Blast hits to 27 proteins in 12 species: Archae - 0; Bacteria - 0; Metazoa - 0; Fungi - 0; Plants - 27; Viruses - 0; Other Eukaryotes - 0 (source: NCBI BLink).
	At1g75340	Zinc finger C-x8-C-x5-C-x3-H type family protein
	At3g56630	CYP94D2, cytochrome P450, family 94, subfamily D, polypeptide 2
	At3g07522	unknown protein; LOCATED IN: endomembrane system; Has 30201 Blast hits to 17322 proteins in 780 species: Archae - 12; Bacteria - 1396; Metazoa - 17338; Fungi - 3422; Plants - 5037; Viruses - 0; Other Eukaryotes - 2996 (source: NCBI BLink).
	At5g27650	Tudor/PWWP/MBT superfamily protein
	At1g03140	splicing factor Prp18 family protein
	At4g04950	thioredoxin family protein
	At3g45660	Major facilitator superfamily protein
	At2g43550	Scorpion toxin-like knottin superfamily protein
	At5g42530	unknown protein; FUNCTIONS IN: molecular_function unknown; INVOLVED IN: biological_process unknown; LOCATED IN: endomembrane system; BEST Arabidopsis thaliana protein match is: unknown protein (TAIR:AT2G25510.2); Has 30201 Blast hits to 17322 proteins in 780 species: Archae - 12; Bacteria - 1396; Metazoa - 17338; Fungi - 3422; Plants - 5037; Viruses - 0; Other Eukaryotes - 2996 (source: NCBI BLin…
	At2g32100	ATOFP16, OFP16, ovate family protein 16
	At1g60000	RNA-binding (RRM/RBD/RNP motifs) family protein
	At1g12050	fumarylacetoacetase, putative
	At3g22210	unknown protein; FUNCTIONS IN: molecular_function unknown; INVOLVED IN: biological_process unknown; LOCATED IN: endomembrane system; EXPRESSED IN: 21 plant structures; EXPRESSED DURING: 13 growth stages; Has 26 Blast hits to 26 proteins in 13 species: Archae - 0; Bacteria - 0; Metazoa - 0; Fungi - 0; Plants - 26; Viruses - 0; Other Eukaryotes - 0 (source: NCBI BLink).
	At5g55790	unknown protein; BEST Arabidopsis thaliana protein match is: unknown protein (TAIR:AT1G45163.1); Has 1807 Blast hits to 1807 proteins in 277 species: Archae - 0; Bacteria - 0; Metazoa - 736; Fungi - 347; Plants - 385; Viruses - 0; Other Eukaryotes - 339 (source: NCBI BLink).
	At5g62890	Xanthine/uracil permease family protein
	At4g14390	Ankyrin repeat family protein
	At4g11900	S-locus lectin protein kinase family protein
	At1g18490	Protein of unknown function (DUF1637)
	At2g26870	NPC2, non-specific phospholipase C2
	At5g43470	HRT, RCY1, RPP8, Disease resistance protein (CC-NBS-LRR class) family
	At3g57500	unknown protein; BEST Arabidopsis thaliana protein match is: unknown protein (TAIR:AT2G26520.1); Has 51 Blast hits to 51 proteins in 11 species: Archae - 0; Bacteria - 1; Metazoa - 0; Fungi - 0; Plants - 50; Viruses - 0; Other Eukaryotes - 0 (source: NCBI BLink).
	At3g27950	GDSL-like Lipase/Acylhydrolase superfamily protein
	At5g01650	Tautomerase/MIF superfamily protein
	At3g09160	RNA-binding (RRM/RBD/RNP motifs) family protein
	At5g07840	Ankyrin repeat family protein
	At5g58260	oxidoreductases, acting on NADH or NADPH, quinone or similar compound as acceptor
	At1g74910	ADP-glucose pyrophosphorylase family protein
	At2g31190	RUS2, WXR1, Protein of unknown function, DUF647
	At2g02910	Protein of unknown function (DUF616)
	At1g18265	Protein of unknown function, DUF593
	At3g10850	GLX2-2, GLY2, Metallo-hydrolase/oxidoreductase superfamily protein
	AtCg00310	TRNG.2, tRNA-Gly
	At3g16130	ATROPGEF13, PIRF2, ROPGEF13, RHO guanyl-nucleotide exchange factor 13
	At2g40750	ATWRKY54, WRKY54, WRKY DNA-binding protein 54
	At3g06080	TBL10, Plant protein of unknown function (DUF828)
	At5g66005	Expressed protein
	At2g43280	Far-red impaired responsive (FAR1) family protein
	At4g27610	unknown protein; BEST Arabidopsis thaliana protein match is: unknown protein (TAIR:AT4G27620.2); Has 1304 Blast hits to 1173 proteins in 200 species: Archae - 14; Bacteria - 115; Metazoa - 628; Fungi - 104; Plants - 95; Viruses - 8; Other Eukaryotes - 340 (source: NCBI BLink).
	At2g36220	unknown protein; BEST Arabidopsis thaliana protein match is: unknown protein (TAIR:AT3G52710.1); Has 74 Blast hits to 74 proteins in 10 species: Archae - 0; Bacteria - 0; Metazoa - 0; Fungi - 0; Plants - 74; Viruses - 0; Other Eukaryotes - 0 (source: NCBI BLink).
	At5g54530	Protein of unknown function, DUF538
	At4g14400	ACD6, ankyrin repeat family protein
	At3g01740	Mitochondrial ribosomal protein L37
	At3g55790	unknown protein; Has 698 Blast hits to 549 proteins in 106 species: Archae - 0; Bacteria - 92; Metazoa - 317; Fungi - 24; Plants - 183; Viruses - 2; Other Eukaryotes - 80 (source: NCBI BLink).
	At1g44050	Cysteine/Histidine-rich C1 domain family protein
	At5g44520	NagB/RpiA/CoA transferase-like superfamily protein
	At3g20060	UBC19, ubiquitin-conjugating enzyme19
	At1g78460	SOUL heme-binding family protein
	At5g19950	Domain of unknown function (DUF1767)
	At3g59010	PME61, pectin methylesterase 61
	At5g13570	ATDCP2, DCP2, TDT, decapping 2
	At3g02430	Protein of unknown function (DUF679)
	At5g64330	JK218, NPH3, RPT3, Phototropic-responsive NPH3 family protein
	At4g18160	ATKCO6, ATTPK3, KCO6, TPK3, Ca2+ activated outward rectifying K+ channel 6
	At3g26300	CYP71B34, cytochrome P450, family 71, subfamily B, polypeptide 34
	At4g10910	unknown protein; Has 30201 Blast hits to 17322 proteins in 780 species: Archae - 12; Bacteria - 1396; Metazoa - 17338; Fungi - 3422; Plants - 5037; Viruses - 0; Other Eukaryotes - 2996 (source: NCBI BLink).
	At2g24710	ATGLR2.3, GLR2.3, glutamate receptor 2.3
	At3g53700	MEE40, Pentatricopeptide repeat (PPR) superfamily protein
	At3g61600	ATPOB1, POB1, POZ/BTB containin G-protein 1
	At1g79790	Haloacid dehalogenase-like hydrolase (HAD) superfamily protein
	At1g05030	Major facilitator superfamily protein
	At3g61198	other RNA
	At4g12800	PSAL, photosystem I subunit l
	At4g23490	Protein of unknown function (DUF604)
	At1g22430	GroES-like zinc-binding dehydrogenase family protein
	At5g50060	Plant invertase/pectin methylesterase inhibitor superfamily protein
	At3g51150	ATP binding microtubule motor family protein
	At1g67440	emb1688, Minichromosome maintenance (MCM2/3/5) family protein
	At3g15900	unknown protein; FUNCTIONS IN: molecular_function unknown; INVOLVED IN: biological_process unknown; LOCATED IN: chloroplast; EXPRESSED IN: 23 plant structures; EXPRESSED DURING: 13 growth stages; Has 26 Blast hits to 26 proteins in 10 species: Archae - 0; Bacteria - 0; Metazoa - 0; Fungi - 0; Plants - 26; Viruses - 0; Other Eukaryotes - 0 (source: NCBI BLink).
	At4g25910	ATCNFU3, NFU3, NFU domain protein 3
	At4g26530	Aldolase superfamily protein
	At5g55700	BAM4, BMY6, beta-amylase 4
	At3g55080	SET domain-containing protein
	At5g14970	unknown protein; BEST Arabidopsis thaliana protein match is: unknown protein (TAIR:AT2G14910.1); Has 579 Blast hits to 397 proteins in 95 species: Archae - 0; Bacteria - 294; Metazoa - 0; Fungi - 0; Plants - 86; Viruses - 0; Other Eukaryotes - 199 (source: NCBI BLink).
	At5g07842	CPuORF16, conserved peptide upstream open reading frame 16
	At3g11930	Adenine nucleotide alpha hydrolases-like superfamily protein
	At1g06680	OE23, OEE2, PSBP-1, PSII-P, photosystem II subunit P-1
	At3g27925	Deg1, DEGP1, DegP protease 1
	At5g66570	MSP-1, OE33, OEE1, OEE33, PSBO-1, PSBO1, PS II oxygen-evolving complex 1
	At2g12190	Cytochrome P450 superfamily protein
	At3g46490	2-oxoglutarate (2OG) and Fe(II)-dependent oxygenase superfamily protein
	At2g19860	ATHXK2, HXK2, hexokinase 2
	At5g55720	Pectin lyase-like superfamily protein
	At4g08093	pseudogene of unknown protein
	At1g06980	unknown protein; FUNCTIONS IN: molecular_function unknown; INVOLVED IN: biological_process unknown; LOCATED IN: endomembrane system; EXPRESSED IN: sepal, male gametophyte, carpel; EXPRESSED DURING: 4 anthesis; BEST Arabidopsis thaliana protein match is: unknown protein (TAIR:AT2G30230.1); Has 159 Blast hits to 159 proteins in 13 species: Archae - 0; Bacteria - 0; Metazoa - 0; Fungi - 0; Plants - …
	At1g31335	unknown protein; FUNCTIONS IN: molecular_function unknown; INVOLVED IN: biological_process unknown; LOCATED IN: plasma membrane; EXPRESSED IN: 20 plant structures; EXPRESSED DURING: 13 growth stages; Has 34 Blast hits to 34 proteins in 8 species: Archae - 0; Bacteria - 0; Metazoa - 0; Fungi - 0; Plants - 34; Viruses - 0; Other Eukaryotes - 0 (source: NCBI BLink).
	At4g38460	GGR, geranylgeranyl reductase
	At2g03210:	ATFUT2, FUT2, fucosyltransferase 2
	At5g16950:	unknown protein; Has 1807 Blast hits to 1807 proteins in 277 species: Archae - 0; Bacteria - 0; Metazoa - 736; Fungi - 347; Plants - 385; Viruses - 0; Other Eukaryotes - 339 (source: NCBI BLink).
	At3g19080:	SWIB complex BAF60b domain-containing protein

## Sheet: C3
	At3g02750:	Protein phosphatase 2C family protein		At3g02750
	At1g21110:	O-methyltransferase family protein		At1g21110
	At5g41750:	Disease resistance protein (TIR-NBS-LRR class) family		At5g41750
	At3g26850:	histone-lysine N-methyltransferases		At3g26850
	At4g20860:	FAD-binding Berberine family protein		At4g20860
	At5g54855:	Pollen Ole e 1 allergen and extensin family protein		At5g54855
	At1g73500:	ATMKK9, MKK9, MAP kinase kinase 9		At1g73500
	At1g12640:	MBOAT (membrane bound O-acyl transferase) family protein		At1g12640
	At5g24460:	unknown protein; INVOLVED IN: biological_process unknown; LOCATED IN: cell wall; EXPRESSED IN: 24 plant structures; EXPRESSED DURING: 15 growth stages; Has 1807 Blast hits to 1807 proteins in 277 species: Archae - 0; Bacteria - 0; Metazoa - 736; Fungi - 347; Plants - 385; Viruses - 0; Other Eukaryotes - 339 (source: NCBI BLink).		At5g24460
	At3g11840:	PUB24, plant U-box 24		At3g11840
	At2g11520:	CRCK3, calmodulin-binding receptor-like cytoplasmic kinase 3		At2g11520
	At1g27900:	RNA helicase family protein		At1g27900
	At3g47780:	ATATH6, ATH6, ABC2 homolog 6		At3g47780
	At2g34080:	Cysteine proteinases superfamily protein		At2g34080
	At1g03730:	unknown protein; BEST Arabidopsis thaliana protein match is: unknown protein (TAIR:AT4G03600.1); Has 50 Blast hits to 50 proteins in 10 species: Archae - 0; Bacteria - 0; Metazoa - 0; Fungi - 0; Plants - 50; Viruses - 0; Other Eukaryotes - 0 (source: NCBI BLink).		At1g03730
	At4g27290:	S-locus lectin protein kinase family protein		At4g27290
	At5g48540:	receptor-like protein kinase-related family protein		At5g48540
	At5g58840:	Subtilase family protein		At5g58840
	At1g28240:	Protein of unknown function (DUF616)		At1g28240
	At1g79500:	AtkdsA1, Aldolase-type TIM barrel family protein		At1g79500
	At1g73880:	UGT89B1, UDP-glucosyl transferase 89B1		At1g73880
	At1g11330:	S-locus lectin protein kinase family protein		At1g11330
	At3g08870:	Concanavalin A-like lectin protein kinase family protein		At3g08870
	At1g27730:	STZ, ZAT10, salt tolerance zinc finger		At1g27730
	At2g46100:	Nuclear transport factor 2 (NTF2) family protein		At2g46100
	At1g30190:	unknown protein; BEST Arabidopsis thaliana protein match is: unknown protein (TAIR:AT2G34610.1); Has 56 Blast hits to 56 proteins in 13 species: Archae - 0; Bacteria - 0; Metazoa - 0; Fungi - 0; Plants - 44; Viruses - 0; Other Eukaryotes - 12 (source: NCBI BLink).		At1g30190
	At1g02930:	ATGST1, ATGSTF3, ATGSTF6, ERD11, GST1, GSTF6, glutathione S-transferase 6		At1g02930
	At4g25380:	SAP10, stress-associated protein 10		At4g25380
	At1g66570:	ATSUC7, SUC7, sucrose-proton symporter 7		At1g66570
	At2g31820:	Ankyrin repeat family protein		At2g31820
	At3g22060:	Receptor-like protein kinase-related family protein		At3g22060
	At1g26410:	FAD-binding Berberine family protein		At1g26410
	At1g79510:	Uncharacterized conserved protein (DUF2358)		At1g79510
	At2g26530:	AR781, Protein of unknown function (DUF1645)		At2g26530
	At1g52315:	Regulator of Vps4 activity in the MVB pathway protein		At1g52315
	At1g06002:	Potential natural antisense gene, locus overlaps with AT1G06000		At1g06002
	At5g22520:	unknown protein; BEST Arabidopsis thaliana protein match is: unknown protein (TAIR:AT5G22530.1); Has 14 Blast hits to 14 proteins in 2 species: Archae - 0; Bacteria - 0; Metazoa - 0; Fungi - 0; Plants - 14; Viruses - 0; Other Eukaryotes - 0 (source: NCBI BLink).		At5g22520
	At3g28160:	transposable element gene		At3g28160
	At5g02270:	ATNAP9, NAP9, non-intrinsic ABC protein 9		At5g02270
	At1g20310:	unknown protein; FUNCTIONS IN: molecular_function unknown; INVOLVED IN: biological_process unknown; LOCATED IN: chloroplast; EXPRESSED IN: 16 plant structures; EXPRESSED DURING: 9 growth stages; BEST Arabidopsis thaliana protein match is: unknown protein (TAIR:AT1G76070.1); Has 46 Blast hits to 46 proteins in 12 species: Archae - 0; Bacteria - 0; Metazoa - 0; Fungi - 0; Plants - 46; Viruses - 0; …		At1g20310
	At3g50790:	esterase/lipase/thioesterase family protein		At3g50790
	At3g55950:	ATCRR3, CCR3, CRINKLY4 related 3		At3g55950
	At4g27820:	BGLU9, beta glucosidase 9		At4g27820
	At1g09340:	CRB, CSP41B, chloroplast RNA binding		At1g09340
	At4g38980:	unknown protein; Has 44 Blast hits to 44 proteins in 19 species: Archae - 0; Bacteria - 2; Metazoa - 2; Fungi - 8; Plants - 24; Viruses - 0; Other Eukaryotes - 8 (source: NCBI BLink).		At4g38980
	At2g32020:	Acyl-CoA N-acyltransferases (NAT) superfamily protein		At2g32020
	At5g14730:	unknown protein; CONTAINS InterPro DOMAIN/s: Protein of unknown function DUF1645 (InterPro:IPR012442); BEST Arabidopsis thaliana protein match is: unknown protein (TAIR:AT3G01513.1); Has 85 Blast hits to 83 proteins in 14 species: Archae - 0; Bacteria - 9; Metazoa - 0; Fungi - 0; Plants - 76; Viruses - 0; Other Eukaryotes - 0 (source: NCBI BLink).		At5g14730
	At5g22545:	unknown protein; BEST Arabidopsis thaliana protein match is: unknown protein (TAIR:AT5G22530.1); Has 30201 Blast hits to 17322 proteins in 780 species: Archae - 12; Bacteria - 1396; Metazoa - 17338; Fungi - 3422; Plants - 5037; Viruses - 0; Other Eukaryotes - 2996 (source: NCBI BLink).		At5g22545
	At5g22670:	F-box/RNI-like/FBD-like domains-containing protein		At5g22670
	At1g02920:	ATGST11, ATGSTF7, ATGSTF8, GST11, GSTF7, glutathione S-transferase 7		At1g02920
	At4g00850:	GIF3, GRF1-interacting factor 3		At4g00850
	At3g56800:	acam-3, CAM3, calmodulin 3		At3g56800
	At3g05350:	Metallopeptidase M24 family protein		At3g05350
	At4g02220:	zinc finger (MYND type) family protein / programmed cell death 2 C-terminal domain-containing protein		At4g02220
	At5g15400:	U-box domain-containing protein		At5g15400
	At4g18195:	ATPUP8, PUP8, purine permease 8		At4g18195
	At3g50950:	ZAR1, HOPZ-ACTIVATED RESISTANCE 1		At3g50950
	At1g76520:	Auxin efflux carrier family protein		At1g76520
	At2g27820:	ADT3, PD1, prephenate dehydratase 1		At2g27820
	At1g48860:	RNA 3'-terminal phosphate cyclase/enolpyruvate transferase, alpha/beta		At1g48860
	At2g37710:	RLK, receptor lectin kinase		At2g37710
	At1g21120:	O-methyltransferase family protein		At1g21120
	At4g36530:	alpha/beta-Hydrolases superfamily protein		At4g36530
	At4g14910:	HISN5B, HISTIDINE BIOSYNTHESIS 5B		At4g14910
	At1g71520:	Integrase-type DNA-binding superfamily protein		At1g71520
	At1g65560:	Zinc-binding dehydrogenase family protein		At1g65560
	At1g79680:	ATWAKL10, WAKL10, WALL ASSOCIATED KINASE (WAK)-LIKE 10		At1g79680
	At4g15420:	Ubiquitin fusion degradation UFD1 family protein		At4g15420
	At1g20510:	OPCL1, OPC-8:0 CoA ligase1		At1g20510
	At4g36430:	Peroxidase superfamily protein		At4g36430
	At1g01480:	ACS2, AT-ACC2, 1-amino-cyclopropane-1-carboxylate synthase 2		At1g01480
	At3g48195:	Phox (PX) domain-containing protein		At3g48195
	At2g43500:	Plant regulator RWP-RK family protein		At2g43500
	At2g47890:	B-box type zinc finger protein with CCT domain		At2g47890
	At5g37720:	ALY4, ALWAYS EARLY 4		At5g37720
	At4g34380:	Transducin/WD40 repeat-like superfamily protein		At4g34380
	At4g02410:	Concanavalin A-like lectin protein kinase family protein		At4g02410
	At3g11270:	MEE34, Mov34/MPN/PAD-1 family protein		At3g11270
	At3g21400:	unknown protein; FUNCTIONS IN: molecular_function unknown; INVOLVED IN: N-terminal protein myristoylation; EXPRESSED IN: 22 plant structures; EXPRESSED DURING: 13 growth stages; Has 29 Blast hits to 29 proteins in 12 species: Archae - 0; Bacteria - 0; Metazoa - 2; Fungi - 0; Plants - 27; Viruses - 0; Other Eukaryotes - 0 (source: NCBI BLink).		At3g21400
	At3g17420:	GPK1, glyoxysomal protein kinase 1		At3g17420
	At1g26420:	FAD-binding Berberine family protein		At1g26420
	At3g12800:	DECR, SDRB, short-chain dehydrogenase-reductase B		At3g12800
	At1g77840:	Translation initiation factor IF2/IF5		At1g77840
	At3g23530:	Cyclopropane-fatty-acyl-phospholipid synthase		At3g23530
	At4g27652:	unknown protein; BEST Arabidopsis thaliana protein match is: unknown protein (TAIR:AT4G27657.1); Has 30201 Blast hits to 17322 proteins in 780 species: Archae - 12; Bacteria - 1396; Metazoa - 17338; Fungi - 3422; Plants - 5037; Viruses - 0; Other Eukaryotes - 2996 (source: NCBI BLink).		At4g27652
	At2g42350:	RING/U-box superfamily protein		At2g42350
	At4g23180:	CRK10, RLK4, cysteine-rich RLK (RECEPTOR-like protein kinase) 10		At4g23180
	At5g47170:	unknown protein; BEST Arabidopsis thaliana protein match is: unknown protein (TAIR:AT1G01130.1); Has 1807 Blast hits to 1807 proteins in 277 species: Archae - 0; Bacteria - 0; Metazoa - 736; Fungi - 347; Plants - 385; Viruses - 0; Other Eukaryotes - 339 (source: NCBI BLink).		At5g47170
	At5g65240:	Leucine-rich repeat protein kinase family protein		At5g65240
	At1g76040:	CPK29, calcium-dependent protein kinase 29		At1g76040
	At4g14450:	unknown protein; LOCATED IN: chloroplast; BEST Arabidopsis thaliana protein match is: unknown protein (TAIR:AT3G23170.1); Has 74 Blast hits to 74 proteins in 6 species: Archae - 0; Bacteria - 0; Metazoa - 0; Fungi - 0; Plants - 74; Viruses - 0; Other Eukaryotes - 0 (source: NCBI BLink).		At4g14450
	At2g04160:	AIR3, Subtilisin-like serine endopeptidase family protein		At2g04160
	At4g11521:	Receptor-like protein kinase-related family protein		At4g11521
	At5g38990:	Malectin/receptor-like protein kinase family protein		At5g38990
	At5g27420:	ATL31, CNI1, carbon/nitrogen insensitive 1		At5g27420
	At1g30640:	Protein kinase family protein		At1g30640
	At5g40000:	P-loop containing nucleoside triphosphate hydrolases superfamily protein		At5g40000
	At3g41768:	rRNA		At3g41768
	At2g44600:	unknown protein; FUNCTIONS IN: molecular_function unknown; INVOLVED IN: biological_process unknown; LOCATED IN: plasma membrane; BEST Arabidopsis thaliana protein match is: unknown protein (TAIR:AT3G60200.1); Has 56 Blast hits to 55 proteins in 11 species: Archae - 0; Bacteria - 0; Metazoa - 2; Fungi - 0; Plants - 52; Viruses - 0; Other Eukaryotes - 2 (source: NCBI BLink).		At2g44600
	At5g44990:	Glutathione S-transferase family protein		At5g44990
	At3g23230:	Integrase-type DNA-binding superfamily protein		At3g23230
	At3g06890:	unknown protein; Has 91 Blast hits to 91 proteins in 12 species: Archae - 0; Bacteria - 0; Metazoa - 0; Fungi - 0; Plants - 91; Viruses - 0; Other Eukaryotes - 0 (source: NCBI BLink).		At3g06890
	At5g59820:	RHL41, ZAT12, C2H2-type zinc finger family protein		At5g59820
	At1g63440:	HMA5, heavy metal atpase 5		At1g63440
	At2g33120:	ATVAMP722, SAR1, VAMP722, synaptobrevin-related protein 1		At2g33120
	At2g38360:	PRA1.B4, prenylated RAB acceptor 1.B4		At2g38360
	At1g21620:	APUM20, PUM20, pumilio 20		At1g21620
	At1g59620:	CW9, Disease resistance protein (CC-NBS-LRR class) family		At1g59620
	At5g35690:	CONTAINS InterPro DOMAIN/s: WLM (InterPro:IPR013536), PUB domain (InterPro:IPR018997), PUG domain (InterPro:IPR006567); BEST Arabidopsis thaliana protein match is: zinc ion binding (TAIR:AT1G55915.1); Has 30201 Blast hits to 17322 proteins in 780 species: Archae - 12; Bacteria - 1396; Metazoa - 17338; Fungi - 3422; Plants - 5037; Viruses - 0; Other Eukaryotes - 2996 (source: NCBI BLink).		At5g35690
	At1g62200:	Major facilitator superfamily protein		At1g62200
	At1g57560:	AtMYB50, MYB50, myb domain protein 50		At1g57560
	At4g35000:	APX3, ascorbate peroxidase 3		At4g35000
	At3g18830:	ATPLT5, ATPMT5, PMT5, polyol/monosaccharide transporter 5		At3g18830
	At3g07890:	Ypt/Rab-GAP domain of gyp1p superfamily protein		At3g07890
	At5g42830:	HXXXD-type acyl-transferase family protein		At5g42830
	At1g48980:	2-oxoglutarate (2OG) and Fe(II)-dependent oxygenase superfamily protein		At1g48980
	At4g09100:	RING/U-box superfamily protein		At4g09100
	At2g37430:	C2H2 and C2HC zinc fingers superfamily protein		At2g37430
	At2g15780:	Cupredoxin superfamily protein		At2g15780
	At5g56960:	basic helix-loop-helix (bHLH) DNA-binding family protein		At5g56960
	At2g38870:	Serine protease inhibitor, potato inhibitor I-type family protein		At2g38870
	At3g13380:	BRL3, BRI1-like 3		At3g13380
	At5g14980:	alpha/beta-Hydrolases superfamily protein		At5g14980
	At1g09950:	RAS1, RESPONSE TO ABA AND SALT 1		At1g09950

## Sheet: C4
	At2g16586:	unknown protein; LOCATED IN: endomembrane system; EXPRESSED IN: sperm cell; Has 35333 Blast hits to 34131 proteins in 2444 species: Archae - 798; Bacteria - 22429; Metazoa - 974; Fungi - 991; Plants - 531; Viruses - 0; Other Eukaryotes - 9610 (source: NCBI BLink).		At2g16586
	At1g74710:	ATICS1, EDS16, ICS1, SID2, ADC synthase superfamily protein		At1g74710
	At1g32330:	ATHSFA1D, HSFA1D, heat shock transcription factor A1D		At1g32330
	At1g71110:	unknown protein; FUNCTIONS IN: molecular_function unknown; INVOLVED IN: biological_process unknown; LOCATED IN: endomembrane system; BEST Arabidopsis thaliana protein match is: unknown protein (TAIR:AT2G12400.1); Has 173 Blast hits to 169 proteins in 21 species: Archae - 0; Bacteria - 0; Metazoa - 3; Fungi - 0; Plants - 165; Viruses - 0; Other Eukaryotes - 5 (source: NCBI BLink).		At1g71110
	At1g05990:	RHS1, EF hand calcium-binding protein family		At1g05990
	At4g10620:	P-loop containing nucleoside triphosphate hydrolases superfamily protein		At4g10620
	At3g22310:	ATRH9, PMH1, putative mitochondrial RNA helicase 1		At3g22310
	At3g24900:	AtRLP39, RLP39, receptor like protein 39		At3g24900
	At2g40390:	unknown protein; BEST Arabidopsis thaliana protein match is: unknown protein (TAIR:AT5G64190.1); Has 75 Blast hits to 75 proteins in 11 species: Archae - 0; Bacteria - 0; Metazoa - 0; Fungi - 0; Plants - 74; Viruses - 0; Other Eukaryotes - 1 (source: NCBI BLink).		At2g40390
	At5g52730:	Copper transport protein family		At5g52730
	At2g21900:	ATWRKY59, WRKY59, WRKY DNA-binding protein 59		At2g21900
	At5g39770:	Restriction endonuclease, type II-like superfamily protein		At5g39770
	At3g17340:	ARM repeat superfamily protein		At3g17340
	At1g33720:	CYP76C6, cytochrome P450, family 76, subfamily C, polypeptide 6		At1g33720
	At1g61990:	Mitochondrial transcription termination factor family protein		At1g61990
	At1g32690:	unknown protein; FUNCTIONS IN: molecular_function unknown; INVOLVED IN: biological_process unknown; LOCATED IN: plasma membrane; EXPRESSED IN: 21 plant structures; EXPRESSED DURING: 11 growth stages; BEST Arabidopsis thaliana protein match is: unknown protein (TAIR:AT2G35200.1); Has 45 Blast hits to 45 proteins in 8 species: Archae - 0; Bacteria - 0; Metazoa - 0; Fungi - 0; Plants - 45; Viruses -…		At1g32690
	At5g24190:	Lipase class 3-related protein		At5g24190
	At3g22400:	LOX5, PLAT/LH2 domain-containing lipoxygenase family protein		At3g22400
	At1g49590:	C2H2 and C2HC zinc fingers superfamily protein		At1g49590
	At1g70690:	HWI1, PDLP5, Receptor-like protein kinase-related family protein		At1g70690
	At5g01970:	unknown protein; BEST Arabidopsis thaliana protein match is: unknown protein (TAIR:AT1G30050.1); Has 240 Blast hits to 236 proteins in 72 species: Archae - 0; Bacteria - 15; Metazoa - 51; Fungi - 19; Plants - 119; Viruses - 0; Other Eukaryotes - 36 (source: NCBI BLink).		At5g01970
	At2g04450:	ATNUDT6, ATNUDX6, NUDT6, NUDX6, nudix hydrolase homolog 6		At2g04450
	At4g09030:	AGP10, ATAGP10, arabinogalactan protein 10		At4g09030
	At2g29530:	TIM10, Tim10/DDP family zinc finger protein		At2g29530
	At2g24165:	pseudogene, similar to HcrVf3 protein, blastp match of 37% identity and 5.1e-32 P-value to GP|14330718|emb|CAC40827.1||AJ297741 HcrVf3 protein {Malus floribunda}		At2g24165
	At2g20470:	AGC (cAMP-dependent, cGMP-dependent and protein kinase C) kinase family protein		At2g20470
	At1g04200:	FUNCTIONS IN: molecular_function unknown; INVOLVED IN: N-terminal protein myristoylation; LOCATED IN: cellular_component unknown; EXPRESSED IN: 22 plant structures; EXPRESSED DURING: 13 growth stages; CONTAINS InterPro DOMAIN/s: Dymeclin (InterPro:IPR019142); Has 395 Blast hits to 389 proteins in 117 species: Archae - 0; Bacteria - 0; Metazoa - 262; Fungi - 21; Plants - 68; Viruses - 0; Other Euk…		At1g04200
	At5g38250:	Protein kinase family protein		At5g38250
	At1g66250:	O-Glycosyl hydrolases family 17 protein		At1g66250
	At5g17270:	Protein prenylyltransferase superfamily protein		At5g17270
	At3g13850:	LBD22, LOB domain-containing protein 22		At3g13850
	At2g04430:	atnudt5, NUDT5, nudix hydrolase homolog 5		At2g04430
	At2g14620:	XTH10, xyloglucan endotransglucosylase/hydrolase 10		At2g14620
	At1g14060:	GCK domain-containing protein		At1g14060
	At4g36800:	RCE1, RUB1 conjugating enzyme 1		At4g36800
	At4g34390:	XLG2, extra-large GTP-binding protein 2		At4g34390
	At4g13890:	EDA36, EDA37, SHM5, Pyridoxal phosphate (PLP)-dependent transferases superfamily protein		At4g13890
	At3g24535:	unknown protein; Has 28 Blast hits to 27 proteins in 8 species: Archae - 0; Bacteria - 0; Metazoa - 0; Fungi - 2; Plants - 26; Viruses - 0; Other Eukaryotes - 0 (source: NCBI BLink).		At3g24535
	At3g29170:	Eukaryotic protein of unknown function (DUF872)		At3g29170
	At5g52700:	Copper transport protein family		At5g52700
	At2g30750:	CYP71A12, cytochrome P450, family 71, subfamily A, polypeptide 12		At2g30750
	At2g14120:	DRP3B, dynamin related protein		At2g14120
	At5g41550:	Disease resistance protein (TIR-NBS-LRR class) family		At5g41550
	At1g64880:	Ribosomal protein S5 family protein		At1g64880
	At2g07806:	unknown protein; FUNCTIONS IN: molecular_function unknown; INVOLVED IN: biological_process unknown; LOCATED IN: cellular_component unknown; Has 1 Blast hits to 1 proteins in 1 species: Archae - 0; Bacteria - 0; Metazoa - 0; Fungi - 0; Plants - 1; Viruses - 0; Other Eukaryotes - 0 (source: NCBI BLink).		At2g07806
	At5g39960:	GTP binding;GTP binding		At5g39960
	At3g54960:	ATPDI1, ATPDIL1-3, PDI1, PDIL1-3, PDI-like 1-3		At3g54960
	At3g10090:	Nucleic acid-binding, OB-fold-like protein		At3g10090
	At5g60800:	Heavy metal transport/detoxification superfamily protein		At5g60800
	At3g62422:	CPuORF3, conserved peptide upstream open reading frame 3		At3g62422
	At1g06137:	unknown protein; FUNCTIONS IN: molecular_function unknown; INVOLVED IN: biological_process unknown; LOCATED IN: endomembrane system; BEST Arabidopsis thaliana protein match is: unknown protein (TAIR:AT1G06135.1); Has 30201 Blast hits to 17322 proteins in 780 species: Archae - 12; Bacteria - 1396; Metazoa - 17338; Fungi - 3422; Plants - 5037; Viruses - 0; Other Eukaryotes - 2996 (source: NCBI BLin…		At1g06137
	At5g61910:	DCD (Development and Cell Death) domain protein		At5g61910
	At1g21370:	unknown protein; CONTAINS InterPro DOMAIN/s: Protein of unknown function DUF218 (InterPro:IPR003848); Has 160 Blast hits to 160 proteins in 86 species: Archae - 0; Bacteria - 0; Metazoa - 0; Fungi - 102; Plants - 44; Viruses - 0; Other Eukaryotes - 14 (source: NCBI BLink).		At1g21370
	At4g15020:	hAT transposon superfamily		At4g15020
	At5g61900:	BON, BON1, CPN1, Calcium-dependent phospholipid-binding Copine family protein		At5g61900
	At2g17790:	VPS35A, ZIP3, VPS35 homolog A		At2g17790
	At3g29160:	AKIN11, ATKIN11, KIN11, SNRK1.2, SNF1 kinase homolog 11		At3g29160
	At1g66173:	other RNA		At1g66173
	At1g68990:	MGP3, male gametophyte defective 3		At1g68990
	At3g14475:	snoRNA		At3g14475
	At2g36300:	Integral membrane Yip1 family protein		At2g36300
	At1g58225:	unknown protein; FUNCTIONS IN: molecular_function unknown; INVOLVED IN: biological_process unknown; LOCATED IN: endomembrane system; Has 4 Blast hits to 4 proteins in 2 species: Archae - 0; Bacteria - 0; Metazoa - 0; Fungi - 0; Plants - 4; Viruses - 0; Other Eukaryotes - 0 (source: NCBI BLink).		At1g58225
	At3g48100:	ARR5, ATRR2, IBC6, RR5, response regulator 5		At3g48100
	At1g33730:	CYP76C5, cytochrome P450, family 76, subfamily C, polypeptide 5		At1g33730
	At3g01316:	snoRNA		At3g01316
	At1g67060:	unknown protein; FUNCTIONS IN: molecular_function unknown; INVOLVED IN: biological_process unknown; LOCATED IN: plasma membrane; EXPRESSED IN: 22 plant structures; EXPRESSED DURING: 13 growth stages; Has 283 Blast hits to 281 proteins in 136 species: Archae - 0; Bacteria - 145; Metazoa - 0; Fungi - 65; Plants - 41; Viruses - 0; Other Eukaryotes - 32 (source: NCBI BLink).		At1g67060
	At5g40720:	Domain of unknown function (DUF23)		At5g40720
	At4g30990:	ARM repeat superfamily protein		At4g30990
	At3g57950:	unknown protein; FUNCTIONS IN: molecular_function unknown; INVOLVED IN: biological_process unknown; LOCATED IN: chloroplast; EXPRESSED IN: 9 plant structures; EXPRESSED DURING: 4 anthesis, C globular stage, petal differentiation and expansion stage; BEST Arabidopsis thaliana protein match is: unknown protein (TAIR:AT2G42180.1); Has 81 Blast hits to 81 proteins in 11 species: Archae - 0; Bacteria …		At3g57950
	At3g60470:	Plant protein of unknown function (DUF247)		At3g60470
	At4g35190:	Putative lysine decarboxylase family protein		At4g35190
	At4g04500:	CRK37, cysteine-rich RLK (RECEPTOR-like protein kinase) 37		At4g04500
	At1g55610:	BRL1, BRI1 like		At1g55610
	At3g13100:	ATMRP7, MRP7, MRP7, multidrug resistance-associated protein 7		At3g13100
	At3g44350:	anac061, NAC061, NAC domain containing protein 61		At3g44350
	At2g36440:	unknown protein; Has 3 Blast hits to 3 proteins in 2 species: Archae - 0; Bacteria - 0; Metazoa - 0; Fungi - 0; Plants - 3; Viruses - 0; Other Eukaryotes - 0 (source: NCBI BLink).		At2g36440
	At5g52740:	Copper transport protein family		At5g52740
	At1g55900:	emb1860, TIM50, Haloacid dehalogenase-like hydrolase (HAD) superfamily protein		At1g55900
	At2g47810:	NF-YB5, nuclear factor Y, subunit B5		At2g47810
	At1g22885:	unknown protein; FUNCTIONS IN: molecular_function unknown; INVOLVED IN: biological_process unknown; LOCATED IN: endomembrane system; EXPRESSED IN: 22 plant structures; EXPRESSED DURING: 13 growth stages; Has 15 Blast hits to 15 proteins in 2 species: Archae - 0; Bacteria - 0; Metazoa - 0; Fungi - 0; Plants - 15; Viruses - 0; Other Eukaryotes - 0 (source: NCBI BLink).		At1g22885
	At3g46520:	ACT12, actin-12		At3g46520
	At3g20330:	PYRB, PYRIMIDINE B		At3g20330
	At1g74740:	ATCPK30, CDPK1A, CPK30, calcium-dependent protein kinase 30		At1g74740
	At1g17615:	Disease resistance protein (TIR-NBS class)		At1g17615
	At4g00700:	C2 calcium/lipid-binding plant phosphoribosyltransferase family protein		At4g00700
	At1g77570:	Winged helix-turn-helix transcription repressor DNA-binding		At1g77570
	At1g70750:	Protein of unknown function, DUF593		At1g70750
	At3g09700:	Chaperone DnaJ-domain superfamily protein		At3g09700
	At5g51630:	Disease resistance protein (TIR-NBS-LRR class) family		At5g51630
	At4g23160:	CRK8, cysteine-rich RLK (RECEPTOR-like protein kinase) 8		At4g23160
	At1g70490:	ARFA1D, ATARFA1D, Ras-related small GTP-binding family protein		At1g70490
	At4g39030:	EDS5, SID1, MATE efflux family protein		At4g39030
	At1g33390:	ATFAS4, FAS4, RNA helicase family protein		At1g33390
	At4g20370:	TSF, PEBP (phosphatidylethanolamine-binding protein) family protein		At4g20370
	At1g61490:	S-locus lectin protein kinase family protein		At1g61490
	At5g65860:	ankyrin repeat family protein		At5g65860
	At1g73050:	Glucose-methanol-choline (GMC) oxidoreductase family protein		At1g73050
	At5g52720:	Copper transport protein family		At5g52720
	At5g01900:	ATWRKY62, WRKY62, WRKY DNA-binding protein 62		At5g01900
	At3g04200:	RmlC-like cupins superfamily protein		At3g04200
	At3g23620:	Ribosomal RNA processing Brix domain protein		At3g23620
	At2g34940:	BP80-3;2, VSR3;2, VSR5, VACUOLAR SORTING RECEPTOR 5		At2g34940
	At5g55470:	ATNHX3, NHX3, Na+/H+ (sodium hydrogen) exchanger 3		At5g55470
	At1g54170:	CID3, CTC-interacting domain 3		At1g54170
	At1g25580:	ANAC008, SOG1, NAC (No Apical Meristem) domain transcriptional regulator superfamily protein		At1g25580
	At4g26455:	WIP1, WPP domain interacting protein 1		At4g26455
	At5g41730:	Protein kinase family protein		At5g41730
	At3g62420:	ATBZIP53, BZIP53, basic region/leucine zipper motif 53		At3g62420
	At1g77730:	Pleckstrin homology (PH) domain superfamily protein		At1g77730
	At4g29510:	ATPRMT11, ATPRMT1B, PRMT11, PRMT1B, arginine methyltransferase 11		At4g29510
	At4g23200:	CRK12, cysteine-rich RLK (RECEPTOR-like protein kinase) 12		At4g23200
	At2g20150:	unknown protein; Has 5 Blast hits to 5 proteins in 1 species: Archae - 0; Bacteria - 0; Metazoa - 0; Fungi - 0; Plants - 5; Viruses - 0; Other Eukaryotes - 0 (source: NCBI BLink).		At2g20150
	At3g60960:	Tetratricopeptide repeat (TPR)-like superfamily protein		At3g60960
	At2g33080:	AtRLP28, RLP28, receptor like protein 28		At2g33080
	At4g26990:	unknown protein; BEST Arabidopsis thaliana protein match is: unknown protein (TAIR:AT5G54920.1); Has 30201 Blast hits to 17322 proteins in 780 species: Archae - 12; Bacteria - 1396; Metazoa - 17338; Fungi - 3422; Plants - 5037; Viruses - 0; Other Eukaryotes - 2996 (source: NCBI BLink).		At4g26990
	At3g13130:	unknown protein; FUNCTIONS IN: molecular_function unknown; INVOLVED IN: biological_process unknown; LOCATED IN: endomembrane system; EXPRESSED IN: male gametophyte; Has 140 Blast hits to 132 proteins in 41 species: Archae - 2; Bacteria - 4; Metazoa - 29; Fungi - 20; Plants - 51; Viruses - 0; Other Eukaryotes - 34 (source: NCBI BLink).		At3g13130
	At2g40360:	Transducin/WD40 repeat-like superfamily protein		At2g40360
	At5g16480:	Phosphotyrosine protein phosphatases superfamily protein		At5g16480
	At2g40740:	ATWRKY55, WRKY55, WRKY DNA-binding protein 55		At2g40740
	At3g01760:	Transmembrane amino acid transporter family protein		At3g01760
	At3g13940:	DNA binding;DNA-directed RNA polymerases		At3g13940
	At4g37010:	CEN2, centrin 2		At4g37010
	At5g07340:	Calreticulin family protein		At5g07340
	At1g05880:	ARI12, ATARI12, RING/U-box superfamily protein		At1g05880
	At2g29110:	ATGLR2.8, GLR2.8, GLR2.8, glutamate receptor 2.8		At2g29110
	At5g01700:	Protein phosphatase 2C family protein		At5g01700
	At1g12420:	ACR8, ACT domain repeat 8		At1g12420
	At5g63225:	Carbohydrate-binding X8 domain superfamily protein		At5g63225
	At3g18620:	DHHC-type zinc finger family protein		At3g18620
	At3g48630:	unknown protein; BEST Arabidopsis thaliana protein match is: unknown protein (TAIR:AT3G44150.1); Has 64 Blast hits to 64 proteins in 15 species: Archae - 0; Bacteria - 0; Metazoa - 0; Fungi - 0; Plants - 64; Viruses - 0; Other Eukaryotes - 0 (source: NCBI BLink).		At3g48630
	At3g04460:	APM4, ATPEX12, PEX12, peroxin-12		At3g04460
	At4g00840:	DHHC-type zinc finger family protein		At4g00840
	At1g01680:	ATPUB54, PUB54, plant U-box 54		At1g01680
	At3g03670:	Peroxidase superfamily protein		At3g03670
	At5g55500:	ATXYLT, XYLT, beta-1,2-xylosyltransferase		At5g55500
	At3g17690:	ATCNGC19, CNGC19, cyclic nucleotide gated channel 19		At3g17690
	At2g26610:	Transducin family protein / WD-40 repeat family protein		At2g26610
	At5g39710:	EMB2745, Tetratricopeptide repeat (TPR)-like superfamily protein		At5g39710
	At5g25540:	CID6, CTC-interacting domain 6		At5g25540
	At4g11340:	Disease resistance protein (TIR-NBS-LRR class) family		At4g11340
	At1g21525:	pseudogene of unknown protein		At1g21525
	AtMg00120:	ORF143, hypothetical protein		AtMg00120
	At3g14590:	NTMC2T6.2, NTMC2TYPE6.2, Calcium-dependent lipid-binding (CaLB domain) family protein		At3g14590
	At3g51320:	Pentatricopeptide repeat (PPR) superfamily protein		At3g51320
	At4g01560:	MEE49, Ribosomal RNA processing Brix domain protein		At4g01560
	At2g19700:	unknown protein; FUNCTIONS IN: molecular_function unknown; INVOLVED IN: biological_process unknown; LOCATED IN: endomembrane system; Has 5 Blast hits to 5 proteins in 2 species: Archae - 0; Bacteria - 0; Metazoa - 0; Fungi - 0; Plants - 5; Viruses - 0; Other Eukaryotes - 0 (source: NCBI BLink).		At2g19700
	At2g13810:	ALD1, AGD2-like defense response protein 1		At2g13810
	At2g15730:	P-loop containing nucleoside triphosphate hydrolases superfamily protein		At2g15730
	At1g80245:	Spc97 / Spc98 family of spindle pole body (SBP) component		At1g80245
	At4g21840	ATMSRB8, MSRB8, methionine sulfoxide reductase B8		At4g21840

## Sheet: C5
	At3g27960	Tetratricopeptide repeat (TPR)-like superfamily protein
	At3g13420	unknown protein; BEST Arabidopsis thaliana protein match is: unknown protein (TAIR:AT1G55535.1); Has 66 Blast hits to 66 proteins in 16 species: Archae - 0; Bacteria - 0; Metazoa - 0; Fungi - 0; Plants - 66; Viruses - 0; Other Eukaryotes - 0 (source: NCBI BLink).
	At3g09250	Nuclear transport factor 2 (NTF2) family protein
	At5g01330	PDC3, pyruvate decarboxylase-3
	At4g11780	unknown protein; BEST Arabidopsis thaliana protein match is: unknown protein (TAIR:AT4G23020.2); Has 550 Blast hits to 387 proteins in 92 species: Archae - 0; Bacteria - 32; Metazoa - 132; Fungi - 122; Plants - 80; Viruses - 0; Other Eukaryotes - 184 (source: NCBI BLink).
	At2g22180	hydroxyproline-rich glycoprotein family protein
	At1g62500	Bifunctional inhibitor/lipid-transfer protein/seed storage 2S albumin superfamily protein
	At5g23990	ATFRO5, FRO5, ferric reduction oxidase 5
	At1g53935	unknown protein; BEST Arabidopsis thaliana protein match is: unknown protein (TAIR:AT5G23180.1); Has 29 Blast hits to 24 proteins in 2 species: Archae - 0; Bacteria - 0; Metazoa - 0; Fungi - 0; Plants - 29; Viruses - 0; Other Eukaryotes - 0 (source: NCBI BLink).
	At3g21340	Leucine-rich repeat protein kinase family protein
	At2g37840	Protein kinase superfamily protein
	At3g27884	other RNA
	At3g24310	ATMYB71, MYB305, myb domain protein 305
	At3g32030	Terpenoid cyclases/Protein prenyltransferases superfamily protein
	At4g04745	unknown protein; BEST Arabidopsis thaliana protein match is: unknown protein (TAIR:AT4G21902.1); Has 32 Blast hits to 32 proteins in 9 species: Archae - 0; Bacteria - 0; Metazoa - 0; Fungi - 0; Plants - 32; Viruses - 0; Other Eukaryotes - 0 (source: NCBI BLink).
	At2g31970	ATRAD50, RAD50, DNA repair-recombination protein (RAD50)
	At4g12330	CYP706A7, cytochrome P450, family 706, subfamily A, polypeptide 7
	At5g60660	PIP2;4, PIP2F, plasma membrane intrinsic protein 2;4
	At1g08320	bZIP21, TGA9, bZIP transcription factor family protein
	At1g26360	ATMES13, MES13, methyl esterase 13
	At2g39040	Peroxidase superfamily protein
	At3g47710	BHLH161, BNQ3, BANQUO 3
	At1g03010	Phototropic-responsive NPH3 family protein
	At4g33880	RSL2, ROOT HAIR DEFECTIVE 6-LIKE 2
	At1g61950	CPK19, calcium-dependent protein kinase 19
	At1g12070	Immunoglobulin E-set superfamily protein
	At5g65440	unknown protein; INVOLVED IN: biological_process unknown; LOCATED IN: plasma membrane; EXPRESSED IN: 22 plant structures; EXPRESSED DURING: 13 growth stages; BEST Arabidopsis thaliana protein match is: unknown protein (TAIR:AT4G24610.1); Has 30201 Blast hits to 17322 proteins in 780 species: Archae - 12; Bacteria - 1396; Metazoa - 17338; Fungi - 3422; Plants - 5037; Viruses - 0; Other Eukaryotes …
	At5g18460	Protein of Unknown Function (DUF239)
	At1g74660	MIF1, mini zinc finger 1
	At4g20210	Terpenoid cyclases/Protein prenyltransferases superfamily protein
	At4g26220	S-adenosyl-L-methionine-dependent methyltransferases superfamily protein
	At5g57650	eukaryotic translation initiation factor-related
	At5g28913	SADHU4-1, transposable element gene
	At5g06200	Uncharacterised protein family (UPF0497)
	At5g65800	ACS5, ATACS5, CIN5, ETO2, ACC synthase 5
	At3g01260	Galactose mutarotase-like superfamily protein
	At1g72510	Protein of unknown function (DUF1677)
	At5g56540	AGP14, ATAGP14, arabinogalactan protein 14
	At2g17440	PIRL5, plant intracellular ras group-related LRR 5
	At1g77530	O-methyltransferase family protein
	At5g24100	Leucine-rich repeat protein kinase family protein
	At1g08590	Leucine-rich receptor-like protein kinase family protein
	At4g15290	ATCSLB05, ATCSLB5, CSLB05, Cellulose synthase family protein
	At3g42800	unknown protein; BEST Arabidopsis thaliana protein match is: unknown protein (TAIR:AT1G54200.1); Has 853 Blast hits to 340 proteins in 98 species: Archae - 0; Bacteria - 94; Metazoa - 145; Fungi - 62; Plants - 95; Viruses - 0; Other Eukaryotes - 457 (source: NCBI BLink).
	At2g46860	AtPPa3, PPa3, pyrophosphorylase 3
	At1g53830	ATPME2, PME2, pectin methylesterase 2
	At5g67620	unknown protein; FUNCTIONS IN: molecular_function unknown; INVOLVED IN: N-terminal protein myristoylation; LOCATED IN: microtubule; BEST Arabidopsis thaliana protein match is: unknown protein (TAIR:AT5G62900.1); Has 1807 Blast hits to 1807 proteins in 277 species: Archae - 0; Bacteria - 0; Metazoa - 736; Fungi - 347; Plants - 385; Viruses - 0; Other Eukaryotes - 339 (source: NCBI BLink).
	At3g12977	NAC (No Apical Meristem) domain transcriptional regulator superfamily protein
	At2g47530	Pollen Ole e 1 allergen and extensin family protein
	At2g31310	LBD14, LOB domain-containing protein 14
	At2g42850	CYP718, cytochrome P450, family 718
	At1g05530	UGT2, UGT75B2, UDP-glucosyl transferase 75B2
	At5g65390	AGP7, arabinogalactan protein 7
	At3g56470	F-box family protein
	At4g25250	Plant invertase/pectin methylesterase inhibitor superfamily protein
	At1g06710	Tetratricopeptide repeat (TPR)-like superfamily protein
	At5g52790	CBS domain-containing protein with a domain of unknown function (DUF21)
	At1g21740	Protein of unknown function (DUF630 and DUF632)
	At4g20325	FUNCTIONS IN: molecular_function unknown; INVOLVED IN: biological_process unknown; LOCATED IN: nucleus; CONTAINS InterPro DOMAIN/s: Ribonuclease H2, subunit B (InterPro:IPR019024); Has 30201 Blast hits to 17322 proteins in 780 species: Archae - 12; Bacteria - 1396; Metazoa - 17338; Fungi - 3422; Plants - 5037; Viruses - 0; Other Eukaryotes - 2996 (source: NCBI BLink).
	At3g22240	unknown protein; BEST Arabidopsis thaliana protein match is: unknown protein (TAIR:AT3G22235.2); Has 177 Blast hits to 177 proteins in 14 species: Archae - 0; Bacteria - 0; Metazoa - 0; Fungi - 0; Plants - 177; Viruses - 0; Other Eukaryotes - 0 (source: NCBI BLink).
	At3g07490	AGD11, ARF-GAP domain 11
	At1g74830	Protein of unknown function, DUF593
	At1g62440	LRX2, leucine-rich repeat/extensin 2
	At5g46890	Bifunctional inhibitor/lipid-transfer protein/seed storage 2S albumin superfamily protein
	At4g37160	sks15, SKU5 similar 15
	At1g79320	AtMC6, MC6, metacaspase 6
	At3g50710	F-box/RNI-like/FBD-like domains-containing protein
	At3g18170	Glycosyltransferase family 61 protein
	At1g48800	Terpenoid cyclases/Protein prenyltransferases superfamily protein
	At1g73830	BEE3, BR enhanced expression 3
	At1g78815	LSH7, Protein of unknown function (DUF640)
	At4g28770	Tetraspanin family protein
	At2g31085	CLE6, CLAVATA3/ESR-RELATED 6
	At5g26080	proline-rich family protein
	At3g59680	unknown protein; Has 34 Blast hits to 34 proteins in 10 species: Archae - 0; Bacteria - 0; Metazoa - 0; Fungi - 0; Plants - 34; Viruses - 0; Other Eukaryotes - 0 (source: NCBI BLink).
	At4g20230	Terpenoid cyclases/Protein prenyltransferases superfamily protein
	At3g45700	Major facilitator superfamily protein
	At4g12080	AHL1, ATAHL1, AT-hook motif nuclear-localized protein 1
	At4g11320	Papain family cysteine protease
	At5g36270	pseudogene of dehydroascorbate reductase
	At1g06120	Fatty acid desaturase family protein
	At1g61050	alpha 1,4-glycosyltransferase family protein
	At2g20520	FLA6, FASCICLIN-like arabinogalactan 6
	At1g10130	ATECA3, ECA3, endoplasmic reticulum-type calcium-transporting ATPase 3
	At5g65170	VQ motif-containing protein
	At3g29780	RALFL27, ralf-like 27
	At4g29180	RHS16, root hair specific 16
	At5g65470	O-fucosyltransferase family protein
	At1g11670	MATE efflux family protein
	At2g31540	GDSL-like Lipase/Acylhydrolase superfamily protein
	At1g73020	unknown protein; CONTAINS InterPro DOMAIN/s: Protein of unknown function DUF590 (InterPro:IPR007632); Has 1198 Blast hits to 1128 proteins in 154 species: Archae - 0; Bacteria - 0; Metazoa - 809; Fungi - 158; Plants - 25; Viruses - 0; Other Eukaryotes - 206 (source: NCBI BLink).
	At5g50790	Nodulin MtN3 family protein
	At1g54940	PGSIP4, plant glycogenin-like starch initiation protein 4
	At5g25100	Endomembrane protein 70 protein family
	At4g09990	Protein of unknown function (DUF579)
	At4g21230	CRK27, cysteine-rich RLK (RECEPTOR-like protein kinase) 27
	At5g62310	IRE, AGC (cAMP-dependent, cGMP-dependent and protein kinase C) kinase family protein
	At5g54260	ATMRE11, MRE11, DNA repair and meiosis protein (Mre11)
	At3g50640	unknown protein; BEST Arabidopsis thaliana protein match is: unknown protein (TAIR:AT5G66800.1); Has 67 Blast hits to 67 proteins in 10 species: Archae - 0; Bacteria - 0; Metazoa - 0; Fungi - 0; Plants - 67; Viruses - 0; Other Eukaryotes - 0 (source: NCBI BLink).
	At3g32040	Terpenoid synthases superfamily protein
	At1g55290	2-oxoglutarate (2OG) and Fe(II)-dependent oxygenase superfamily protein
	At5g24313	unknown protein; FUNCTIONS IN: molecular_function unknown; INVOLVED IN: biological_process unknown; LOCATED IN: endomembrane system; Has 30201 Blast hits to 17322 proteins in 780 species: Archae - 12; Bacteria - 1396; Metazoa - 17338; Fungi - 3422; Plants - 5037; Viruses - 0; Other Eukaryotes - 2996 (source: NCBI BLink).
	At2g28990	Leucine-rich repeat protein kinase family protein
	At1g66950	ATPDR11, PDR11, pleiotropic drug resistance 11
	At1g14220	Ribonuclease T2 family protein
	At4g22230	Arabidopsis defensin-like protein
	At2g01520	MLP328, MLP-like protein 328
	At3g30875	pseudogene, putative multidrug resistance protein, similar to multidrug resistance protein 1 homolog GB:T06165 GI:7442649 from (Hordeum vulgare); blastp match of 54% identity and 0. P-value to GP|2292907|emb|CAA71179.1||Y10099 P-glycoprotein homologue {Hordeum vulgare subsp. vulgare}
	At1g64210	Leucine-rich repeat protein kinase family protein
	At5g25810	tny, Integrase-type DNA-binding superfamily protein
	At4g22666	Bifunctional inhibitor/lipid-transfer protein/seed storage 2S albumin superfamily protein
	At3g25790	myb-like transcription factor family protein
	At3g09240	Protein kinase protein with tetratricopeptide repeat domain
	At1g23160	Auxin-responsive GH3 family protein
	At4g20240	CYP71A27, cytochrome P450, family 71, subfamily A, polypeptide 27
	At2g14830	Regulator of Vps4 activity in the MVB pathway protein
	At1g69810	ATWRKY36, WRKY36, WRKY DNA-binding protein 36
	At5g63270	RPM1-interacting protein 4 (RIN4) family protein
	At2g19760	PFN1, PRF1, profilin 1
	At5g25020	Protein of unknown function (DUF1336)
	At4g22080	RHS14, root hair specific 14
	At1g50630	Protein of unknown function (DUF3537)
	At5g57760	unknown protein; Has 5 Blast hits to 5 proteins in 2 species: Archae - 0; Bacteria - 0; Metazoa - 0; Fungi - 0; Plants - 5; Viruses - 0; Other Eukaryotes - 0 (source: NCBI BLink).
	At1g49240	ACT8, actin 8
	At1g31772	Defensin-like (DEFL) family protein
	At2g38320	TBL34, TRICHOME BIREFRINGENCE-LIKE 34
	At5g03530	ATRAB, ATRAB ALPHA, ATRAB18B, ATRABC2A, RABC2A, RAB GTPase homolog C2A
	At2g45890	ATROPGEF4, RHS11, ROPGEF4, RHO guanyl-nucleotide exchange factor 4
	At4g14130	XTH15, XTR7, xyloglucan endotransglucosylase/hydrolase 15
	At3g50190	Plant protein of unknown function (DUF247)
	At1g02575	unknown protein; BEST Arabidopsis thaliana protein match is: unknown protein (TAIR:AT1G02570.1).
	At1g64480	CBL8, calcineurin B-like protein 8
	At5g26740	Protein of unknown function (DUF300)
	At1g51870	protein kinase family protein
	At1g70860	Polyketide cyclase/dehydrase and lipid transport superfamily protein
	At3g61270	Arabidopsis thaliana protein of unknown function (DUF821)
	At4g00651	FUNCTIONS IN: molecular_function unknown; INVOLVED IN: biological_process unknown; LOCATED IN: endomembrane system; BEST Arabidopsis thaliana protein match is: Fe superoxide dismutase 2 (TAIR:AT5G51100.1); Has 34 Blast hits to 34 proteins in 11 species: Archae - 0; Bacteria - 0; Metazoa - 0; Fungi - 0; Plants - 34; Viruses - 0; Other Eukaryotes - 0 (source: NCBI BLink).
	At5g58360	ATOFP3, OFP3, ovate family protein 3
	At3g10710	RHS12, root hair specific 12
	At5g52990	SNARE-like superfamily protein
	At1g58037	Cysteine/Histidine-rich C1 domain family protein
	At3g20880	WIP4, WIP domain protein 4
	At5g10230	ANN7, ANNAT7, annexin 7
	At1g08990	PGSIP5, plant glycogenin-like starch initiation protein 5
	At1g16440	RSH3, root hair specific 3
	At1g23760	JP630, PG3, BURP domain-containing protein
	At3g24020	Disease resistance-responsive (dirigent-like protein) family protein
	At2g45830	DTA2, downstream target of AGL15 2
	At1g11655	unknown protein; BEST Arabidopsis thaliana protein match is: unknown protein (TAIR:AT4G21902.1); Has 22 Blast hits to 22 proteins in 6 species: Archae - 0; Bacteria - 0; Metazoa - 0; Fungi - 0; Plants - 22; Viruses - 0; Other Eukaryotes - 0 (source: NCBI BLink).
	At5g42690	Protein of unknown function, DUF547
	At1g23030	ARM repeat superfamily protein
	At2g16980	Major facilitator superfamily protein
	At3g23690	basic helix-loop-helix (bHLH) DNA-binding superfamily protein
	At5g54790	unknown protein; BEST Arabidopsis thaliana protein match is: unknown protein (TAIR:AT1G50930.1); Has 53 Blast hits to 53 proteins in 10 species: Archae - 0; Bacteria - 0; Metazoa - 0; Fungi - 0; Plants - 53; Viruses - 0; Other Eukaryotes - 0 (source: NCBI BLink).
	At1g69560	ATMYB105, LOF2, MYB105, myb domain protein 105
	At2g35585	unknown protein; BEST Arabidopsis thaliana protein match is: unknown protein (TAIR:AT1G31940.1); Has 67 Blast hits to 67 proteins in 17 species: Archae - 0; Bacteria - 0; Metazoa - 0; Fungi - 0; Plants - 67; Viruses - 0; Other Eukaryotes - 0 (source: NCBI BLink).
	At2g18980	Peroxidase superfamily protein
	At5g21130	Late embryogenesis abundant (LEA) hydroxyproline-rich glycoprotein family
	At4g14650	unknown protein; FUNCTIONS IN: molecular_function unknown; INVOLVED IN: N-terminal protein myristoylation; EXPRESSED IN: 6 plant structures; EXPRESSED DURING: petal differentiation and expansion stage; Has 2407 Blast hits to 1833 proteins in 310 species: Archae - 19; Bacteria - 223; Metazoa - 708; Fungi - 285; Plants - 140; Viruses - 42; Other Eukaryotes - 990 (source: NCBI BLink).
	At1g51260	LPAT3, lysophosphatidyl acyltransferase 3
	At3g13840	GRAS family transcription factor
	At5g66280	GMD1, GDP-D-mannose 4,6-dehydratase 1
	At4g35160	O-methyltransferase family protein
	At1g63450	RHS8, root hair specific 8
	At2g43050	ATPMEPCRD, Plant invertase/pectin methylesterase inhibitor superfamily
	At5g22500	FAR1, fatty acid reductase 1
	At1g33800	Protein of unknown function (DUF579)
	At1g30750	unknown protein; FUNCTIONS IN: molecular_function unknown; INVOLVED IN: biological_process unknown; LOCATED IN: endomembrane system; EXPRESSED IN: hypocotyl, root, pollen tube; Has 1177 Blast hits to 607 proteins in 189 species: Archae - 0; Bacteria - 312; Metazoa - 195; Fungi - 185; Plants - 27; Viruses - 16; Other Eukaryotes - 442 (source: NCBI BLink).
	At3g13560	O-Glycosyl hydrolases family 17 protein
	At5g22930	Protein of unknown function (DUF1635)
	At4g12520	Bifunctional inhibitor/lipid-transfer protein/seed storage 2S albumin superfamily protein
	At5g15180	Peroxidase superfamily protein
	At4g08950	EXO, Phosphate-responsive 1 family protein
	At3g19320	Leucine-rich repeat (LRR) family protein
	At1g08592	Potential natural antisense gene, locus overlaps with AT1G08590
	At3g60280	UCC3, uclacyanin 3
	At4g31910	HXXXD-type acyl-transferase family protein
	At1g18075	MIR159, MIR159B, MIR159/MIR159B; miRNA
	At3g63470	scpl40, serine carboxypeptidase-like 40
	At5g57530	AtXTH12, XTH12, xyloglucan endotransglucosylase/hydrolase 12
	At5g14180	MPL1, Myzus persicae-induced lipase 1
	At4g39350	ATCESA2, ATH-A, CESA2, cellulose synthase A2
	At3g45110	unknown protein; Has 7 Blast hits to 7 proteins in 2 species: Archae - 0; Bacteria - 0; Metazoa - 0; Fungi - 0; Plants - 7; Viruses - 0; Other Eukaryotes - 0 (source: NCBI BLink).
	At5g56320	ATEXP14, ATEXPA14, ATHEXP ALPHA 1.5, EXP14, EXPA14, expansin A14
	At3g59850	Pectin lyase-like superfamily protein
	At4g30420	nodulin MtN21 /EamA-like transporter family protein
	At5g15290	Uncharacterised protein family (UPF0497)
	At3g55230	Disease resistance-responsive (dirigent-like protein) family protein
	At3g51770	ATEOL1, ETO1, tetratricopeptide repeat (TPR)-containing protein
	At5g42840	Cysteine/Histidine-rich C1 domain family protein
	At3g52900	Family of unknown function (DUF662)
	At5g46900	Bifunctional inhibitor/lipid-transfer protein/seed storage 2S albumin superfamily protein
	At3g21180	ACA9, ATACA9, autoinhibited Ca(2+)-ATPase 9
	At4g31470	CAP (Cysteine-rich secretory proteins, Antigen 5, and Pathogenesis-related 1 protein) superfamily protein
	At1g64250	transposable element gene
	At2g04090	MATE efflux family protein
	At1g54450	Calcium-binding EF-hand family protein
	At1g05660	Pectin lyase-like superfamily protein
	At2g04800	unknown protein; FUNCTIONS IN: molecular_function unknown; INVOLVED IN: N-terminal protein myristoylation; LOCATED IN: cellular_component unknown; EXPRESSED IN: hypocotyl, root; Has 4 Blast hits to 4 proteins in 1 species: Archae - 0; Bacteria - 0; Metazoa - 0; Fungi - 0; Plants - 4; Viruses - 0; Other Eukaryotes - 0 (source: NCBI BLink).
	At5g40730	AGP24, ATAGP24, arabinogalactan protein 24
	At5g46370	ATKCO2, ATTPK2, KCO2, Ca2+ activated outward rectifying K+ channel 2
	At4g28530	anac074, NAC074, NAC domain containing protein 74
	At4g22460	Bifunctional inhibitor/lipid-transfer protein/seed storage 2S albumin superfamily protein
	At5g13990	ATEXO70C2, EXO70C2, exocyst subunit exo70 family protein C2
	At5g35940	Mannose-binding lectin superfamily protein
	At5g65090	BST1, DER4, MRH3, DNAse I-like superfamily protein
	At1g05570	ATGSL06, ATGSL6, CALS1, GSL06, GSL6, callose synthase 1
	At3g05150	Major facilitator superfamily protein
	At2g43040	NPG1, tetratricopeptide repeat (TPR)-containing protein
	At1g67510	Leucine-rich repeat protein kinase family protein
	At1g70885	pseudogene, similar to major latex-like protein, blastp match of 64% identity and 7.2e-16 P-value to GP|13172242|gb|AAK14060.1|AF239177_1|AF239177 major latex-like protein {Prunus persica}
	At4g08620	SULTR1;1, sulphate transporter 1;1
	At2g18800	ATXTH21, XTH21, xyloglucan endotransglucosylase/hydrolase 21
	At5g04860	unknown protein; BEST Arabidopsis thaliana protein match is: unknown protein (TAIR:AT3G11760.1); Has 1807 Blast hits to 1807 proteins in 277 species: Archae - 0; Bacteria - 0; Metazoa - 736; Fungi - 347; Plants - 385; Viruses - 0; Other Eukaryotes - 339 (source: NCBI BLink).
	At2g25890	Oleosin family protein
	At4g12510	Bifunctional inhibitor/lipid-transfer protein/seed storage 2S albumin superfamily protein
	At5g23750	Remorin family protein
	At1g64990	GTG1, GPCR-type G protein 1
	At1g60450	AtGolS7, GolS7, galactinol synthase 7
	At5g49270	COBL9, DER9, MRH4, SHV2, COBRA-like extracellular glycosyl-phosphatidyl inositol-anchored protein family
	At5g03310	SAUR-like auxin-responsive protein family
	At4g36240	GATA7, GATA transcription factor 7
	At4g34880	Amidase family protein
	At3g07070	Protein kinase superfamily protein
	At5g57770	Plant protein of unknown function (DUF828) with plant pleckstrin homology-like region
	At3g59370	Vacuolar calcium-binding protein-related
	At5g41080	PLC-like phosphodiesterases superfamily protein
	At4g32790	Exostosin family protein
	At2g24800	Peroxidase superfamily protein

## Sheet: TAIR
				Wild type						tga256
Locus	Gene model Description	Gene Type	Gene Symbol	C			UV-B			C			UV-B					AT1G33730	0.538961	0.933508	8.63484	1.24293	0.728273	1.24293	136.869	3.13205		Locus Identifier	Gene Model Description	Gene Model Type	Primary Gene Symbol	All Gene Symbols
	Cluster 1																	AT5G18890	5.55e-17	7.54807e-33	1.02411	7.54807e-33	5.55e-17	7.54807e-33	5.55e-17	7.54807e-33		AT1G19960		protein_coding
AT1G04380	Encodes a protein similar to a 2-oxoglutarate-dependent dioxygenase	protein coding		2.53965	±	1.51948	12.2757	±	1.17119	1.38147	±	1.17119	3.53099	±	1.56371			AT1G60750	4.86156	3.15911	141.182	1.2831	1.48153	1.2831	14.3166	2.60245		AT5G55720	Pectin lyase-like superfamily protein	protein_coding
AT1G69860	Major facilitator superfamily protein	protein coding		5.55e-17	±	7.54807e-33	2.36633	±	7.54807e-33	5.55e-17	±	7.54807e-33	0.408725	±	0.65629			AT2G21900	5.55e-17	7.54807e-33	2.07279	0.778249	15.5234	0.778249	61.1328	6.57468		AT3G02430	Protein of unknown function (DUF679)	protein_coding
AT5G40348	Potential natural antisense gene, locus overlaps with AT5G40350	other rna		5.55e-17	±	7.54807e-33	2.35238	±	7.54807e-33	5.55e-17	±	7.54807e-33	5.55e-17	±	7.54807e-33			AT3G01760	14.7804	1.28103	4.51541	1.2831	1.48153	1.2831	18.7239	1.43548		AT3G27950	GDSL-like Lipase/Acylhydrolase superfamily protein	protein_coding
AT2G35090	Protein of unknown function	protein coding	DUF1640	5.55e-17	±	7.54807e-33	1.37964	±	7.54807e-33	5.55e-17	±	7.54807e-33	5.55e-17	±	7.54807e-33			AT4G12520	243.038	13.0978	4.41014	15.1689	148.263	15.1689	11.2702	2.21271		AT1G03140	Splicing factor Prp18 family protein	protein_coding
AT1G11230	Protein of unknown function	protein coding	DUF761	5.55e-17	±	7.54807e-33	17.2714	±	1.24293	0.728273	±	1.24293	2.13944	±	1.79091			AT4G29180	154.864	12.5827	25.5915	5.77344	23.5916	5.77344	20.9112	3.15189		AT1G74910	ADP-glucose pyrophosphorylase family protein	protein_coding
AT1G33160	Pseudogene, similar to actin	pseudogene		5.55e-17	±	7.54807e-33	6.48248	±	7.54807e-33	5.55e-17	±	7.54807e-33	0.807909	±	1.2977			AT1G78340	44.1363	10.8144	280.454	4.77166	36.2276	4.77166	35.3661	8.20801		AT4G10910	unknown protein	protein_coding
AT1G22800	S-adenosyl-L-methionine-dependent methyltransferases superfamily protein	protein coding		236.225	±	14.0359	325.118	±	5.92299	222.275	±	5.92299	213.851	±	35.6416			AT5G58360	20.1816	1.66378	1.07475	1.87749	1.09817	1.87749	5.55e-17	7.54807e-33		AT4G23490	Protein of unknown function (DUF604)	protein_coding
AT3G04000	Aldehyde reductase	protein coding		51.0876	±	16.7718	253.559	±	9.23593	49.1805	±	9.23593	98.4655	±	38.8293			AT1G05660	61.3257	7.75414	3.11392	3.95488	12.6376	3.95488	2.18894	1.33122		AT1G55000	Peptidoglycan-binding LysM domain-containing protein	protein_coding
AT4G26280	P-loop containing nucleoside triphosphate hydrolases superfamily protein	protein coding		5.55e-17	±	7.54807e-33	1.68886	±	7.54807e-33	5.55e-17	±	7.54807e-33	5.55e-17	±	7.54807e-33			AT2G42850	64.1562	5.78054	7.15919	3.26554	15.393	3.26554	2.5258	2.36527		AT3G09160	RNA-binding (RRM/RBD/RNP motifs) family protein	protein_coding
AT1G05562	Potential natural antisense gene, locus overlaps with AT1G05560	other rna		561.212	±	38.0795	1721.64	±	73.158	342.834	±	73.158	200.088	±	27.0201			AT4G00700	221.368	20.3958	140.048	34.9386	193.281	34.9386	960.385	235.214		AT3G57500	unknown protein	protein_coding
AT2G32910	DCD (Development and Cell Death) domain protein	protein coding		512.819	±	21.283	724.729	±	54.0291	545.417	±	54.0291	591.149	±	34.1484			AT1G52120	5.83934	2.21352	1.99045	20.1612	153.854	20.1612	47.3332	5.39628		AT3G44020	thylakoid lumenal P17.1 protein	protein_coding
AT1G62975	Basic helix-loop-helix (bHLH) DNA-binding superfamily protein	protein coding		43.5636	±	10.0103	75.4678	±	0.823679	24.0446	±	0.823679	13.5294	±	1.05618			AT2G39040	105.372	11.9971	5.73825	4.24862	32.9606	4.24862	7.24053	4.55912		AT1G06980	unknown protein	protein_coding
AT1G62690	unknown protein	protein coding		1.20402	±	1.5555	7.15919	±	0.752741	2.49751	±	0.752741	1.30914	±	1.26405			AT4G23160	6.15072	4.05212	67.1048	4.38099	11.5162	4.38099	326.088	69.3149		AT5G66005	Expressed protein	protein_coding
AT5G16980	Zinc-binding dehydrogenase family protein	protein coding		22.7801	±	7.229	72.6839	±	0.626005	0.366829	±	0.626005	2.64348	±	1.22709			AT4G25250	49.0484	10.5782	0.717941	2.79511	5.73273	2.79511	5.55e-17	7.54807e-33		AT3G61198	Unknown gene	other_rna
AT1G19210	Encodes a member of the DREB subfamily A-5 of ERF/AP2 transcription factor family	protein coding	ERF017	0.533484	±	0.924021	9.8399	±	1.20313	2.16645	±	1.20313	1.68417	±	1.34976			AT2G33750	11.6681	1.49392	1.43155	0.868626	23.6229	0.868626	5.55e-17	7.54807e-33		AT5G44520	NagB/RpiA/CoA transferase-like superfamily protein	protein_coding
AT1G22810	Encodes a member of the DREB subfamily A-5 of ERF/AP2 transcription factor family	protein coding	ERF019	3.94452	±	2.59129	93.6632	±	2.11952	7.77532	±	2.11952	19.683	±	9.10155			AT2G29480	16.5022	5.1326	182.09	3.71842	2.17723	3.71842	21.909	8.5003		AT5G55790	unknown protein	protein_coding
AT5G49130	MATE efflux family protein	protein coding	BIGE1B	2.37185	±	2.01807	35.9194	±	5.22591	5.77696	±	5.22591	5.70088	±	4.44868			AT5G56320	218.196	2.59958	24.5142	8.4845	109.989	8.4845	31.7707	1.70914		AT1G18265	Protein of unknown function, DUF593	protein_coding
AT1G33760	Encodes a member of the DREB subfamily A-4 of ERF/AP2 transcription factor family	protein coding	ERF22	2.80308	±	1.64919	9.09214	±	1.17119	1.38147	±	1.17119	5.55e-17	±	7.54807e-33			AT1G14220	33.6035	6.15387	2.34111	2.76329	2.58808	2.76329	5.55e-17	7.54807e-33		AT2G36220	unknown protein	protein_coding
AT3G08750	F-box and associated interaction domains-containing protein	protein coding		5.55e-17	±	7.54807e-33	4.43668	±	7.54807e-33	5.55e-17	±	7.54807e-33	0.408725	±	0.65629			AT2G04090	27.2022	2.91879	2.67188	1.41324	8.19197	1.41324	0.891176	0.738031		AT1G74070	Cyclophilin-like peptidyl-prolyl cis-trans isomerase family protein	protein_coding
AT4G20840	FAD-binding Berberine family protein	protein coding	ATBBE21	222.404	±	30.5739	263.358	±	12.5192	164.803	±	12.5192	127.506	±	5.87702			AT5G04400	5.55e-17	7.54807e-33	4.41014	0.626005	0.366829	0.626005	0.424388	0.688556		AT5G01650	Tautomerase/MIF superfamily protein	protein_coding
AT3G49520	F-box and associated interaction domains-containing protein	protein coding		5.55e-17	±	7.54807e-33	2.02069	±	7.54807e-33	5.55e-17	±	7.54807e-33	5.55e-17	±	7.54807e-33			AT4G08093	1.38224	0.0951817	0.348245	0.647219	4.92175	0.647219	5.55e-17	7.54807e-33		AT3G46490	2-oxoglutarate (2OG) and Fe(II)-dependent oxygenase superfamily protein	protein_coding
AT1G64340	unknown protein	protein coding		5.55e-17	±	7.54807e-33	66.3872	±	7.54807e-33	5.55e-17	±	7.54807e-33	6.90409	±	3.85906			AT1G17180	76.5309	27.7178	3139.32	8.16308	20.4859	8.16308	135	56.6674		AT5G54530	Protein of unknown function, DUF538	protein_coding
AT3G25240	Protein of unknown function	protein coding	DUF506	3.70951	±	3.96921	136.518	±	1.2831	1.48153	±	1.2831	46.2308	±	15.4398			AT1G19210	0.533484	0.924021	9.8399	1.20313	2.16645	1.20313	1.68417	1.34976		AT3G55080	SET domain-containing protein	protein_coding
AT4G15755	Calcium-dependent lipid-binding (CaLB domain) family protein	protein coding		5.55e-17	±	7.54807e-33	2.69594	±	7.54807e-33	5.55e-17	±	7.54807e-33	5.55e-17	±	7.54807e-33			AT4G14910	369.184	20.4895	559.868	12.2863	446.532	12.2863	467.834	21.5579		AT3G03990	alpha/beta-Hydrolases superfamily protein	protein_coding
AT2G33710	Encodes a member of the ERF subfamily B-4 of ERF/AP2 transcription factor family	protein coding		26.3531	±	7.43801	289.121	±	5.31248	13.3177	±	5.31248	63.6803	±	15.7253			AT4G15420	224.147	12.8449	900.918	16.2338	316.713	16.2338	870.313	28.3935		AT3G55790	unknown protein	protein_coding
AT2G39240	RNA polymerase I specific transcription initiation factor RRN3 protein	protein coding		3.26784	±	1.26836	15.3543	±	1.17285	5.32201	±	1.17285	5.7327	±	2.76862			AT4G12510	154.386	32.3959	3.05074	0.958416	44.8828	0.958416	4.20317	4.16264		AT1G60000	RNA-binding (RRM/RBD/RNP motifs) family protein	protein_coding
AT4G13180	NAD(P)-binding Rossmann-fold superfamily protein	protein coding		348.027	±	49.5059	1680.41	±	5.86188	40.9384	±	5.86188	150.005	±	1.16143			AT3G60280	55.0211	7.29375	1.70202	2.79372	19.6404	2.79372	0.836225	1.3568		AT3G15900	unknown protein	protein_coding
AT1G29195	unknown protein	protein coding		24.9566	±	4.5938	43.2341	±	0.547371	10.9788	±	0.547371	10.916	±	1.58802			AT5G38250	3.33897	4.15774	39.9516	6.29981	9.35654	6.29981	165.547	6.67055		AT5G60700	glycosyltransferase family protein 2	protein_coding
AT2G33200	F-box family protein	protein coding		5.55e-17	±	7.54807e-33	4.70094	±	1.24293	0.728273	±	1.24293	5.55e-17	±	7.54807e-33			AT5G24100	80.4421	7.02054	4.79446	8.73643	24.9561	8.73643	4.77168	1.63957		AT2G43550	Encodes a defensin-like (DEFL) family protein	protein_coding
AT4G25930	Protein of unknown function	protein coding	DUF295	5.55e-17	±	7.54807e-33	9.42296	±	1.08285	1.05135	±	1.08285	2.1011	±	2.31451			AT1G63450	56.7346	7.74563	7.57603	4.26922	12.1571	4.26922	7.72276	3.80081		AT1G80060	Ubiquitin-like superfamily protein	protein_coding
AT5G16920	Fasciclin-like arabinogalactan family protein	protein coding		2.31297	±	0.310353	3.74469	±	7.54807e-33	5.55e-17	±	7.54807e-33	5.55e-17	±	7.54807e-33			AT3G08750	5.55e-17	7.54807e-33	4.43668	7.54807e-33	5.55e-17	7.54807e-33	0.408725	0.65629		AT1G07280	Tetratricopeptide repeat (TPR)-like superfamily protein	protein_coding
AT2G29452	unknown protein	protein coding		5.55e-17	±	7.54807e-33	3.04253	±	0.626005	0.366829	±	0.626005	0.424388	±	0.688556			AT2G45890	83.5674	3.22875	12.2188	5.45162	40.3695	5.45162	18.5981	4.93881		AT4G22545	pseudogene of unknown protein	pseudogene
AT5G40605	transposable element gene	transposable element		5.55e-17	±	7.54807e-33	1.68886	±	7.54807e-33	5.55e-17	±	7.54807e-33	5.55e-17	±	7.54807e-33			AT1G74710	159.993	45.5485	702.504	43.4556	282.667	43.4556	5355.51	1389.3		AT3G06080	Encodes a member of the TBL (TRICHOME BIREFRINGENCE-LIKE) gene family containing a plant-specific DUF231 (domain of unknown function) domain	protein_coding
AT5G22140	FAD/NAD(P)-binding oxidoreductase family protein	protein coding		142.643	±	1.14534	461.879	±	18.9679	111.4	±	18.9679	73.7843	±	25.0547			AT4G33880	62.7313	13.3742	2.62996	2.90367	12.9346	2.90367	1.27074	1.18552		AT3G11930	Adenine nucleotide alpha hydrolases-like superfamily protein	protein_coding
AT1G79710	Major facilitator superfamily protein	protein coding		461.511	±	56.0206	473.686	±	22.1628	267.452	±	22.1628	171.252	±	14.887			AT1G22810	3.94452	2.59129	93.6632	2.11952	7.77532	2.11952	19.683	9.10155		AT3G07522	unknown protein	protein_coding
AT2G17830	F-box and associated interaction domains-containing protein	protein coding		41.5394	±	2.16833	53.5785	±	2.09811	38.9676	±	2.09811	32.745	±	5.21702			AT2G47810	5.40846	1.52002	2.77718	0.556815	1.76701	0.556815	10.8379	1.86221		AT2G02910	Protein of unknown function (DUF616)	protein_coding
AT5G41250	Exostosin family protein	protein coding		5.55e-17	±	7.54807e-33	1.72655	±	7.54807e-33	5.55e-17	±	7.54807e-33	5.55e-17	±	7.54807e-33			AT1G05562	561.212	38.0795	1721.64	73.158	342.834	73.158	200.088	27.0201		AT5G41280	Receptor-like protein kinase-related family protein	protein_coding
AT4G33160	F-box family protein	protein coding		87.3797	±	14.0552	98.603	±	9.29657	76.3826	±	9.29657	49.0157	±	8.565			AT1G05560	624.647	41.4779	1971.02	79.0836	365.849	79.0836	212.617	30.1006		AT4G11900	S-locus lectin protein kinase family protein	protein_coding
AT2G38010	Neutral/alkaline non-lysosomal ceramidase	protein coding	NCER2	180.174	±	22.1381	358.035	±	9.42546	199.473	±	9.42546	181.73	±	34.0885			AT3G04460	182.382	5.19316	269.717	10.5344	194.61	10.5344	409.404	10.5348		AT3G01740	Mitochondrial ribosomal protein L37	protein_coding
AT3G19920	unknown protein	protein coding		5.55e-17	±	7.54807e-33	22.9138	±	0.592649	0.695595	±	0.592649	7.38884	±	1.55745			AT5G17030	5.55e-17	7.54807e-33	140.693	0.632391	0.369972	0.632391	29.9513	15.6735		AT3G14415	Aldolase-type TIM barrel family protein	protein_coding
AT1G60750	NAD(P)-linked oxidoreductase superfamily protein	protein coding		4.86156	±	3.15911	141.182	±	1.2831	1.48153	±	1.2831	14.3166	±	2.60245			AT2G03210	0.259797	0.449981	2.7487	0.74706	3.1595	0.74706	0.424388	0.688556		AT1G18490	Protein of unknown function (DUF1637)	protein_coding
AT4G02940	Oxidoreductase, 2OG-Fe(II) oxygenase family protein	protein coding		809.979	±	43.6464	1413.2	±	32.6096	641.169	±	32.6096	588.776	±	120.425			AT3G50950	926.339	29.3552	3665.66	253.106	2089.15	253.106	4829.32	76.348		AT5G13100	unknown protein	protein_coding
AT5G49138	Potential natural antisense gene, locus overlaps with AT5G49130	other rna		2.37185	±	2.01807	33.1424	±	4.7113	4.72835	±	4.7113	4.84967	±	4.75441			AT1G73050	5.55e-17	7.54807e-33	5.55e-17	7.54807e-33	5.55e-17	7.54807e-33	3.08583	0.858884		AT1G80440	Galactose oxidase/kelch repeat superfamily protein	protein_coding
AT2G46950	Member of CYP709B	protein coding	CYP709B2	9.13527	±	0.931692	18.8933	±	1.29911	1.79575	±	1.29911	0.443462	±	0.727516			AT1G02575	8.93202	1.70255	0.361405	1.09504	0.652425	1.09504	5.55e-17	7.54807e-33		AT2G43280	Far-red impaired responsive (FAR1)	protein_coding
AT1G64940	Member of CYP89A	protein coding	CYP89A6	4.05266	±	3.28828	145.035	±	0.764875	1.80176	±	0.764875	9.48602	±	3.08914			AT4G23200	37.0095	18.2533	156.562	7.73855	11.3086	7.73855	387.568	32.4406		AT4G27610	unknown protein	protein_coding
AT1G76690	Encodes one of the closely related 12-oxophytodienoic acid reductases.	protein coding	OPR2	250.498	±	22.6562	624.978	±	10.1404	57.4996	±	10.1404	89.3984	±	18.5678			AT5G16980	22.7801	7.229	72.6839	0.626005	0.366829	0.626005	2.64348	1.22709		AT1G07970		protein_coding
AT3G09640	Encodes a cytosolic ascorbate peroxidase APX2	protein coding	APX2	5.55e-17	±	7.54807e-33	12.0593	±	7.54807e-33	5.55e-17	±	7.54807e-33	3.50782	±	0.725051			AT1G05990	9.05626	5.02526	23.2072	3.51783	4.13852	3.51783	81.6873	2.292		AT4G26555	FKBP-like peptidyl-prolyl cis-trans isomerase family protein	protein_coding
AT4G18050	P-glycoprotein 9 (PGP9)	protein coding	ABCB9	123.936	±	11.0057	355.008	±	11.5156	83.5316	±	11.5156	144.033	±	24.1661			AT2G29490	124.518	32.3037	610.507	7.11897	31.5712	7.11897	60.7766	13.8968		AT1G46554	other RNA	other_rna
AT3G59140	Member of MRP subfamily	protein coding	ABCC10	133.064	±	64.3582	726.969	±	29.2911	104.901	±	29.2911	150.419	±	31.8395			AT5G06960	177.869	9.30141	236.987	0.941048	1.02167	0.941048	0.836225	1.3568		AT1G22430	GroES-like zinc-binding dehydrogenase family protein	protein_coding
AT3G13784	Cell wall invertase 5	protein coding	CWINV5	8.03312	±	2.87425	95.9657	±	2.16169	2.1004	±	2.16169	9.57933	±	8.19529			AT3G50710	6.33425	1.59721	0.315454	7.54807e-33	5.55e-17	7.54807e-33	0.424388	0.688556		AT1G44050	Cysteine/Histidine-rich C1 domain family protein	protein_coding
AT2G29490	Encodes glutathione transferase belonging to the tau class of GSTs	protein coding	GSTU1	124.518	±	32.3037	610.507	±	7.11897	31.5712	±	7.11897	60.7766	±	13.8968			AT3G32030	41.4876	13.1001	5.50988	1.17119	1.38147	1.17119	4.34181	1.1483		AT1G31335	unknown protein	protein_coding
AT2G29480	Encodes glutathione transferase belonging to the tau class of GSTs	protein coding	GSTU2	16.5022	±	5.1326	182.09	±	3.71842	2.17723	±	3.71842	21.909	±	8.5003			AT1G64340	5.55e-17	7.54807e-33	66.3872	7.54807e-33	5.55e-17	7.54807e-33	6.90409	3.85906		AT5G04880	pseudogene of ABC transporter family protein	pseudogene
AT1G78340	Encodes glutathione transferase belonging to the tau class of GSTs	protein coding	GSTU22	44.1363	±	10.8144	280.454	±	4.77166	36.2276	±	4.77166	35.3661	±	8.20801			AT3G29780	54.7289	5.46558	6.85003	3.80424	7.95337	3.80424	1.31624	1.20774		AT5G14970	unknown protein	protein_coding
AT1G17170	Encodes glutathione transferase belonging to the tau class of GSTs	protein coding	GSTU24	151.35	±	4.76458	2739.9	±	6.33442	42.0512	±	6.33442	483.695	±	123.465			AT4G13180	348.027	49.5059	1680.41	5.86188	40.9384	5.86188	150.005	1.16143		AT5G19950		protein_coding
AT1G17180	Encodes glutathione transferase belonging to the tau class of GSTs	protein coding	GSTU25	76.5309	±	27.7178	3139.32	±	8.16308	20.4859	±	8.16308	135	±	56.6674			AT4G37200	549.841	52.2898	560.96	76.2794	696.82	76.2794	364.941	31.0556		AT3G22210	unknown protein	protein_coding
AT5G40610	NAD-dependent glycerol-3-phosphate dehydrogenase family protein	protein coding	GPDHP	287.505	±	28.5223	442.31	±	8.04315	277.392	±	8.04315	310.968	±	19.0302			AT3G07490	20.7316	4.78352	1.66243	1.86053	1.08997	1.86053	0.870543	1.42787		AT3G19080	SWIB complex BAF60b domain-containing protein	protein_coding
AT2G29380	Highly ABA-induced PP2C gene 3	protein coding	HAI3	1.25227	±	1.72064	16.7392	±	7.54807e-33	5.55e-17	±	7.54807e-33	1.2072	±	1.94086			AT5G07340	688.706	28.0213	567.319	26.2629	650.033	26.2629	880.036	88.8547		AT1G12050	fumarylacetoacetase, putative	protein_coding
AT2G40170	Encodes a group 1 LEA gene that is activated by direct binding of ABI5 to its promoter and is involved in response to ABA	protein coding	GEA6	0.468218	±	0.406955	8.75995	±	7.54807e-33	5.55e-17	±	7.54807e-33	2.09426	±	1.74659			AT1G11330	314.515	26.8498	2008.35	16.9942	463.918	16.9942	1845.47	154.894		AT2G43540	unknown protein	protein_coding
AT5G53760	Member of family of seven-transmembrane domain proteins specific to plants	protein coding	MLO11	136.221	±	19.6194	285.451	±	23.111	133.975	±	23.111	145.352	±	16.0504			AT3G04200	0.240559	0.416661	25.3871	7.54807e-33	5.55e-17	7.54807e-33	51.9294	4.58169		AT1G03340	unknown protein	protein_coding
AT4G15760	Encodes a protein with similarity to monooxygenases that are known to degrade salicylic acid (SA)	protein coding	MO1	542.21	±	69.7462	2921.59	±	3.52864	89.2979	±	3.52864	851.378	±	66.7177			AT2G26530	113.128	11.9189	1420.14	17.2493	304.995	17.2493	1323.66	239.117		AT4G14390	Ankyrin repeat family protein	protein_coding
AT5G04400	NAC domain containing protein 77	protein coding	NAC077	5.55e-17	±	7.54807e-33	4.41014	±	0.626005	0.366829	±	0.626005	0.424388	±	0.688556			AT4G26280	5.55e-17	7.54807e-33	1.68886	7.54807e-33	5.55e-17	7.54807e-33	5.55e-17	7.54807e-33		AT5G62890	Xanthine/uracil permease family protein	protein_coding
AT5G18890	Inosine-uridine preferring nucleoside hydrolase family protein	protein coding	NSH4	5.55e-17	±	7.54807e-33	1.02411	±	7.54807e-33	5.55e-17	±	7.54807e-33	5.55e-17	±	7.54807e-33			AT5G40605	5.55e-17	7.54807e-33	1.68886	7.54807e-33	5.55e-17	7.54807e-33	5.55e-17	7.54807e-33		AT1G78460	SOUL heme-binding family protein	protein_coding
AT5G06960	Encodes a basic leucine zipper (B-ZIP) protein that interacts with NPR1	protein coding	OBF5	177.869	±	9.30141	236.987	±	0.941048	1.02167	±	0.941048	0.836225	±	1.3568			AT1G77530	68.9876	6.96783	16.3439	1.69888	7.49299	1.69888	2.5258	2.36527		AT1G75340	Zinc finger C-x8-C-x5-C-x3-H type family protein	protein_coding
AT1G79410	Organic cation/carnitine transporter5	protein coding	2017-10-05	159.822	±	35.2069	496.915	±	5.22773	24.1178	±	5.22773	42.7235	±	14.6144			AT1G21120	13.2685	5.51681	2221.24	73.6867	154.695	73.6867	1522.41	121.81		AT3G16190	Isochorismatase family protein	protein_coding
AT1G22240	Encodes a member of the Arabidopsis Pumilio (APUM) proteins containing PUF domain	protein coding	PUM8	0.240559	±	0.416661	15.0831	±	1.25457	0.733918	±	1.25457	2.61353	±	2.40775			AT2G32020	9.73154	5.76527	706.414	7.22677	59.7698	7.22677	878.56	48.0547		AT4G08093	pseudogene of unknown protein	pseudogene
AT5G45870	Encodes a member of the PYR /PYL/RCAR family proteins with 14 members	protein coding	PYL12	1.19807	±	1.09005	15.8577	±	7.54807e-33	5.55e-17	±	7.54807e-33	1.76082	±	1.45933			AT2G47530	35.176	2.18372	10.0399	0.107405	4.59181	0.107405	3.03896	1.73492		AT3G51150	ATP binding microtubule motor family protein	protein_coding
AT5G07190	Gene is expressed preferentially in the embryo and encodes a unique protein of unknown function	protein coding	ATS3	2.43881	±	2.33141	62.6307	±	0.545265	0.325071	±	0.545265	8.36529	±	6.80504			AT1G21525	8.50264	13.3479	19.7421	4.9712	8.34928	4.9712	170.183	36.565		AT5G59060	BEST Arabidopsis thaliana protein match is: RNA-directed DNA polymerase (reverse transcriptase)-related family protein	protein_coding
AT1G26233	Encodes a H/ACA-box snoRNA	small nucleolar rna	SNOR95	0.240559	±	0.416661	5.03507	±	0.632391	0.369972	±	0.632391	1.33175	±	0.0868446			AT4G26990	88.8403	8.36424	179.989	3.57234	67.7386	3.57234	439.401	125.402		AT5G27650	Tudor/PWWP/MBT superfamily protein	protein_coding
AT3G50100	Encodes an exonuclease that degrades single-stranded small RNAs in vitro and limits the accumulation of small RNAs in vivo	protein coding	SDN1	62.2319	±	5.05187	69.5545	±	4.88418	46.3352	±	4.88418	31.4946	±	5.12484			AT5G46900	460.248	42.4824	25.2152	35.1186	91.5106	35.1186	15.5631	3.44282		AT3G45660	Major facilitator superfamily protein	protein_coding
AT4G16740	Encodes an (E,E)-alpha-farnesene synthase in the Col ecotype of Arabidopsis	protein coding	TPS03	1.99664	±	2.49969	14.3862	±	1.25457	0.733918	±	1.25457	0.424388	±	0.688556			AT1G33160	5.55e-17	7.54807e-33	6.48248	7.54807e-33	5.55e-17	7.54807e-33	0.807909	1.2977		AT2G12190	Cytochrome P450 superfamily protein	protein_coding
AT4G34138	UDP-glucosyl transferase 73B1	protein coding	UGT73B1	757.83	±	55.6268	1196.91	±	20.1051	59.6988	±	20.1051	31.7657	±	11.3334			AT5G03530	203.097	1.39383	117.76	4.66745	130.461	4.66745	115.384	8.56756		AT5G42530	unknown protein	protein_coding
AT5G17030	UDP-glucosyl transferase 78D3	protein coding	UGT78D3	5.55e-17	±	7.54807e-33	140.693	±	0.632391	0.369972	±	0.632391	29.9513	±	15.6735			AT1G27730	48.0707	16.1217	3204.31	40.2057	206.315	40.2057	3653.58	383.528		AT1G15260	unknown protein	protein_coding
AT4G34135	Encodes a flavonol 7-O-glucosyltransferase	protein coding	UGT73B2	375.442	±	69.3732	1533.9	±	3.00632	54.8449	±	3.00632	156.935	±	30.9921			AT4G14450	1.47872	1.59154	82.5343	2.42101	3.96054	2.42101	141.434	4.51707		AT5G16950	unknown protein	protein_coding
AT1G05560	UDP-glucose transferase localized in the phragmoplast.	protein coding	UGT75B1	624.647	±	41.4779	1971.02	±	79.0836	365.849	±	79.0836	212.617	±	30.1006			AT5G52790	217.134	45.0213	51.1349	18.9558	33.731	18.9558	46.9689	5.29524		AT5G50060	Plant invertase/pectin methylesterase inhibitor superfamily protein	protein_coding
AT2G15490	UDP-glycosyltransferase 73B4	protein coding	UGT73B4	70.8385	±	13.9962	2412.3	±	7.95897	20.4548	±	7.95897	415.795	±	47.0552			AT3G27884	36.9008	5.77815	4.82717	2.48237	9.82336	2.48237	6.5703	1.38579		AT1G05030	Major facilitator superfamily protein	protein_coding
AT2G46130	Member of WRKY Transcription Factor; Group II-c	protein coding	WRKY43	3.73726	±	0.608257	16.2746	±	0.534757	1.76437	±	0.534757	4.41804	±	2.98084			AT3G13380	284.31	20.7123	808.589	38.0073	229.583	38.0073	1255.28	82.1156		AT1G52120	Mannose-binding lectin superfamily protein	protein_coding
																		AT5G10230	69.0888	16.0901	42.8176	0.632391	0.369972	0.632391	14.3166	2.60245		AT3G08010	Encodes a chloroplast-localized protein ATAB2	protein_coding	(ATAB2)	(ATAB2)
	Cluster 2																	AT3G05150	69.9418	1.93352	3.787	7.45878	41.2206	7.45878	13.7774	5.38361		AT2G31450	ATNTH1	protein_coding	(ATNTH1)	(ATNTH1)
At5g52100				458.372	±	15.7435	303.91	±	22.6556	544.734	±	22.6556	254.781	±	42.2452			AT5G52730	0.538961	0.933508	12.7598	0.545265	0.325071	0.545265	129.27	58.722		AT3G10850	glyoxalase II cytoplasmic isozyme (Glx2-2) mRNA	protein_coding	(GLY2)	GLYOXALASE 2-2 (GLX2-2); (GLY2)
At2g13360				10500.8	±	369.612	9152.6	±	3560.92	19150.3	±	3560.92	7408.92	±	1016.83			AT2G38010	180.174	22.1381	358.035	9.42546	199.473	9.42546	181.73	34.0885		ATCG00310	tRNA-Gly	pre_trna	(TRNG.2)	(TRNG.2)
At3g14650				1116.34	±	62.0163	1141.96	±	89.7412	1302.47	±	89.7412	803.329	±	87.9764			AT2G04430	65.6219	12.0814	90.8725	9.87369	75.171	9.87369	220.649	4.72238		AT3G26300	putative cytochrome P450	protein_coding	CYTOCHROME P450, FAMILY 71, SUBFAMILY B, POLYPEPTIDE 34 (CYP71B34)	CYTOCHROME P450, FAMILY 71, SUBFAMILY B, POLYPEPTIDE 34 (CYP71B34)
At1g32060				9959.61	±	820.2	8744.1	±	2835.57	15133.7	±	2835.57	7140.73	±	834.277			AT3G41768	5032.19	1078.19	175968	8490.97	50909.8	8490.97	341449	56462.1		AT3G14650	putative cytochrome P450	protein_coding	CYTOCHROME P450, FAMILY 72, SUBFAMILY A, POLYPEPTIDE 11 (CYP72A11)	CYTOCHROME P450, FAMILY 72, SUBFAMILY A, POLYPEPTIDE 11 (CYP72A11)
At2g33750				11.6681	±	1.49392	1.43155	±	0.868626	23.6229	±	0.868626	5.55e-17	±	7.54807e-33			AT5G41280	3.30687	1.87224	2.62996	15.886	105.723	15.886	46.8369	3.97978		AT1G01600	Encodes a member of the CYP86A subfamily of cytochrome p450 genes	protein_coding	CYTOCHROME P450, FAMILY 86, SUBFAMILY A, POLYPEPTIDE 4 (CYP86A4)	CYTOCHROME P450, FAMILY 86, SUBFAMILY A, POLYPEPTIDE 4 (CYP86A4)
At3g02540				1110.83	±	159.803	853.756	±	64.2947	1525.38	±	64.2947	718.563	±	82.9086			AT4G39030	200.392	14.2747	883.636	33.762	183.57	33.762	3176.34	737.926		AT3G56630	member of CYP94D	protein_coding	CYTOCHROME P450, FAMILY 94, SUBFAMILY D, POLYPEPTIDE 2 (CYP94D2)	CYTOCHROME P450, FAMILY 94, SUBFAMILY D, POLYPEPTIDE 2 (CYP94D2)
At3g44020				120.217	±	12.2458	101.694	±	30.2636	164.175	±	30.2636	65.6967	±	14.2932			AT5G62310	51.2159	4.95777	12.7557	3.35693	24.1273	3.35693	19.2001	4.76278		AT4G14400	encodes a novel protein with putative ankyrin and transmembrane regions	protein_coding	ACCELERATED CELL DEATH 6 (ACD6)	ACCELERATED CELL DEATH 6 (ACD6)
At1g80440				1000.41	±	173.914	263.561	±	15.3465	2008.77	±	15.3465	316.321	±	4.09632			AT3G06080	865.892	19.9564	224.306	11.5261	891.513	11.5261	163.442	13.6882		AT4G29140	Encodes Activated Disease Susceptibility 1 (ADS1)	protein_coding	ACTIVATED DISEASE SUSCEPTIBILITY 1 (ADS1)	ACTIVATED DISEASE SUSCEPTIBILITY 1 (ADS1)
At4g32570				671.132	±	53.9874	336.564	±	70.429	903.499	±	70.429	340.438	±	20.998			AT5G18460	394.408	36.9358	96.0677	17.4189	298.336	17.4189	127.573	3.57153		AT2G13360	Encodes a peroxisomal photorespiratory enzyme that catalyzes transamination reactions with multiple substrates	protein_coding	ALANINE:GLYOXYLATE AMINOTRANSFERASE (AGT)	ALANINE:GLYOXYLATE AMINOTRANSFERASE (AGT);L-SERINE:GLYOXYLATE AMINOTRANSFERASE (SGAT);ALANINE:GLYOXYLATE AMINOTRANSFERASE 1 (AGT1)
At1g15260				303.455	±	6.37127	33.7492	±	24.8093	309.193	±	24.8093	48.6866	±	2.80635			AT1G55290	21.4753	3.81669	2.69582	1.84105	3.59589	1.84105	2.5258	2.36527		AT1G02520	Encodes an ATP-binding cassette (ABC) transporter	protein_coding	ATP-BINDING CASSETTE B11 (ABCB11)	P-GLYCOPROTEIN 11 (PGP11);MULTI-DRUG RESISTANCE 8 (MDR8);ATP-BINDING CASSETTE B11 (ABCB11)
At1g80060				34.6393	±	5.81834	28.9062	±	3.70703	54.3076	±	3.70703	26.5585	±	2.7823			AT5G46890	457.015	74.4565	25.2883	41.891	132.57	41.891	25.827	7.66433		AT5G55700	In vitro assay indicates no beta-amylase activity of BAM4	protein_coding	BETA-AMYLASE 4 (BAM4)	BETA-AMYLASE 4 (BAM4);BETA-AMYLASE 6 (BMY6)
At3g14415				4220.68	±	563.715	3774.71	±	752.93	6492.03	±	752.93	3253.02	±	328.979			AT1G70750	263.373	2.28183	290.784	11.2306	187.653	11.2306	313.298	15.9981		AT1G55510	branched-chain alpha-keto acid decarboxylase E1 beta	protein_coding	BRANCHED-CHAIN ALPHA-KETO ACID DECARBOXYLASE E1 BETA SUBUNIT (BCDH BETA1)	BRANCHED-CHAIN ALPHA-KETO ACID DECARBOXYLASE E1 BETA SUBUNIT (BCDH BETA1)
At1g07970				300.196	±	22.2512	241.971	±	36.7834	340.367	±	36.7834	189.135	±	11.0161			AT5G49130	2.37185	2.01807	35.9194	5.22591	5.77696	5.22591	5.70088	4.44868		AT4G18160	Encodes AtTPK3 (KCO6), a member of the Arabidopsis thaliana K+ channel family of AtTPK/KCO proteins	protein_coding	CA2+ ACTIVATED OUTWARD RECTIFYING K+ CHANNEL 6 (KCO6)	CA2+ ACTIVATED OUTWARD RECTIFYING K+ CHANNEL 6 (KCO6); (ATTPK3);CA2+ ACTIVATED OUTWARD RECTIFYING K+ CHANNEL 6 (ATKCO6); (TPK3)
At5g41280				3.30687	±	1.87224	2.62996	±	15.886	105.723	±	15.886	46.8369	±	3.97978			AT1G01600	63.4264	8.56574	53.0335	17.0872	125.745	17.0872	45.315	6.98163		AT5G52100	Is essential for chloroplast NAD(P)H dehydrogenase activity, which is involved in electron transfer between PSII and PSI	protein_coding	CHLORORESPIRATION REDUCTION 1 (crr1)	CHLORORESPIRATION REDUCTION 1 (crr1)
At1g55000				442.242	±	27.9905	296.372	±	17.702	790.025	±	17.702	337.894	±	50.626			AT1G49590	294.558	11.4991	328.572	8.87193	243.263	8.87193	338.706	11.7442		AT5G07842	Upstream open reading frames (uORFs) are small open reading frames found in the 5' UTR of a mature mRNA, and can potentially mediate translational regulation of the largest, or major, ORF (mORF)	protein_coding	CONSERVED PEPTIDE UPSTREAM OPEN READING FRAME 16 (CPuORF16)	CONSERVED PEPTIDE UPSTREAM OPEN READING FRAME 16 (CPuORF16)
At1g12580				493.266	±	13.9928	461.021	±	48.0387	651.919	±	48.0387	443.573	±	28.6327			AT5G52700	5.55e-17	7.54807e-33	5.55e-17	1.09504	0.652425	1.09504	8.23788	2.16129		AT5G13570	Encodes DCP2 with mRNA decapping activity	protein_coding	DECAPPING 2 (DCP2)	INCREASED TRANSGENE SILENCING 1 (ITS1);DECAPPING 2 (DCP2)
At4g29140				335.3	±	26.8049	211.028	±	73.3676	292.797	±	73.3676	93.926	±	6.39644			AT1G20310	0.981771	1.23261	278.143	0.700435	1.43554	0.700435	202.024	17.8033		AT3G27925	Encodes a DegP protease	protein_coding	DEGP PROTEASE 1 (DEGP1)	DEGP PROTEASE 1 (Deg1);DEGP PROTEASE 1 (DEGP1)
At5g13100				574.111	±	28.156	599.89	±	34.6197	668.903	±	34.6197	512.572	±	22.1882			AT1G72510	654.306	59.6966	194.415	47.0645	459.62	47.0645	228.008	13.1674		AT1G67440	embryo defective 1688 (emb1688)	protein_coding	EMBRYO DEFECTIVE 1688 (emb1688)	EMBRYO DEFECTIVE 1688 (emb1688)
At1g07280				928.788	±	23.3312	395.927	±	44.6282	1105.2	±	44.6282	268.691	±	33.3333			AT5G65090	45.0015	0.872878	15.4377	0.979385	18.0177	0.979385	20.2495	7.54573		AT3G27750	Encodes a pentatricopeptide repeat (PPR) protein required for the splicing of specific group II introns	protein_coding	EMBRYO DEFECTIVE 3123 (EMB3123)	THYLAKOID ASSEMBLY 8 (THA8);EMBRYO DEFECTIVE 3123 (EMB3123)
At1g02520				83.3433	±	31.2662	445.338	±	99.3761	407.394	±	99.3761	487.521	±	31.3408			AT4G31910	378.164	67.4505	16.1014	31.1064	143.281	31.1064	32.0043	7.38731		AT1G79790	Encodes a chloroplast-localized FMN hydrolase that whose phosphatase activity is FMN-specific.	protein_coding	FLAVIN MONONUCLEOTIDE HYDROLASE 1 (FHY1)	ARABIDOPSIS THALIANA CHLOROPLAST FMN HYDROLASE 1 (ATCPFHY1);FLAVIN MONONUCLEOTIDE HYDROLASE 1 (FHY1)
At3g27750				530.656	±	35.2793	460.084	±	64.7415	535.215	±	64.7415	288.451	±	18.2095			AT2G19760	1349.72	74.3537	905.936	9.51091	916.425	9.51091	787.573	21.041		AT4G26530	Aldolase superfamily protein	protein_coding	FRUCTOSE-BISPHOSPHATE ALDOLASE 5 (FBA5)	FRUCTOSE-BISPHOSPHATE ALDOLASE 5 (FBA5); (ATFBA5)
At3g16190				335.19	±	18.994	344.818	±	23.0206	424.027	±	23.0206	326.134	±	24.9593			AT4G35160	207.647	29.7784	83.5309	0.721269	21.9137	0.721269	24.8147	8.56541		AT2G03210	member of Glycosyltransferase Family- 37	protein_coding	FUCOSYLTRANSFERASE 2 (FUT2)	FUCOSYLTRANSFERASE 2 (FUT2); (ATFUT2)
At1g46554				103.404	±	10.9731	71.5307	±	11.6281	134.2	±	11.6281	57.2814	±	7.64563			AT5G54790	21.079	3.76378	1.72655	3.30874	2.94711	3.30874	1.27074	1.18552		AT4G38460	geranylgeranyl reductase (GGR)	protein_coding	GERANYLGERANYL REDUCTASE (GGR)	GERANYLGERANYL REDUCTASE (GGR)
At1g74070				376.068	±	33.645	294.795	±	137.591	492.416	±	137.591	192.315	±	20.6157			AT1G07280	928.788	23.3312	395.927	44.6282	1105.2	44.6282	268.691	33.3333		AT2G24710	member of Putative ligand-gated ion channel subunit family	protein_coding	GLUTAMATE RECEPTOR 2.3 (GLR2.3)	GLUTAMATE RECEPTOR 2.3 (ATGLR2.3);GLUTAMATE RECEPTOR 2.3 (GLR2.3)
At2g35960				116	±	10.5092	106.455	±	77.3619	277.528	±	77.3619	88.6018	±	9.21937			AT2G15490	70.8385	13.9962	2412.3	7.95897	20.4548	7.95897	415.795	47.0552		AT4G00150	Belongs to one of the LOM (LOST MERISTEMS) genes	protein_coding	HAIRY MERISTEM 3 (HAM3)	LOST MERISTEMS 3 (LOM3);ARABIDOPSIS THALIANA HAIRY MERISTEM 3 (ATHAM3);HAIRY MERISTEM 3 (HAM3); (SCL6-IV)
At4g01050				6704.41	±	494.361	6263.97	±	389.918	8246.66	±	389.918	5290.93	±	645.183			AT2G29110	3.02169	1.57	19.1131	4.66984	13.2694	4.66984	71.1397	5.97177		AT2G19860	Encodes a protein with hexokinase activity (AtHXK2) and acts as a sensor for plant sugar responses	protein_coding	HEXOKINASE 2 (HXK2)	HEXOKINASE 2 (HXK2);ARABIDOPSIS THALIANA HEXOKINASE 2 (ATHXK2)
At5g59060				0.497921	±	0.862424	0.694279	±	1.61589	5.28121	±	1.61589	5.55e-17	±	7.54807e-33			AT3G11270	281.851	10.218	578.387	9.39104	240.792	9.39104	613.123	7.62804		AT4G37200	Encodes thioredoxin-like protein with disulfide reductase activity that is involved in the biogenesis of the plastid cytochrome b6f complex	protein_coding	HIGH CHLOROPHYLL FLUORESCENCE 164 (HCF164)	HIGH CHLOROPHYLL FLUORESCENCE 164 (HCF164)
At1g30120				1919.26	±	48.2264	1662.86	±	175.779	2034.13	±	175.779	1425.75	±	12.3055			AT5G16480	154.386	30.0831	181.246	24.372	136.196	24.372	385.938	39.6708		AT3G60390	Encodes homeobox protein HAT3.	protein_coding	HOMEOBOX-LEUCINE ZIPPER PROTEIN 3 (HAT3)	HOMEOBOX-LEUCINE ZIPPER PROTEIN 3 (HAT3)
At4g37540				615.149	±	43.453	251.03	±	106.242	540.124	±	106.242	99.0522	±	6.93501			AT1G03010	48.3712	13.8517	9.92407	2.95532	12.9412	2.95532	12.1448	1.79009		AT4G37540	LOB domain-containing protein 39 (LBD39)	protein_coding	LOB DOMAIN-CONTAINING PROTEIN 39 (LBD39)	LOB DOMAIN-CONTAINING PROTEIN 39 (LBD39)
At3g60390				177.55	±	23.3748	67.7391	±	14.9222	195.676	±	14.9222	36.5055	±	2.5193			AT5G49138	2.37185	2.01807	33.1424	4.7113	4.72835	4.7113	4.84967	4.75441		AT3G53700	maternal effect embryo arrest 40 (MEE40)	protein_coding	MATERNAL EFFECT EMBRYO ARREST 40 (MEE40)	MATERNAL EFFECT EMBRYO ARREST 40 (MEE40)
At3g47390				314.416	±	8.57059	298.195	±	9.51439	376.345	±	9.51439	294.788	±	11.0575			AT3G47710	32.8537	10.6603	0.694279	0.70806	4.22595	0.70806	5.55e-17	7.54807e-33		AT4G04950	Encodes a monothiol glutaredoxin that is a critical component involved in ROS accumulation	protein_coding	MONOTHIOL GLUTAREDOXIN 17 (GRXS17)	ARABIDOPSIS THALIANA MONOTHIOL GLUTAREDOXIN 17 (AtGRXS17);MONOTHIOL GLUTAREDOXIN 17 (GRXS17)
At3g03990				470.257	±	42.8625	653.054	±	36.5252	729.9	±	36.5252	650.677	±	59.3961			AT3G45660	9.39821	3.49089	14.8492	3.92851	36.1545	3.92851	16.4983	1.97747		AT5G58260	Encodes subunit NDH-N of NAD(P)H:plastoquinone dehydrogenase complex (Ndh complex) present in the thylakoid membrane of chloroplasts	protein_coding	NADH DEHYDROGENASE-LIKE COMPLEX N (NdhN)	NADH DEHYDROGENASE-LIKE COMPLEX N (NdhN)
At1g66350				164.492	±	24.2487	78.0238	±	17.2021	230.812	±	17.2021	56.6724	±	14.9979			AT2G18980	387.872	31.9755	73.2749	1.81606	173.653	1.81606	48.1656	3.81794		AT2G35960	Encodes a protein whose sequence is similar to tobacco hairpin-induced gene (HIN1) and Arabidopsis non-race specific disease resistance gene (NDR1)	protein_coding	NDR1/HIN1-LIKE 12 (NHL12)	NDR1/HIN1-LIKE 12 (NHL12)
At1g19960				143.869	±	108.453	82.1477	±	34.7193	300.117	±	34.7193	26.3942	±	5.52731			AT2G31820	395.814	26.5257	828.689	4.11662	444.08	4.11662	650.363	29.241		AT4G25910	Encodes a protein containing the NFU domain	protein_coding	NFU DOMAIN PROTEIN 3 (NFU3)	NFU DOMAIN PROTEIN 3 (NFU3); (AtCNFU3)
At1g52120				5.83934	±	2.21352	1.99045	±	20.1612	153.854	±	20.1612	47.3332	±	5.39628			AT1G73500	155.982	20.1704	676.182	15.4703	272.696	15.4703	491.29	61.1294		AT5G64330	Involved in blue light response signaling pathway	protein_coding	NON-PHOTOTROPIC HYPOCOTYL 3 (NPH3)	NON-PHOTOTROPIC HYPOCOTYL 3 (NPH3); (JK218);ROOT PHOTOTROPISM 3 (RPT3)
At4g26555				437.408	±	32.5064	338.19	±	34.9002	651.027	±	34.9002	340.735	±	33.8785			AT1G01680	6.71616	11.6327	44.4303	15.2442	17.6601	15.2442	485.825	154.069		AT2G26870	non-specific phospholipase C2 (NPC2)	protein_coding	NON-SPECIFIC PHOSPHOLIPASE C2 (NPC2)	NON-SPECIFIC PHOSPHOLIPASE C2 (NPC2)
At3g08010				938.162	±	121.422	703.018	±	72.2198	1221.5	±	72.2198	579.894	±	91.8986			AT3G18830	571.741	46.6895	4925.19	193.673	1149.17	193.673	4588.44	386.594		AT2G32100	ovate family protein 16 (OFP16)	protein_coding	OVATE FAMILY PROTEIN 16 (OFP16)	OVATE FAMILY PROTEIN 16 (OFP16);RABIDOPSIS THALIANA OVATE FAMILY PROTEIN 16 (ATOFP16)
At1g55510				230.897	±	15.4235	210.773	±	36.8584	294.102	±	36.8584	187.627	±	15.6841			AT5G06200	42.0968	3.58493	5.24401	3.51828	9.24341	3.51828	4.34922	3.75003		AT3G59010	pectin methylesterase 61 (PME61)	protein_coding	PECTIN METHYLESTERASE 61 (PME61)	PECTIN METHYLESTERASE 35 (PME35);PECTIN METHYLESTERASE 61 (PME61)
At5g04880				122.71	±	7.04557	80.1264	±	14.6516	168.881	±	14.6516	71.3995	±	11.7332			AT4G14130	1243.13	369.703	86.3548	23.2899	249.447	23.2899	62.6473	12.1128		AT1G12580	phosphoenolpyruvate carboxylase-related kinase 1 (PEPKR1)	protein_coding	PHOSPHOENOLPYRUVATE CARBOXYLASE-RELATED KINASE 1 (PEPKR1)	PHOSPHOENOLPYRUVATE CARBOXYLASE-RELATED KINASE 1 (PEPKR1)
At4g37200				549.841	±	52.2898	560.96	±	76.2794	696.82	±	76.2794	364.941	±	31.0556			AT2G19700	5.55e-17	7.54807e-33	3.69453	7.54807e-33	5.55e-17	7.54807e-33	8.70267	0.924695		AT1G32060	phosphoribulokinase (PRK)	protein_coding	PHOSPHORIBULOKINASE (PRK)	PHOSPHORIBULOKINASE (PRK)
At1g03340				34.5176	±	9.62204	33.2877	±	18.5367	93.1637	±	18.5367	32.3899	±	6.53662			AT5G38990	369.927	68.8242	1214.02	84.404	915.803	84.404	1495.63	46.641		AT3G47390	Encodes a protein that is believed to function as a pyrimidine reductase involved in riboflavin and FAD biosynthesis	protein_coding	PHOTOSENSITIVE 1 (PHS1)	PHOTOSENSITIVE 1 (PHS1)
At5g60700				425.027	±	32.7465	397.418	±	13.7367	525.24	±	13.7367	406.737	±	6.97567			AT1G78815	33.4401	5.17876	13.9889	2.29203	18.6631	2.29203	19.0753	2.48879		AT3G16140	Encodes subunit H of photosystem I reaction center subunit VI.	protein_coding	PHOTOSYSTEM I SUBUNIT H-1 (PSAH-1)	PHOTOSYSTEM I SUBUNIT H-1 (PSAH-1)
At4g22545				5.50514	±	3.88147	2.79546	±	3.80835	19.5925	±	3.80835	2.5027	±	2.25796			AT1G55900	331.222	3.66347	550.534	9.62325	221.021	9.62325	534.28	55.1665		AT4G12800	Encodes subunit L of photosystem I reaction center.	protein_coding	PHOTOSYSTEM I SUBUNIT L (PSAL)	PHOTOSYSTEM I SUBUNIT L (PSAL)
At3g16140				9993.32	±	507.074	7626.18	±	1504.39	14152.7	±	1504.39	6542.3	±	1259.46			AT5G57530	123.854	7.95776	12.5505	9.6908	40.902	9.6908	11.2411	3.39162		AT1G06680	Encodes a 23 kD extrinsic protein that is part of photosystem II and participates in the regulation of oxygen evolution	protein_coding	PHOTOSYSTEM II SUBUNIT P-1 (PSBP-1)	PHOTOSYSTEM II SUBUNIT P-1 (PSBP-1);OXYGEN EVOLVING COMPLEX SUBUNIT 23 KDA (OE23);PHOTOSYSTEM II SUBUNIT P (PSII-P);OXYGEN-EVOLVING ENHANCER PROTEIN 2 (OEE2)
At4g00150				407	±	22.565	190.53	±	14.874	528.42	±	14.874	147.422	±	25.5685			AT2G12190	16.4506	2.08184	16.3842	3.79363	31.9656	3.79363	12.6442	3.46959		AT5G07840	Ankyrin repeat family protein	protein_coding	PHYTOCHROME INTERACTING ANKYRIN-REPEAT PROTEIN 1 (PIA1)	PHYTOCHROME INTERACTING ANKYRIN-REPEAT PROTEIN 1 (PIA1)
At1g01600				63.4264	±	8.56574	53.0335	±	17.0872	125.745	±	17.0872	45.315	±	6.98163			AT3G57950	24.9335	5.24075	25.7901	7.61886	19.8176	7.61886	80.0712	12.6092		AT3G61600	POZ/BTB containing-protein AtPOB1	protein_coding	POZ/BTB CONTAININ G-PROTEIN 1 (POB1)	POZ/BTB CONTAININ G-PROTEIN 1 (POB1);LIGHT-RESPONSE BTB 2 (LRB2);POZ/BTB CONTAININ G-PROTEIN 1 (ATPOB1)
At2g31450				134.763	±	9.61807	134.174	±	22.2516	157.434	±	22.2516	97.8043	±	4.4041			AT3G32040	30.9574	7.92447	4.71288	1.11662	3.52843	1.11662	1.72615	1.4144		AT5G66570	Encodes a protein which is an extrinsic subunit of photosystem II	protein_coding	PS II OXYGEN-EVOLVING COMPLEX 1 (PSBO1)	PS II OXYGEN-EVOLVING COMPLEX 1 (PSBO-1);33 KDA OXYGEN EVOLVING POLYPEPTIDE 1 (OEE1);MANGANESE-STABILIZING PROTEIN 1 (MSP-1);OXYGEN EVOLVING COMPLEX 33 KILODALTON PROTEIN (OE33);PS II OXYGEN-EVOLVING COMPLEX 1 (PSBO1);OXYGEN EVOLVING ENHANCER PROTEIN 33 (OEE33)
At3g15355				270.192	±	12.9939	373.667	±	30.293	413.736	±	30.293	452.412	±	13.4809			AT3G51320	126.964	2.98844	122.115	2.8759	76.2373	2.8759	107.175	7.2191		AT2G33750	Member of a family of proteins related to PUP1, a purine transporter	protein_coding	PURINE PERMEASE 2 (PUP2)	PURINE PERMEASE 2 (ATPUP2);PURINE PERMEASE 2 (PUP2)
At2g43540				190.943	±	22.4715	227.483	±	13.8544	344.275	±	13.8544	287.577	±	16.9135			AT1G64940	4.05266	3.28828	145.035	0.764875	1.80176	0.764875	9.48602	3.08914		AT1G30120	Encodes a putative plastid pyruvate dehydrogenase E1 beta subunit	protein_coding	PYRUVATE DEHYDROGENASE E1 BETA (PDH-E1 BETA)	PYRUVATE DEHYDROGENASE E1 BETA (PDH-E1 BETA)
At1g75340				249.896	±	15.6235	274.606	±	13.5038	325.197	±	13.5038	278.664	±	17.4756			AT5G55700	352.01	3.01399	554.641	65.9876	544.164	65.9876	569.207	21.6552		AT3G02540	Encodes a member of the RADIATION SENSITIVE23 (RAD23) family	protein_coding	RADIATION SENSITIVE23C (RAD23C)	RADIATION SENSITIVE23C (RAD23C);PUTATIVE DNA REPAIR PROTEIN RAD23-3 (RAD23-3)
At3g56630				243.489	±	6.89919	219.862	±	39.2166	325.638	±	39.2166	199.04	±	7.28583			AT3G13850	3.56084	3.08398	2.71124	2.2976	2.58676	2.2976	17.0346	1.92082		AT5G43470	Confers resistance to Peronospora parasitica	protein_coding	RECOGNITION OF PERONOSPORA PARASITICA 8 (RPP8)	RESISTANT TO CMV(Y) 1 (RCY1);HYPERSENSITIVE RESPONSE TO TCV (HRT);RECOGNITION OF PERONOSPORA PARASITICA 8 (RPP8)
At3g07522				0.262776	±	0.455141	5.55e-17	±	0.778629	2.50003	±	0.778629	5.55e-17	±	7.54807e-33			AT1G48980	5.55e-17	7.54807e-33	24.2982	1.24293	0.728273	1.24293	41.8393	3.67063		AT1G66350	Negative regulator of GA responses, member of GRAS family of transcription factors	protein_coding	RGA-LIKE 1 (RGL1)	(RGL);RGA-LIKE 1 (RGL1)
At5g27650				496.785	±	15.677	421.353	±	18.0952	586.191	±	18.0952	381.915	±	30.4364			AT1G33720	26.9562	11.0028	79.3278	16.7271	57.4921	16.7271	549.692	30.7655		AT3G16130	Encodes a member of KPP-like gene family, homolog of KPP (kinase partner protein) gene in tomato	protein_coding	RHO GUANYL-NUCLEOTIDE EXCHANGE FACTOR 13 (ROPGEF13)	(ATROPGEF13);PHYTOCHROME INTERACTING ROPGEF 2 (PIRF2);RHO GUANYL-NUCLEOTIDE EXCHANGE FACTOR 13 (ROPGEF13)
At1g03140				810.273	±	33.7216	743.106	±	65.1697	1114.42	±	65.1697	792.198	±	27.7849			AT1G67060	164.499	5.19025	305.609	9.46845	201.721	9.46845	523.396	45.0188		AT2G31190	Encodes RUS2 (root UVB sensitive2), a DUF647-containing protein that is homologous to the RUS1 protein	protein_coding	ROOT UV-B SENSITIVE 2 (RUS2)	WEAK AUXIN RESPONSE1 (WXR1);ROOT UV-B SENSITIVE 2 (RUS2)
At4g04950				588.45	±	6.86751	528.478	±	16.5684	564.691	±	16.5684	439.107	±	18.1951			AT4G34880	30.3267	3.09409	20.6995	2.61581	4.84083	2.61581	12.9651	3.54615		AT4G01050	hydroxyproline-rich glycoprotein family protein, contains a rhodanese homology domain	protein_coding	THYLAKOID RHODANESE-LIKE (TROL)	THYLAKOID RHODANESE-LIKE (TROL)
At3g45660				9.39821	±	3.49089	14.8492	±	3.92851	36.1545	±	3.92851	16.4983	±	1.97747			AT4G00850	52.683	12.3408	127.209	1.34789	41.7424	1.34789	237.648	21.014		AT4G32570	TIFY domain protein 8 (TIFY8)	protein_coding	TIFY DOMAIN PROTEIN 8 (TIFY8)	TIFY DOMAIN PROTEIN 8 (TIFY8)
At2g43550				328.074	±	35.9783	275.001	±	105.082	430.878	±	105.082	182.918	±	24.3272			AT2G25890	3.03484	0.617122	0.361405	7.54807e-33	5.55e-17	7.54807e-33	5.55e-17	7.54807e-33		AT3G15355	ubiquitin-conjugating enzyme 25 (UBC25)	protein_coding	UBIQUITIN-CONJUGATING ENZYME 25 (UBC25)	PHO2 FAMILY UBIQUITIN CONJUGATION ENZYME 1 (PFU1);UBIQUITIN-CONJUGATING ENZYME 25 (UBC25)
At5g42530				1629.01	±	1145.59	6156.15	±	3318.59	20691.1	±	3318.59	13115.5	±	954.171			AT3G06890	16.8993	1.99662	42.0096	4.99182	13.222	4.99182	80.2486	5.33072		AT3G20060	Encodes one of two ubiquitin-conjugating enzymes belonging to the E2-C gene family (the other being UBC19)	protein_coding	UBIQUITIN-CONJUGATING ENZYME19 (UBC19)	UBIQUITIN-CONJUGATING ENZYME19 (UBC19)
At2g32100				122.381	±	23.9467	20.0538	±	100.013	383.577	±	100.013	27.7655	±	14.519			AT1G02520	83.3433	31.2662	445.338	99.3761	407.394	99.3761	487.521	31.3408		AT2G40750	member of WRKY Transcription Factor; Group III	protein_coding	WRKY DNA-BINDING PROTEIN 54 (WRKY54)	WRKY DNA-BINDING PROTEIN 54 (WRKY54);WRKY DNA-BINDING PROTEIN 54 (ATWRKY54)
At1g60000				863.777	±	165.334	324.359	±	213.716	1101.09	±	213.716	199.608	±	35.3621			AT1G55610	179.236	15.4457	145.889	5.52513	150.462	5.52513	228.07	37.5671
At1g12050				531.966	±	46.9148	794.234	±	30.3129	784.516	±	30.3129	786.443	±	74.577			AT1G62690	1.20402	1.5555	7.15919	0.752741	2.49751	0.752741	1.30914	1.26405
At3g22210				616.971	±	72.9531	595.814	±	54.3307	719.475	±	54.3307	420.592	±	47.2824			AT5G51630	237.136	18.7083	429.375	14.6868	242.514	14.6868	675.893	51.9971
At5g55790				144.339	±	5.45343	144.3	±	3.75015	143.809	±	3.75015	111.611	±	4.05911			AT3G17420	296.284	5.79445	489.408	20.5322	213.44	20.5322	650.696	72.9948
At5g62890				1841.81	±	202.667	1444.84	±	131.366	2148.18	±	131.366	1180.93	±	59.9316			AT1G66250	194.506	10.1261	235.732	13.1643	175.344	13.1643	462.587	69.7584
At4g14390				15.9886	±	2.44485	29.416	±	11.866	75.8498	±	11.866	56.4705	±	10.4036			AT5G04860	282.261	7.93028	147.802	9.02719	255.496	9.02719	223.672	35.5517
At4g11900				99.9816	±	22.1085	177.541	±	25.6758	329.155	±	25.6758	313.44	±	15.7188			AT5G27420	79.83	17.7012	1866.55	63.2151	314.645	63.2151	2319.8	400.012
At1g18490				148.626	±	17.4762	104.149	±	5.33297	172.115	±	5.33297	83.9319	±	6.02401			AT5G61900	382.237	41.7006	1097.79	36.9506	492.915	36.9506	2078.89	41.7972
At2g26870				74.5243	±	5.7852	70.4361	±	15.8781	141.552	±	15.8781	68.7163	±	3.06328			AT1G58225	5.9763	7.40276	34.0173	8.72829	21.4182	8.72829	192.883	30.725
At5g43470				1034.51	±	35.4222	1494.62	±	56.2532	1609.98	±	56.2532	1594.5	±	147.88			AT5G65440	721.816	33.7119	434.236	17.8776	717.66	17.8776	527.935	16.4164
At3g57500				17.5168	±	2.55228	18.9877	±	7.58063	38.7841	±	7.58063	19.6891	±	3.18797			AT3G03670	1.26613	1.17242	3.03099	6.52546	44.4357	6.52546	100.044	17.4544
At3g27950				7.06201	±	3.13137	5.36279	±	6.70301	60.785	±	6.70301	23.008	±	11.8656			AT1G79320	43.3019	2.87924	10.3017	4.73952	14.9684	4.73952	9.94483	3.91877
At5g01650				437.366	±	10.3925	550.92	±	40.4514	605.867	±	40.4514	564.192	±	45.7633			AT1G64990	450.149	25.1861	321.722	25.0131	380.325	25.0131	405.727	35.5552
At3g09160				21.327	±	10.0651	20.8137	±	4.19892	45.6985	±	4.19892	17.8117	±	3.04167			AT5G54855	195.245	10.6894	286.85	14.0733	227.273	14.0733	220.247	7.46248
At5g07840				290.071	±	27.3711	221.339	±	16.5487	384.042	±	16.5487	185.689	±	33.7322			AT5G26080	38.4728	1.01841	1.43155	6.56101	12.7564	6.56101	2.5027	2.25796
At5g58260				356.994	±	91.8298	388.193	±	29.4125	686.809	±	29.4125	398.103	±	53.9234			AT4G37160	160.155	12.5755	31.9064	6.61885	76.2812	6.61885	28.5667	6.59734
At1g74910				1743.48	±	84.0006	1125.03	±	89.1288	1838.88	±	89.1288	885.829	±	12.344			AT1G33800	267.741	26.8125	143.169	11.6347	162.176	11.6347	165.961	18.5916
At2g31190				174.214	±	12.2921	134.715	±	4.85663	184.679	±	4.85663	95.3298	±	2.05601			AT2G43040	127.677	11.7646	48.3806	7.03746	111.42	7.03746	69.955	6.59449
At2g02910				149.584	±	1.72227	135.922	±	6.43598	173.802	±	6.43598	92.2368	±	13.3353			AT3G50790	389.965	22.6107	631.391	42.2159	474.479	42.2159	504.769	41.4013
At1g18265				16.348	±	6.5299	13.6443	±	12.8845	47.313	±	12.8845	10.3862	±	2.49837			AT1G53830	228.693	20.6748	24.3117	1.19874	54.7981	1.19874	23.2426	7.05952
At3g10850				1545.99	±	58.1115	921.862	±	75.6285	1716.68	±	75.6285	799.539	±	21.0713			AT2G20470	3.9722	2.03151	4.0272	1.09504	0.652425	1.09504	10.0263	1.7402
AtCg00310				5.55e-17	±	7.54807e-33	5.55e-17	±	0.764875	1.80176	±	0.764875	5.55e-17	±	7.54807e-33			AT2G26870	74.5243	5.7852	70.4361	15.8781	141.552	15.8781	68.7163	3.06328
At3g16130				3287.48	±	396.698	2998.01	±	725.603	5142.24	±	725.603	2672.02	±	432.033			AT5G65800	25.7326	2.55877	0.717941	0.442286	15.5657	0.442286	5.55e-17	7.54807e-33
At2g40750				27.2043	±	27.261	173.588	±	15.1999	290.514	±	15.1999	257.668	±	31.3833			AT3G55230	409.812	28.5973	81.9264	28.654	272.469	28.654	112.557	2.66998
At3g06080				865.892	±	19.9564	224.306	±	11.5261	891.513	±	11.5261	163.442	±	13.6882			AT5G46370	9.08709	2.6917	5.55e-17	1.25457	0.733918	1.25457	0.870543	1.42787
At5g66005				81.2753	±	4.81275	73.3876	±	12.6282	118.355	±	12.6282	65.8626	±	6.37516			AT3G13420	50.2774	6.06554	27.8694	5.37873	32.2565	5.37873	37.8342	1.27968
At2g43280				85.2063	±	10.8505	67.1464	±	2.61419	84.5033	±	2.61419	39.8522	±	6.42193			AT4G25380	0.497921	0.862424	44.1722	1.1823	1.38823	1.1823	16.3084	7.41836
At4g27610				281.242	±	19.9975	170.625	±	24.5584	305.934	±	24.5584	130.629	±	6.63446			AT3G10850	1545.99	58.1115	921.862	75.6285	1716.68	75.6285	799.539	21.0713
At2g36220				194.183	±	37.1457	421.387	±	74.0362	472.744	±	74.0362	557.199	±	40.5065			AT5G36270	18.3876	4.08467	2.50152	1.64477	0.97945	1.64477	0.836225	1.3568
At5g54530				58.4105	±	7.98257	18.328	±	3.46673	93.6494	±	3.46673	17.0346	±	1.92082			AT5G49270	172.141	27.1023	11.2995	12.4287	72.7065	12.4287	13.6896	6.59949
At4g14400				522.253	±	155.845	1280.83	±	1023.36	3601.62	±	1023.36	2194.97	±	232.308			AT3G21340	31.0482	4.08317	10.5584	0.66563	6.02429	0.66563	0.807909	1.2977
At3g01740				506.654	±	29.3633	407.137	±	36.742	576.036	±	36.742	342.672	±	9.31911			AT2G31190	174.214	12.2921	134.715	4.85663	184.679	4.85663	95.3298	2.05601
At3g55790				5.55e-17	±	7.54807e-33	5.55e-17	±	1.40717	3.12535	±	1.40717	5.55e-17	±	7.54807e-33			AT2G17790	622.302	32.7285	712.252	24.6868	585.487	24.6868	938.651	61.8358
At1g44050				28.1205	±	10.5862	1.61731	±	25.5556	117.475	±	25.5556	16.4581	±	5.00011			AT5G24460	421.677	24.2908	933.109	35.7434	684.834	35.7434	985.038	78.4027
At5g44520				276.075	±	11.0048	221.644	±	13.7805	287.666	±	13.7805	157.201	±	11.298			AT1G03730	131.044	15.2456	275.779	17.6604	96.9585	17.6604	376.516	1.79232
At3g20060				771.995	±	35.3455	819.79	±	60.8017	981.573	±	60.8017	807.682	±	15.814			AT1G32690	56.3139	12.4659	33.7051	10.8233	46.9999	10.8233	77.4946	4.20536
At1g78460				1193.59	±	252.871	810.954	±	162.504	1588.08	±	162.504	346.992	±	52.1068			AT4G02220	285.253	7.18711	423.014	19.1648	243.102	19.1648	481.404	24.9952
At5g19950				358.608	±	28.0169	301.463	±	54.984	412.79	±	54.984	220.514	±	18.2982			AT1G57560	39.2885	5.19759	91.6861	5.17165	17.8639	5.17165	150.756	15.4884
At3g59010				54.4813	±	13.6983	27.6198	±	20.7612	145.1	±	20.7612	41.4206	±	8.71826			AT3G29160	533.508	7.81122	605.269	11.4499	518.106	11.4499	776.806	17.2617
At5g13570				314.635	±	38.8709	260.106	±	13.8191	349.496	±	13.8191	197.376	±	17.5444			AT3G20060	771.995	35.3455	819.79	60.8017	981.573	60.8017	807.682	15.814
At3g02430				0.494716	±	0.42847	5.55e-17	±	1.11662	3.52843	±	1.11662	5.55e-17	±	7.54807e-33			AT5G42530	1629.01	1145.59	6156.15	3318.59	20691.1	3318.59	13115.5	954.171
At5g64330				836.215	±	67.3846	361.128	±	59.6224	831.561	±	59.6224	222.392	±	36.6781			AT4G20370	0.538961	0.933508	5.55e-17	7.54807e-33	5.55e-17	7.54807e-33	6.09045	2.37386
At4g18160				138.461	±	6.70263	128.307	±	24.8586	245.852	±	24.8586	144.372	±	20.3202			AT4G01560	560.793	23.1647	953.807	18.1695	338.743	18.1695	764.401	47.8861
At3g26300				533.63	±	24.0428	408.958	±	39.0712	402.859	±	39.0712	226.109	±	6.9559			AT3G22210	616.971	72.9531	595.814	54.3307	719.475	54.3307	420.592	47.2824
At4g10910				16.0316	±	7.18075	3.47568	±	17.6847	53.9487	±	17.6847	2.20165	±	1.94436			AT5G22520	1.7122	1.58072	413.085	2.56154	2.95768	2.56154	590.495	32.4554
At2g24710				2.54931	±	1.12949	5.55e-17	±	2.24585	17.2413	±	2.24585	5.73311	±	3.07123			AT4G30990	1186.2	122.469	1095.6	12.5537	630.698	12.5537	890.543	73.9513
At3g53700				344.447	±	18.6061	205.383	±	26.8894	329.173	±	26.8894	150.471	±	9.54779			AT2G46860	47.5231	5.17003	2.4391	3.20167	24.5007	3.20167	4.18729	3.37651
At3g61600				1471.53	±	45.2423	1221.9	±	153.987	2006.26	±	153.987	1312.42	±	82.3425			AT2G16586	0.538961	0.933508	259.009	4.734	3.31761	4.734	891.494	158.973
At1g79790				511.069	±	38.2956	443.207	±	12.3622	685.165	±	12.3622	393.793	±	73.0284			AT5G17270	295.263	11.5372	287.729	2.63083	209.107	2.63083	265.597	9.20128
At1g05030				244.455	±	37.9697	172.348	±	26.9949	405.118	±	26.9949	189.489	±	24.7653			AT1G70860	12.9021	1.05312	3.40057	0.778629	2.50003	0.778629	0.807909	1.2977
At3g61198				32.1752	±	10.3798	36.4713	±	11.584	115.808	±	11.584	46.8298	±	9.53483			AT5G47170	5.55e-17	7.54807e-33	4.06438	0.764875	1.80176	0.764875	0.870543	1.42787
At4g12800				33302.2	±	4828.96	25083.6	±	5837.66	50084.2	±	5837.66	21162.4	±	2884.27			AT2G29380	1.25227	1.72064	16.7392	7.54807e-33	5.55e-17	7.54807e-33	1.2072	1.94086
At4g23490				185.466	±	13.6859	131.292	±	12.7493	181.374	±	12.7493	79.2967	±	10.2209			AT4G36240	67.5683	9.88281	13.7616	1.83012	29.7464	1.83012	10.9276	2.07572
At1g22430				489.697	±	23.5852	539.242	±	71.056	686.253	±	71.056	461.493	±	36.6972			AT5G57760	208.446	37.0217	14.0362	9.11071	95.8307	9.11071	11.3332	0.336025
At5g50060				1.14468	±	0.433091	5.55e-17	±	0.74706	3.1595	±	0.74706	5.55e-17	±	7.54807e-33			AT2G35960	116	10.5092	106.455	77.3619	277.528	77.3619	88.6018	9.21937
At3g51150				265.672	±	8.7664	199.848	±	49.7018	416.628	±	49.7018	188.8	±	9.18373			AT1G61950	23.1721	2.09405	3.08481	3.30373	4.80517	3.30373	5.55e-17	7.54807e-33
At1g67440				235.668	±	4.89382	172.171	±	19.8964	266.927	±	19.8964	143.515	±	10.3903			AT3G14650	1116.34	62.0163	1141.96	89.7412	1302.47	89.7412	803.329	87.9764
At3g15900				163.73	±	14.1334	88.6179	±	24.3159	273.01	±	24.3159	84.3199	±	2.81807			AT3G19080	101.642	18.885	110.089	7.54601	126.765	7.54601	78.0149	4.0443
At4g25910				292.341	±	21.2303	115.633	±	37.8164	498.348	±	37.8164	118.303	±	11.7008			AT4G10620	218.767	4.3582	284.983	12.7607	133.744	12.7607	241.763	15.3862
At4g26530				1346.84	±	636.07	1345.07	±	2170.49	5881.13	±	2170.49	1171.96	±	396.572			AT5G39770	0.497921	0.862424	4.01022	0.554522	2.83134	0.554522	20.4459	3.90573
At5g55700				352.01	±	3.01399	554.641	±	65.9876	544.164	±	65.9876	569.207	±	21.6552			AT5G03310	17.7178	5.64373	1.02809	1.47123	1.71127	1.47123	5.55e-17	7.54807e-33
At3g55080				241.644	±	12.4126	195.635	±	20.6802	266.206	±	20.6802	169.455	±	7.33445			AT1G22430	489.697	23.5852	539.242	71.056	686.253	71.056	461.493	36.6972
At5g14970				962.667	±	54.1787	925.295	±	77.6127	1198.86	±	77.6127	729.428	±	101.394			AT2G04450	59.6116	41.8713	205.767	11.47	84.7878	11.47	1468.88	57.7751
At5g07842				291.986	±	26.8404	222.038	±	16.0016	384.73	±	16.0016	185.689	±	33.7322			AT5G24190	0.497921	0.862424	1.38138	7.54807e-33	5.55e-17	7.54807e-33	7.80679	1.67536
At3g11930				1643.42	±	187.635	857.368	±	216.963	2473.42	±	216.963	585.48	±	181.44			AT5G66005	81.2753	4.81275	73.3876	12.6282	118.355	12.6282	65.8626	6.37516
At1g06680				40041.4	±	8315.03	27583.1	±	9363.86	54618.9	±	9363.86	20139	±	2187.25			AT1G50630	219.349	5.83112	113.077	27.1129	134.097	27.1129	118.855	2.89228
At3g27925				1307.21	±	186.615	1187.77	±	233.221	2029.81	±	233.221	1276.36	±	82.7437			AT4G20230	52.0004	14.767	5.918	3.09865	7.48287	3.09865	5.55e-17	7.54807e-33
At5g66570				66132.3	±	9080.55	46451.5	±	12261.2	87613.3	±	12261.2	35014	±	5140.9			AT4G02410	151.748	26.2077	1585.76	50.4211	265.82	50.4211	1331.88	30.9974
At2g12190				16.4506	±	2.08184	16.3842	±	3.79363	31.9656	±	3.79363	12.6442	±	3.46959			AT4G38980	94.3314	1.84895	165.871	1.07684	111.563	1.07684	131.486	17.787
At3g46490				112.731	±	14.259	60.2429	±	14.1601	155.484	±	14.1601	33.1959	±	6.9928			AT1G69560	1.60889	0.35687	5.55e-17	7.54807e-33	5.55e-17	7.54807e-33	0.408725	0.65629
At2g19860				389.585	±	25.5947	344.132	±	11.9381	342.007	±	11.9381	225.39	±	13.6178			AT3G15900	163.73	14.1334	88.6179	24.3159	273.01	24.3159	84.3199	2.81807
At5g55720				2.54406	±	2.20336	1.63623	±	6.75895	23.3633	±	6.75895	3.50579	±	2.91265			AT3G59370	104.759	27.4318	6.4943	4.07225	37.636	4.07225	3.50031	1.34179
At4g08093				1.38224	±	0.0951817	0.348245	±	0.647219	4.92175	±	0.647219	5.55e-17	±	7.54807e-33			AT1G22885	130.202	7.8873	190.106	3.10264	126.77	3.10264	295.978	26.4125
At1g06980				21.6198	±	2.96287	10.0854	±	1.97389	26.595	±	1.97389	5.20968	±	2.18301			AT4G09990	100.921	2.26149	30.4567	12.8936	38.7443	12.8936	26.8977	4.57253
At1g31335				94.1216	±	11.1564	39.8779	±	12.484	110.98	±	12.484	19.3404	±	6.80642			AT5G13100	574.111	28.156	599.89	34.6197	668.903	34.6197	512.572	22.1882
At4g38460				1038.43	±	68.1604	651.181	±	77.8704	1361.39	±	77.8704	663.113	±	20.2744			AT3G61198	32.1752	10.3798	36.4713	11.584	115.808	11.584	46.8298	9.53483
At2g03210:				#N/A	±	#N/A	#N/A	±	#N/A	#N/A	±	#N/A	#N/A	±	#N/A			AT1G23030	535.011	41.6425	214.36	24.7956	336.572	24.7956	221.369	24.0908
At5g16950:				#N/A	±	#N/A	#N/A	±	#N/A	#N/A	±	#N/A	#N/A	±	#N/A			AT1G11670	391.83	15.5017	243.846	12.9154	248.3	12.9154	234.074	30.0584
At3g19080:				#N/A	±	#N/A	#N/A	±	#N/A	#N/A	±	#N/A	#N/A	±	#N/A			AT4G21230	82.7121	9.63274	32.0345	9.28012	49.7562	9.28012	43.4117	5.34857
				#N/A	±	#N/A	#N/A	±	#N/A	#N/A	±	#N/A	#N/A	±	#N/A			AT4G08950	865.824	244.109	222.158	34.3848	443.154	34.3848	387.78	77.4118
																		AT1G74830	27.9844	9.56897	3.70781	2.20467	4.87526	2.20467	4.4031	1.5693
																		AT3G12800	779.064	82.2839	2147.83	34.5971	942.718	34.5971	1820.11	141.911
																		AT5G01970	201.503	18.7988	174.407	24.8316	186.117	24.8316	284.664	17.1254
																		AT3G01740	506.654	29.3633	407.137	36.742	576.036	36.742	342.672	9.31911
																		AT4G20860	339.623	56.0441	3143.18	122.859	512.851	122.859	1901.7	203.006
																		AT2G13360	10500.8	369.612	9152.6	3560.92	19150.3	3560.92	7408.92	1016.83
																		AT1G12580	493.266	13.9928	461.021	48.0387	651.919	48.0387	443.573	28.6327
																		AT4G04500	6.20051	10.6583	54.0219	11.3637	23.183	11.3637	720.309	357.208
																		AT2G02910	149.584	1.72227	135.922	6.43598	173.802	6.43598	92.2368	13.3353
																		AT1G26360	32.8652	1.93797	3.01614	5.9007	11.4396	5.9007	3.50031	1.34179
																		AT1G80060	34.6393	5.81834	28.9062	3.70703	54.3076	3.70703	26.5585	2.7823
																		AT4G29510	660.297	34.789	982.124	24.8281	379.929	24.8281	824.836	31.3185
																		AT5G14980	1.00897	0.873852	20.586	7.54807e-33	5.55e-17	7.54807e-33	10.0035	1.48792
																		AT3G50190	31.3542	3.05105	16.2175	3.43614	24.2796	3.43614	27.077	4.44242
																		AT1G60450	2.32082	0.899013	5.55e-17	7.54807e-33	5.55e-17	7.54807e-33	5.55e-17	7.54807e-33
																		AT4G27610	281.242	19.9975	170.625	24.5584	305.934	24.5584	130.629	6.63446
																		AT4G00651	3.03484	0.617122	0.714505	7.54807e-33	5.55e-17	7.54807e-33	5.55e-17	7.54807e-33
																		AT3G14415	4220.68	563.715	3774.71	752.93	6492.03	752.93	3253.02	328.979
																		AT2G38360	369.709	3.65542	829.368	39.8226	306.496	39.8226	1161.62	122.996
																		AT2G31450	134.763	9.61807	134.174	22.2516	157.434	22.2516	97.8043	4.4041
																		AT5G22140	142.643	1.14534	461.879	18.9679	111.4	18.9679	73.7843	25.0547
																		AT2G40740	2.78418	3.33475	10.3727	3.28507	6.5047	3.28507	53.0684	14.0421
																		AT1G01480	18.1654	5.60244	1505.18	2.98291	11.0095	2.98291	2314.15	372.535
																		AT1G21370	243.096	17.0109	410.494	13.5698	257.648	13.5698	690.729	57.5879
																		AT4G15020	329.086	36.1949	377.048	18.9425	288.715	18.9425	475.368	21.7971
																		AT1G69860	5.55e-17	7.54807e-33	2.36633	7.54807e-33	5.55e-17	7.54807e-33	0.408725	0.65629
																		AT3G20880	2.09014	0.829348	5.55e-17	7.54807e-33	5.55e-17	7.54807e-33	5.55e-17	7.54807e-33
																		AT5G22545	0.497921	0.862424	80.7487	0.632391	0.369972	0.632391	143.803	22.3198
																		AT3G02430	0.494716	0.42847	5.55e-17	1.11662	3.52843	1.11662	5.55e-17	7.54807e-33
																		AT1G03140	810.273	33.7216	743.106	65.1697	1114.42	65.1697	792.198	27.7849
																		AT3G09700	79.4577	5.77682	77.4475	3.12173	51.2408	3.12173	76.2832	5.56299
																		AT5G43470	1034.51	35.4222	1494.62	56.2532	1609.98	56.2532	1594.5	147.88
																		AT5G57650	1.14712	0.449569	5.55e-17	7.54807e-33	5.55e-17	7.54807e-33	5.55e-17	7.54807e-33
																		AT4G28530	38.599	6.60513	6.10174	3.04325	4.11218	3.04325	3.52125	0.856904
																		AT2G43500	104.839	17.568	229.429	17.5647	165.085	17.5647	159.096	15.746
																		AT3G55950	87.84	4.33389	693.895	12.2505	89.3456	12.2505	1069.82	92.0801
																		AT3G13100	64.5848	28.2153	507.849	16.1749	58.1364	16.1749	1505.5	398.428
																		AT5G01900	2.05207	2.47386	6.48268	4.3264	19.5333	4.3264	78.7218	13.0497
																		AT2G47890	430.066	32.4195	1901.48	3.55202	200.478	3.55202	1519.66	235.751
																		AT3G19920	5.55e-17	7.54807e-33	22.9138	0.592649	0.695595	0.592649	7.38884	1.55745
																		AT3G48100	128.334	21.7345	126.947	10.8106	70.2092	10.8106	172.071	26.969
																		AT1G11230	5.55e-17	7.54807e-33	17.2714	1.24293	0.728273	1.24293	2.13944	1.79091
																		AT1G79710	461.511	56.0206	473.686	22.1628	267.452	22.1628	171.252	14.887
																		AT3G25240	3.70951	3.96921	136.518	1.2831	1.48153	1.2831	46.2308	15.4398
																		AT3G52900	105.153	15.9733	42.7762	2.58518	82.7957	2.58518	68.4188	10.5961
																		AT5G35690	565.735	43.8676	1127.48	44.1612	557.909	44.1612	787.718	47.4888
																		AT1G76690	250.498	22.6562	624.978	10.1404	57.4996	10.1404	89.3984	18.5678
																		AT5G53760	136.221	19.6194	285.451	23.111	133.975	23.111	145.352	16.0504
																		AT1G66570	0.965126	0.839309	203.771	7.54807e-33	5.55e-17	7.54807e-33	69.2741	14.3156
																		AT5G50790	54.9462	11.7792	14.7856	2.50138	1.46287	2.50138	2.15839	3.54711
																		AT4G27290	43.4432	4.46844	124.657	1.73455	22.7002	1.73455	192.736	26.4749
																		AT4G27652	17.8013	3.34698	139.716	10.0156	38.9794	10.0156	93.7546	8.14247
																		AT5G52720	4.02945	5.5956	19.9864	11.8959	14.6257	11.8959	142.095	37.524
																		AT4G25910	292.341	21.2303	115.633	37.8164	498.348	37.8164	118.303	11.7008
																		AT3G10090	287.829	14.6174	266.774	17.1669	203.181	17.1669	256.173	15.7923
																		AT5G59060	0.497921	0.862424	0.694279	1.61589	5.28121	1.61589	5.55e-17	7.54807e-33
																		AT3G22400	163.775	18.4034	283.55	29.7046	174.301	29.7046	810.192	104.227
																		AT5G07190	2.43881	2.33141	62.6307	0.545265	0.325071	0.545265	8.36529	6.80504
																		AT3G07522	0.262776	0.455141	5.55e-17	0.778629	2.50003	0.778629	5.55e-17	7.54807e-33
																		AT2G11520	374.362	15.3032	1219.2	18.4354	327.232	18.4354	1376.2	80.2717
																		AT1G27900	307.201	6.47753	389.538	16.7224	342.19	16.7224	364.753	8.81461
																		AT4G32790	149.273	4.23289	72.8615	15.5735	89.8421	15.5735	83.3337	14.7986
																		AT5G52990	100.668	8.99243	32.377	14.7214	65.7934	14.7214	41.3261	4.02545
																		AT3G59140	133.064	64.3582	726.969	29.2911	104.901	29.2911	150.419	31.8395
																		AT4G27820	140.272	6.28365	461.964	52.214	237.353	52.214	381.818	9.74133
																		AT5G65860	223.577	3.12597	215.935	1.27307	139.561	1.27307	187.061	14.1727
																		AT3G47390	314.416	8.57059	298.195	9.51439	376.345	9.51439	294.788	11.0575
																		AT1G70885	17.9393	4.53602	1.69999	2.6954	2.79032	2.6954	5.55e-17	7.54807e-33
																		AT3G03990	470.257	42.8625	653.054	36.5252	729.9	36.5252	650.677	59.3961
																		AT4G34390	399.134	47.9705	1182.61	32.1018	439.301	32.1018	2194.08	236.255
																		AT5G24313	35.0792	5.74532	2.48398	4.67361	10.1348	4.67361	5.55e-17	7.54807e-33
																		AT4G26555	437.408	32.5064	338.19	34.9002	651.027	34.9002	340.735	33.8785
																		AT1G71110	211.351	14.2006	262.034	26.3504	170.649	26.3504	331.972	6.04529
																		AT3G50100	62.2319	5.05187	69.5545	4.88418	46.3352	4.88418	31.4946	5.12484
																		AT2G18800	48.9531	13.7989	5.61526	1.95493	9.09649	1.95493	6.12379	2.50728
																		AT1G79510	265.334	23.464	1111.19	65.5121	437.734	65.5121	990.816	60.0063
																		AT2G04160	661.61	58.0195	1159.27	91.9073	757.508	91.9073	773.731	83.8939
																		AT4G36430	213.621	39.4467	1599.58	123.632	517.086	123.632	1679.43	205.742
																		AT3G59680	86.3113	7.23198	20.8506	7.69077	54.9332	7.69077	25.2758	1.93764
																		AT4G14650	44.1428	7.62965	11.6428	5.35616	11.8365	5.35616	6.53807	1.02837
																		AT1G64250	26.8113	5.97055	6.06955	1.94864	16.9162	1.94864	10.8533	2.07225
																		AT2G17440	614.107	59.0019	425.927	24.6581	549.105	24.6581	551.911	53.9387
																		AT4G37540	615.149	43.453	251.03	106.242	540.124	106.242	99.0522	6.93501
																		AT3G56470	112.349	3.73164	64.5103	8.95869	106.159	8.95869	90.5195	4.03729
																		AT1G62500	749.991	78.4895	231.67	58.8316	399.314	58.8316	213.771	17.3833
																		AT4G04950	588.45	6.86751	528.478	16.5684	564.691	16.5684	439.107	18.1951
																		AT3G16190	335.19	18.994	344.818	23.0206	424.027	23.0206	326.134	24.9593
																		AT1G74740	317.644	31.1118	348.976	9.1305	256.582	9.1305	384.53	24.2699
																		AT1G18490	148.626	17.4762	104.149	5.33297	172.115	5.33297	83.9319	6.02401
																		AT3G44350	1.52892	1.58377	2.03283	2.26836	1.77049	2.26836	20.6346	7.47422
																		AT5G42840	38.4277	9.42013	8.37347	2.95174	7.86611	2.95174	3.08583	0.858884
																		AT3G47780	139.936	9.75314	1182.68	45.1647	231.023	45.1647	965.159	105.014
																		AT5G44520	276.075	11.0048	221.644	13.7805	287.666	13.7805	157.201	11.298
																		AT1G17170	151.35	4.76458	2739.9	6.33442	42.0512	6.33442	483.695	123.465
																		AT4G12800	33302.2	4828.96	25083.6	5837.66	50084.2	5837.66	21162.4	2884.27
																		AT1G09950	1.60889	0.35687	61.9977	2.20508	2.21951	2.20508	27.6295	6.54879
																		AT1G12420	120.693	11.4611	196.309	22.8283	127.091	22.8283	382.988	52.9904
																		AT1G04380	2.53965	1.51948	12.2757	1.17119	1.38147	1.17119	3.53099	1.56371
																		AT5G19950	358.608	28.0169	301.463	54.984	412.79	54.984	220.514	18.2982
																		AT2G33710	26.3531	7.43801	289.121	5.31248	13.3177	5.31248	63.6803	15.7253
																		AT2G26610	5.55e-17	7.54807e-33	1.68886	1.0944	1.11086	1.0944	7.42486	1.40157
																		AT4G25930	5.55e-17	7.54807e-33	9.42296	1.08285	1.05135	1.08285	2.1011	2.31451
																		AT5G65170	82.0153	13.954	57.2188	7.30258	30.3172	7.30258	51.1274	7.92686
																		AT5G55720	2.54406	2.20336	1.63623	6.75895	23.3633	6.75895	3.50579	2.91265
																		AT4G20840	222.404	30.5739	263.358	12.5192	164.803	12.5192	127.506	5.87702
																		AT1G51260	8.22438	2.68791	0.634467	7.54807e-33	5.55e-17	7.54807e-33	1.60674	2.58594
																		AT3G08870	15.0065	5.71498	115.328	19.9881	57.2043	19.9881	102.099	23.206
																		AT1G73020	195.641	33.2722	87.178	18.2243	168.177	18.2243	161.858	12.6781
																		AT1G22240	0.240559	0.416661	15.0831	1.25457	0.733918	1.25457	2.61353	2.40775
																		AT3G30875	96.2836	17.8226	16.6607	3.95757	27.0027	3.95757	7.37466	1.3678
																		AT1G18075	41.1502	5.03562	21.0649	0.965089	30.7065	0.965089	28.4404	5.30963
																		AT3G10710	155.221	10.5767	14.7661	7.88693	55.944	7.88693	14.8999	4.22419
																		AT2G01520	1971.11	295.219	434.642	21.0275	19.2484	21.0275	19.9169	15.1503
																		AT2G29452	5.55e-17	7.54807e-33	3.04253	0.626005	0.366829	0.626005	0.424388	0.688556
																		AT4G36530	438.939	13.1827	1415.19	45.2867	688.517	45.2867	1290.24	219.766
																		AT5G45870	1.19807	1.09005	15.8577	7.54807e-33	5.55e-17	7.54807e-33	1.76082	1.45933
																		ATCG00310	5.55e-17	7.54807e-33	5.55e-17	0.764875	1.80176	0.764875	5.55e-17	7.54807e-33
																		AT5G41250	5.55e-17	7.54807e-33	1.72655	7.54807e-33	5.55e-17	7.54807e-33	5.55e-17	7.54807e-33
																		AT3G13940	281.971	7.32637	620.821	12.1991	158.017	12.1991	559.497	47.6631
																		AT3G61270	123.157	16.3357	25.699	8.57687	45.4916	8.57687	20.7515	4.22395
																		AT4G31470	44.5219	9.334	7.04733	4.06301	13.9788	4.06301	3.90991	0.924977
																		AT4G26220	137.348	18.7535	78.7694	10.3849	39.9888	10.3849	52.9868	13.1138
																		AT3G13560	359.351	64.4984	221.733	45.6721	378.777	45.6721	417.918	16.9681
																		AT4G08620	36.4672	17.5867	5.06855	1.42312	1.35081	1.42312	2.91009	2.8238
																		AT2G46950	9.13527	0.931692	18.8933	1.29911	1.79575	1.29911	0.443462	0.727516
																		AT2G40750	27.2043	27.261	173.588	15.1999	290.514	15.1999	257.668	31.3833
																		AT3G49520	5.55e-17	7.54807e-33	2.02069	7.54807e-33	5.55e-17	7.54807e-33	5.55e-17	7.54807e-33
																		AT5G61910	712.058	44.4522	1599.4	81.1734	894.338	81.1734	2611.54	22.907
																		AT3G63470	110.084	7.44639	29.1023	14.8555	50.5086	14.8555	29.5305	1.89593
																		AT2G31540	13.0267	6.05765	0.634467	7.54807e-33	5.55e-17	7.54807e-33	0.836225	1.3568
																		AT3G01316	0.240559	0.416661	0.315454	7.54807e-33	5.55e-17	7.54807e-33	2.18383	0.567853
																		AT1G26410	5.12148	4.50596	279.25	30.6098	80.0006	30.6098	382.169	32.9474
																		AT4G14400	522.253	155.845	1280.83	1023.36	3601.62	1023.36	2194.97	232.308
																		AT1G10130	795.707	17.5629	566.459	20.8308	915.034	20.8308	765.646	14.4307
																		AT1G11655	17.7468	3.60962	5.55e-17	2.96524	6.59591	2.96524	5.55e-17	7.54807e-33
																		AT3G05350	935.653	10.435	3029.72	105.897	1146.6	105.897	2822.78	103.06
																		AT5G01700	41.3092	7.95058	57.0634	1.35935	22.9338	1.35935	66.7935	5.54425
																		AT1G05530	33.914	3.57626	6.2345	2.84687	13.5135	2.84687	4.30284	2.41861
																		AT5G28913	97.157	10.9272	32.2705	9.03557	106.932	9.03557	62.1228	7.03146
																		AT3G11930	1643.42	187.635	857.368	216.963	2473.42	216.963	585.48	181.44
																		AT2G46130	3.73726	0.608257	16.2746	0.534757	1.76437	0.534757	4.41804	2.98084
																		AT4G15290	79.5005	14.1695	3.57987	10.5184	30.1953	10.5184	4.35525	2.67908
																		AT5G50060	1.14468	0.433091	5.55e-17	0.74706	3.1595	0.74706	5.55e-17	7.54807e-33
																		AT2G36440	5.55e-17	7.54807e-33	0.348245	7.54807e-33	5.55e-17	7.54807e-33	6.48234	2.7608
																		AT2G14620	23.0648	12.936	29.6582	5.78721	19.6732	5.78721	152.36	66.1729
																		AT4G12080	284.37	29.8719	90.5936	26.9025	254.863	26.9025	152.04	16.337
																		AT3G12977	60.6209	7.43853	9.33552	3.02704	19.1835	3.02704	5.08725	4.58816
																		AT4G11780	40.1312	3.57659	4.65056	2.18216	18.256	2.18216	5.86922	4.93618
																		AT5G22930	51.3269	9.02386	7.54662	6.44163	23.9672	6.44163	9.99775	4.42233
																		AT1G31772	1.83898	0.809757	5.55e-17	7.54807e-33	5.55e-17	7.54807e-33	5.55e-17	7.54807e-33
																		AT5G57770	221.909	39.8938	25.3662	7.64466	96.1976	7.64466	17.2179	5.55198
																		AT1G25580	218.042	4.33353	215.658	32.3288	214.45	32.3288	316.185	25.737
																		AT3G55790	5.55e-17	7.54807e-33	5.55e-17	1.40717	3.12535	1.40717	5.55e-17	7.54807e-33
																		AT1G03340	34.5176	9.62204	33.2877	18.5367	93.1637	18.5367	32.3899	6.53662
																		AT4G38460	1038.43	68.1604	651.181	77.8704	1361.39	77.8704	663.113	20.2744
																		AT5G25540	528.435	27.8429	607.091	44.3339	538.094	44.3339	826.025	54.5847
																		AT5G04880	122.71	7.04557	80.1264	14.6516	168.881	14.6516	71.3995	11.7332
																		AT5G62890	1841.81	202.667	1444.84	131.366	2148.18	131.366	1180.93	59.9316
																		AT1G66173	8.27065	3.17953	12.0593	4.16112	3.98686	4.16112	26.4772	2.11106
																		AT1G55000	442.242	27.9905	296.372	17.702	790.025	17.702	337.894	50.626
																		AT1G30190	2.14514	2.27552	42.8116	1.0944	1.11086	1.0944	99.9024	19.7011
																		AT5G65470	599.208	25.0227	388.225	36.9969	465.713	36.9969	405.722	33.3392
																		AT2G19860	389.585	25.5947	344.132	11.9381	342.007	11.9381	225.39	13.6178
																		AT5G07842	291.986	26.8404	222.038	16.0016	384.73	16.0016	185.689	33.7322
																		AT2G36300	280.224	13.2609	431.773	17.522	302.939	17.522	685.965	35.0759
																		AT4G11521	18.0584	1.36069	672.032	6.85275	29.6731	6.85275	594.763	21.8815
																		AT4G34138	757.83	55.6268	1196.91	20.1051	59.6988	20.1051	31.7657	11.3334
																		AT1G08592	343.892	6.82864	99.114	21.5532	220.641	21.5532	103.725	5.10488
																		AT2G37430	5.82546	4.23167	278.219	2.20508	2.21951	2.20508	132.456	12.0872
																		AT1G71520	2.3422	1.68905	277.486	2.50138	1.46287	2.50138	140.622	30.4234
																		AT5G40610	287.505	28.5223	442.31	8.04315	277.392	8.04315	310.968	19.0302
																		AT1G12050	531.966	46.9148	794.234	30.3129	784.516	30.3129	786.443	74.577
																		AT1G31335	94.1216	11.1564	39.8779	12.484	110.98	12.484	19.3404	6.80642
																		AT5G54260	146.583	16.9319	67.0333	11.7401	112.756	11.7401	95.8887	9.62992
																		AT2G20520	87.4613	20.8446	3.05074	4.3684	48.2833	4.3684	6.50575	1.66509
																		AT3G56800	1944.3	120.717	2541.24	111.653	1679.64	111.653	2865.36	200.212
																		AT1G33390	364.235	23.2384	445.065	31.6666	265.167	31.6666	515.676	53.9872
																		AT5G40348	5.55e-17	7.54807e-33	2.35238	7.54807e-33	5.55e-17	7.54807e-33	5.55e-17	7.54807e-33
																		AT5G07840	290.071	27.3711	221.339	16.5487	384.042	16.5487	185.689	33.7322
																		AT2G40360	1783.59	156.487	2104.75	21.926	1040.49	21.926	1643.6	72.6063
																		AT1G48860	892.106	37.6974	1348.56	11.225	844.364	11.225	1099.85	16.7155
																		AT1G46554	103.404	10.9731	71.5307	11.6281	134.2	11.6281	57.2814	7.64563
																		AT3G42800	55.1765	17.7494	1.68886	2.32985	20.4824	2.32985	1.2072	1.94086
																		AT2G15780	5.55e-17	7.54807e-33	31.6179	7.54807e-33	5.55e-17	7.54807e-33	10.9074	3.57181
																		AT1G17615	5.55e-17	7.54807e-33	5.22183	7.54807e-33	5.55e-17	7.54807e-33	21.9553	7.01169
																		AT5G40720	156.786	3.12677	112.249	39.5024	216.758	39.5024	275.407	16.5697
																		AT1G66350	164.492	24.2487	78.0238	17.2021	230.812	17.2021	56.6724	14.9979
																		AT2G15730	68.9437	12.3873	68.3305	4.07857	44.6211	4.07857	78.5886	9.71628
																		AT4G09030	362.643	47.2738	851.634	78.7864	321.73	78.7864	2077.75	723.849
																		AT4G02940	809.979	43.6464	1413.2	32.6096	641.169	32.6096	588.776	120.425
																		AT2G33200	5.55e-17	7.54807e-33	4.70094	1.24293	0.728273	1.24293	5.55e-17	7.54807e-33
																		AT4G12330	90.0139	26.5608	32.7715	2.98977	7.99499	2.98977	9.20105	2.78201
																		AT4G14390	15.9886	2.44485	29.416	11.866	75.8498	11.866	56.4705	10.4036
																		AT2G22180	0.906241	0.402832	5.55e-17	7.54807e-33	5.55e-17	7.54807e-33	5.55e-17	7.54807e-33
																		AT3G45110	0.906241	0.402832	5.55e-17	7.54807e-33	5.55e-17	7.54807e-33	5.55e-17	7.54807e-33
																		AT5G25100	2618.11	65.1196	1923.2	70.2212	2465.73	70.2212	2038.61	60.0756
																		AT4G01050	6704.41	494.361	6263.97	389.918	8246.66	389.918	5290.93	645.183
																		AT3G15355	270.192	12.9939	373.667	30.293	413.736	30.293	452.412	13.4809
																		AT3G45700	93.0734	22.5978	7.76693	11.8053	28.7524	11.8053	3.92272	1.07205
																		AT3G18170	128.415	13.7343	20.1945	17.7395	84.8168	17.7395	29.5247	6.83534
																		AT2G39240	3.26784	1.26836	15.3543	1.17285	5.32201	1.17285	5.7327	2.76862
																		AT1G75340	249.896	15.6235	274.606	13.5038	325.197	13.5038	278.664	17.4756
																		AT1G26233	0.240559	0.416661	5.03507	0.632391	0.369972	0.632391	1.33175	0.0868446
																		AT4G35190	9.81446	3.19594	129.109	9.95587	14.9799	9.95587	338.687	68.5343
																		AT1G62975	43.5636	10.0103	75.4678	0.823679	24.0446	0.823679	13.5294	1.05618
																		AT1G73880	120.564	14.2078	210.712	13.3059	156.214	13.3059	164.517	25.8653
																		AT2G44600	63.2093	10.9387	117.419	6.73768	55.4542	6.73768	198.496	34.817
																		AT3G62420	891.116	80.1856	1031.46	46.103	665.731	46.103	1017.49	31.8793
																		AT3G62422	891.116	80.1856	1031.46	46.103	665.731	46.103	1017.49	31.8793
																		AT3G23620	639.202	41.7157	906.104	15.2188	313.726	15.2188	612.433	14.8402
																		AT2G13810	9.87784	15.4426	290.73	5.65641	23.0129	5.65641	1875.38	487.102
																		AT5G41080	274.86	80.7358	111.532	33.5705	209.394	33.5705	193.632	11.6703
																		AT1G66950	17.3401	3.70753	4.07855	4.21641	15.3399	4.21641	13.4746	0.998226
																		AT5G22500	611.431	57.4281	249.496	62.473	235.077	62.473	218.416	17.8364
																		AT3G23230	1.78405	1.99463	247.67	1.25457	0.733918	1.25457	105.754	12.1561
																		AT3G02750	881.638	16.5446	1312.04	71.1234	933.647	71.1234	1038.42	20.1317
																		AT1G80440	1000.41	173.914	263.561	15.3465	2008.77	15.3465	316.321	4.09632
																		AT1G26420	24.4037	14.7272	1185.84	45.307	132.657	45.307	1341.03	190.357
																		AT5G66570	66132.3	9080.55	46451.5	12261.2	87613.3	12261.2	35014	5140.9
																		AT3G14590	131.553	17.2041	157.31	10.1828	90.4582	10.1828	188.716	15.5081
																		AT1G54940	31.1983	8.16043	5.55e-17	2.71615	13.382	2.71615	1.66157	2.70018
																		AT3G23690	570.614	32.0417	327.71	9.59437	541.705	9.59437	381.92	21.6878
																		AT1G30750	141.083	7.41622	39.9603	9.67063	84.3128	9.67063	35.4778	5.97841
																		AT3G13784	8.03312	2.87425	95.9657	2.16169	2.1004	2.16169	9.57933	8.19529
																		AT5G56540	204.846	34.735	57.0679	2.412	84.71	2.412	45.6416	7.68604
																		AT5G64330	836.215	67.3846	361.128	59.6224	831.561	59.6224	222.392	36.6781
																		AT4G04745	64.4231	15.2499	4.35722	3.44857	24.9231	3.44857	2.07522	3.37546
																		AT5G15180	137.659	20.8174	25.6167	25.1461	46.0126	25.1461	34.0155	11.992
																		AT3G09240	41.1361	11.0555	6.41448	1.94959	12.9827	1.94959	6.95712	1.02365
																		AT3G60390	177.55	23.3748	67.7391	14.9222	195.676	14.9222	36.5055	2.5193
																		AT5G63225	5.55e-17	7.54807e-33	2.64813	1.87749	1.09817	1.87749	14.4447	4.00905
																		AT5G41750	39.2423	16.7374	973.193	25.5381	210.304	25.5381	1860.53	66.8575
																		AT5G01330	63.0544	8.38309	5.7899	6.97833	32.8617	6.97833	13.7238	9.28053
																		AT1G80245	107.724	19.6548	106.046	6.27942	57.4332	6.27942	118.783	23.3777
																		AT3G55080	241.644	12.4126	195.635	20.6802	266.206	20.6802	169.455	7.33445
																		AT2G38320	64.7265	6.14056	24.8456	9.05879	74.7131	9.05879	55.3529	8.29382
																		AT3G59850	22.6616	2.91436	2.73677	4.3054	9.36864	4.3054	3.53715	1.99285
																		AT3G09250	1360.35	32.9978	868.701	43.8178	584.71	43.8178	501.651	51.7818
																		AT3G51770	532.028	25.5616	422.442	30.1051	537.194	30.1051	542.987	28.8868
																		AT1G21110	116.91	21.5307	1393.75	105.505	318.321	105.505	1060.47	108.471
																		AT1G30640	157.126	7.28231	242.979	23.6542	154.978	23.6542	360.794	37.0359
																		AT4G35000	1366.91	112.926	2318.65	225.571	2005.16	225.571	2257.32	231.811
																		AT5G13570	314.635	38.8709	260.106	13.8191	349.496	13.8191	197.376	17.5444
																		AT2G45830	155.355	5.2515	55.6854	2.93041	85.3008	2.93041	68.8522	18.9457
																		AT1G16440	28.9099	7.28983	5.19134	2.82714	11.8755	2.82714	6.1171	1.3775
																		AT2G17830	41.5394	2.16833	53.5785	2.09811	38.9676	2.09811	32.745	5.21702
																		AT3G59010	54.4813	13.6983	27.6198	20.7612	145.1	20.7612	41.4206	8.71826
																		AT5G54530	58.4105	7.98257	18.328	3.46673	93.6494	3.46673	17.0346	1.92082
																		AT2G36220	194.183	37.1457	421.387	74.0362	472.744	74.0362	557.199	40.5065
																		AT3G16140	9993.32	507.074	7626.18	1504.39	14152.7	1504.39	6542.3	1259.46
																		AT2G31310	7.93418	1.31509	1.66243	1.24293	0.728273	1.24293	0.807909	1.2977
																		AT3G21180	89.6209	10.6914	18.1796	4.37984	23.2366	4.37984	9.88086	4.40573
																		AT4G30420	22.7148	1.44367	6.46955	2.54546	8.7595	2.54546	3.89626	2.20941
																		AT1G29195	24.9566	4.5938	43.2341	0.547371	10.9788	0.547371	10.916	1.58802
																		AT1G12640	468.137	34.0242	712.126	26.49	627.964	26.49	736.472	26.7816
																		AT5G65390	746.551	89.8307	49.0089	27.8219	504.145	27.8219	64.543	16.4098
																		AT3G11840	46.2831	8.17326	624.585	15.8144	112.834	15.8144	750.708	64.5208
																		AT3G57500	17.5168	2.55228	18.9877	7.58063	38.7841	7.58063	19.6891	3.18797
																		AT3G07070	93.883	3.36493	9.35346	6.01191	45.5778	6.01191	4.78929	2.77604
																		AT3G09640	5.55e-17	7.54807e-33	12.0593	7.54807e-33	5.55e-17	7.54807e-33	3.50782	0.725051
																		AT3G24900	8.46284	9.01768	37.9031	3.67819	12.174	3.67819	133.39	14.3537
																		AT1G08990	119.497	8.80749	22.5967	11.8611	34.6356	11.8611	9.76576	6.56937
																		AT5G42690	83.0804	2.37537	29.664	8.13096	42.5167	8.13096	20.4436	0.613905
																		AT3G19320	26.4523	6.73995	5.918	0.668252	4.22318	0.668252	3.46178	3.6134
																		AT2G14120	876.469	13.2531	906.786	39.5157	786.171	39.5157	990.659	39.9053
																		AT3G51150	265.672	8.7664	199.848	49.7018	416.628	49.7018	188.8	9.18373
																		AT1G67510	228.745	9.79783	103.55	24.3345	232.697	24.3345	167.761	14.0969
																		AT2G38870	224.5	39.8949	1210.99	200.334	759.54	200.334	1145.75	69.0995
																		AT3G09160	21.327	10.0651	20.8137	4.19892	45.6985	4.19892	17.8117	3.04167
																		AT4G21840	12.7774	18.1363	61.1808	14.9177	30.0868	14.9177	374.619	76.372
																		AT3G16130	3287.48	396.698	2998.01	725.603	5142.24	725.603	2672.02	432.033
																		AT3G07890	403.852	10.7024	625.593	8.54154	459.331	8.54154	541.588	35.764
																		AT4G00840	197.029	5.68533	190.744	30.5891	211.677	30.5891	293.51	10.432
																		AT1G79500	640.184	34.6164	1316.37	28.1016	807.778	28.1016	1195.39	91.6641
																		AT5G55790	144.339	5.45343	144.3	3.75015	143.809	3.75015	111.611	4.05911
																		AT1G23160	14.3698	3.12983	3.41402	2.20508	2.21951	2.20508	0.836225	1.3568
																		AT1G07970	300.196	22.2512	241.971	36.7834	340.367	36.7834	189.135	11.0161
																		AT1G06680	40041.4	8315.03	27583.1	9363.86	54618.9	9363.86	20139	2187.25
																		AT1G70490	1945.71	39.5277	2300.34	77.1956	2117.14	77.1956	2892.37	90.4166
																		AT1G33760	2.80308	1.64919	9.09214	1.17119	1.38147	1.17119	5.55e-17	7.54807e-33
																		AT3G20330	695.841	76.2133	1078.54	36.6272	419.333	36.6272	1002.18	78.2458
																		AT3G04000	51.0876	16.7718	253.559	9.23593	49.1805	9.23593	98.4655	38.8293
																		AT3G23530	528.168	59.544	2811.01	45.9215	631.001	45.9215	2328.64	252.439
																		AT3G08010	938.162	121.422	703.018	72.2198	1221.5	72.2198	579.894	91.8986
																		AT3G25790	77.6735	4.77267	17.865	4.73857	11.1227	4.73857	3.33793	2.86521
																		AT1G48800	2.55876	1.22575	5.55e-17	7.54807e-33	5.55e-17	7.54807e-33	5.55e-17	7.54807e-33
																		AT1G53935	2.55876	1.22575	5.55e-17	7.54807e-33	5.55e-17	7.54807e-33	5.55e-17	7.54807e-33
																		AT4G10910	16.0316	7.18075	3.47568	17.6847	53.9487	17.6847	2.20165	1.94436
																		AT2G33080	1.0901	1.88811	31.4194	4.72515	10.4107	4.72515	194.098	55.7751
																		AT1G60000	863.777	165.334	324.359	213.716	1101.09	213.716	199.608	35.3621
																		AT1G05570	1824.39	144.823	871.941	294.204	1770.26	294.204	1542.04	119.235
																		AT3G22310	787.583	82.4785	1925.08	14.5953	471.339	14.5953	1809.08	309.48
																		AT4G34380	10.1379	3.64639	40.6386	0.116997	1.06943	0.116997	75.6569	11.0906
																		AT2G31970	453.028	5.38305	381.073	16.9993	361.78	16.9993	375.475	25.6032
																		AT5G14180	64.2072	6.94101	8.12493	10.1479	9.50595	10.1479	9.64694	13.9067
																		AT5G52740	2.25617	2.96638	44.9598	7.29966	9.17677	7.29966	229.849	83.5132
																		AT4G18050	123.936	11.0057	355.008	11.5156	83.5316	11.5156	144.033	24.1661
																		AT4G26455	309.001	10.7976	403.567	6.72574	253.884	6.72574	446.815	25.8709
																		AT1G61050	70.1794	4.82914	13.8387	7.96898	19.0314	7.96898	3.47463	1.14001
																		AT1G77570	19.0437	2.51837	34.1107	1.99444	7.82643	1.99444	47.7648	9.61463
																		AT5G60660	279.173	6.32143	58.818	29.484	152.562	29.484	70.726	8.25983
																		AT2G43050	67.9071	11.1768	16.4026	0.587772	28.5796	0.587772	7.77193	2.62853
																		AT4G23180	318.056	39.6782	2440.9	94.6061	716.016	94.6061	2786.2	120.601
																		AT5G52100	458.372	15.7435	303.91	22.6556	544.734	22.6556	254.781	42.2452
																		AT1G18265	16.348	6.5299	13.6443	12.8845	47.313	12.8845	10.3862	2.49837
																		AT5G14970	962.667	54.1787	925.295	77.6127	1198.86	77.6127	729.428	101.394
																		AT3G54960	874.815	48.5003	926.387	110.013	794.377	110.013	1290.68	51.3805
																		AT4G34135	375.442	69.3732	1533.9	3.00632	54.8449	3.00632	156.935	30.9921
																		AT1G32060	9959.61	820.2	8744.1	2835.57	15133.7	2835.57	7140.73	834.277
																		AT2G33120	871.159	15.7391	1539.81	52.9411	962.18	52.9411	2086.09	61.9471
																		AT1G49240	7051.71	116.054	2736.79	768.552	7977.95	768.552	4171.75	238.79
																		AT1G02920	657.734	150.408	16779.9	1382.94	3664.59	1382.94	20837.2	2651.07
																		AT3G56630	243.489	6.89919	219.862	39.2166	325.638	39.2166	199.04	7.28583
																		AT5G01650	437.366	10.3925	550.92	40.4514	605.867	40.4514	564.192	45.7633
																		AT5G15400	999.502	58.103	1214.83	59.3458	947.472	59.3458	1425.66	73.3266
																		AT5G39710	131.087	8.46788	158.504	2.48818	83.2096	2.48818	133.325	5.76175
																		AT4G16740	1.99664	2.49969	14.3862	1.25457	0.733918	1.25457	0.424388	0.688556
																		AT4G18160	138.461	6.70263	128.307	24.8586	245.852	24.8586	144.372	20.3202
																		AT3G26300	533.63	24.0428	408.958	39.0712	402.859	39.0712	226.109	6.9559
																		AT4G22230	23.0507	3.37501	4.44791	3.73268	6.19518	3.73268	0.870543	1.42787
																		AT2G43550	328.074	35.9783	275.001	105.082	430.878	105.082	182.918	24.3272
																		AT3G53700	344.447	18.6061	205.383	26.8894	329.173	26.8894	150.471	9.54779
																		AT1G69810	176.861	19.7314	84.109	13.4449	148.653	13.4449	126.373	4.84854
																		AT4G22460	54.3196	18.4109	18.9819	4.07024	4.79513	4.07024	7.37547	2.10915
																		AT1G04200	480.105	22.3667	604.545	31.042	443.575	31.042	836.112	98.5364
																		ATMG00120	0.262776	0.455141	5.55e-17	1.2831	1.48153	1.2831	5.26209	1.32892
																		AT2G34080	74.0822	15.5511	518.643	3.57102	13.2958	3.57102	556.795	195.121
																		AT3G26850	153.911	16.7409	458.457	16.6789	110.571	16.6789	703.511	183.824
																		AT3G13840	27.8067	8.14091	4.52428	0.914616	4.62681	0.914616	5.55e-17	7.54807e-33
																		AT4G00150	407	22.565	190.53	14.874	528.42	14.874	147.422	25.5685
																		AT4G28770	811.992	33.0889	681.786	15.7425	835.866	15.7425	829.538	44.6262
																		AT1G06710	149.423	12.8825	114.091	17.4454	79.0964	17.4454	103.356	8.04441
																		AT3G21400	126.451	10.6899	304.16	14.2938	122.865	14.2938	209.206	9.19302
																		AT1G67440	235.668	4.89382	172.171	19.8964	266.927	19.8964	143.515	10.3903
																		AT2G31085	21.4381	4.43893	3.92513	1.21603	3.49259	1.21603	5.55e-17	7.54807e-33
																		AT3G48630	2.83747	3.86667	118.375	3.51257	8.71497	3.51257	296.426	37.3937
																		AT5G26740	569.982	40.4139	351.779	6.083	510.59	6.083	380.766	3.94781
																		AT1G05880	1.45758	1.26733	245.391	5.51836	15.0094	5.51836	957.953	391.917
																		AT3G17340	461.839	30.885	476.238	37.0693	401.015	37.0693	617.045	90.3183
																		AT4G15760	542.21	69.7462	2921.59	3.52864	89.2979	3.52864	851.378	66.7177
																		AT4G37010	116.02	18.1189	148.492	6.22004	34.2508	6.22004	136.325	41.0646
																		AT5G16950	58.6588	11.1543	65.064	3.21479	56.0685	3.21479	32.1866	6.66789
																		AT2G04800	80.6447	13.2101	22.9019	8.67838	17.2661	8.67838	9.90033	3.58656
																		AT2G43280	85.2063	10.8505	67.1464	2.61419	84.5033	2.61419	39.8522	6.42193
																		AT4G18195	5.08989	4.26418	115.464	2.45801	7.66751	2.45801	76.5091	12.3993
																		AT1G54450	73.9609	9.5964	35.3578	2.23998	50.9675	2.23998	42.1321	9.33656
																		AT4G36800	1619.22	37.7097	1660.29	51.509	1625.12	51.509	1923.81	59.8554
																		AT2G46100	356.829	9.78406	629.15	53.6531	479.864	53.6531	558.818	77.7174
																		AT1G64210	34.8638	2.58167	17.4873	5.25644	7.13638	5.25644	8.27714	1.69153
																		AT3G01260	174.069	39.4936	15.5503	11.4235	45.4262	11.4235	5.15784	5.07021
																		AT5G58260	356.994	91.8298	388.193	29.4125	686.809	29.4125	398.103	53.9234
																		AT2G32910	512.819	21.283	724.729	54.0291	545.417	54.0291	591.149	34.1484
																		AT1G77840	882.953	28.9745	2054.57	66.0346	700.057	66.0346	2179.48	160.269
																		AT1G06137	0.538961	0.933508	5.12423	7.54807e-33	5.55e-17	7.54807e-33	19.5889	8.35758
																		AT3G46520	0.538961	0.933508	10.9086	7.54807e-33	5.55e-17	7.54807e-33	57.2199	31.6791
																		AT3G48195	373.638	16.5407	542.44	15.1091	468.532	15.1091	562.953	37.2112
																		AT5G55500	394.659	29.1279	358.02	29.3694	410.928	29.3694	493.642	11.4321
																		AT3G13130	1.52476	1.56455	3.787	4.76818	4.30118	4.76818	21.8267	3.05009
																		AT1G19960	143.869	108.453	82.1477	34.7193	300.117	34.7193	26.3942	5.52731
																		AT5G15290	13.8353	5.31124	0.717941	1.94026	1.6793	1.94026	5.55e-17	7.54807e-33
																		AT2G40170	0.468218	0.406955	8.75995	7.54807e-33	5.55e-17	7.54807e-33	2.09426	1.74659
																		AT3G17690	8.69809	8.84658	225.955	5.2111	16.6848	5.2111	566.432	45.6927
																		AT4G22545	5.50514	3.88147	2.79546	3.80835	19.5925	3.80835	2.5027	2.25796
																		AT5G21130	10.9652	3.4828	0.348245	2.16169	2.1004	2.16169	5.55e-17	7.54807e-33
																		AT2G37840	418.481	4.3552	286.947	11.6417	476.078	11.6417	399.271	18.3613
																		AT5G63270	30.8141	11.8094	3.30135	1.05127	7.78073	1.05127	4.6105	3.79018
																		AT3G27960	303.239	36.641	103.452	33.0179	161.238	33.0179	93.0125	7.31214
																		AT2G29530	457.01	12.173	629.325	34.658	298.222	34.658	579.464	44.7883
																		AT4G20325	120.467	13.9861	88.2753	1.73656	72.7156	1.73656	84.6618	11.3053
																		AT1G06120	29.8326	5.80306	2.61854	4.82705	10.9114	4.82705	2.16437	1.91712
																		AT1G64880	989.754	77.3829	941.648	10.9704	547.099	10.9704	679.234	26.2456
																		AT2G07806	0.494716	0.42847	0.659983	1.71265	2.49663	1.71265	14.0535	5.52601
																		AT5G60700	425.027	32.7465	397.418	13.7367	525.24	13.7367	406.737	6.97567
																		AT5G02270	386.197	48.9048	2568.31	34.1125	217.805	34.1125	2423.76	83.4846
																		AT1G02930	877.621	215.095	38169.8	1471.97	4306.33	1471.97	45803.2	5462.88
																		AT1G23760	54.5009	3.64461	29.4407	4.73422	3.21395	4.73422	6.45024	2.80505
																		AT3G60960	120.404	5.10816	123.178	8.65591	70.8268	8.65591	111.218	7.47371
																		AT1G08590	388.609	17.1054	106.639	25.0925	236.272	25.0925	110.766	8.27435
																		AT5G16920	2.31297	0.310353	3.74469	7.54807e-33	5.55e-17	7.54807e-33	5.55e-17	7.54807e-33
																		AT2G24800	4.44208	0.63767	5.55e-17	1.2831	1.48153	1.2831	0.443462	0.727516
																		AT3G27750	530.656	35.2793	460.084	64.7415	535.215	64.7415	288.451	18.2095
																		AT1G77730	5.13573	0.870099	11.0782	1.09587	1.05759	1.09587	15.5924	3.27796
																		AT1G61990	244.835	17.0787	234.897	15.3435	169.844	15.3435	221.21	4.6327
																		AT2G40390	47.9838	2.65149	52.5806	9.55937	20.443	9.55937	59.8048	8.63095
																		AT2G43540	190.943	22.4715	227.483	13.8544	344.275	13.8544	287.577	16.9135
																		AT5G58840	2.57566	1.06807	54.5561	1.42386	7.01141	1.42386	26.6797	9.13741
																		AT1G64480	13.9016	7.22902	0.361405	1.09504	0.652425	1.09504	5.55e-17	7.54807e-33
																		AT3G18620	118.102	4.57348	138.462	14.2014	85.24	14.2014	159.296	7.28559
																		AT5G14730	76.7953	18.3289	612.365	2.82833	78.5784	2.82833	398.105	51.9273
																		AT1G63440	149.14	7.50904	453.439	37.0032	209.996	37.0032	387.511	42.3659
																		AT1G12070	7.24463	0.758648	0.979253	0.830652	3.56207	0.830652	0.872866	0.714693
																		AT5G48540	58.4965	35.8896	1285.44	95.5772	172.663	95.5772	767.622	40.8886
																		AT4G09100	4.42672	0.174905	15.7212	1.39604	2.86634	1.39604	27.1511	6.39336
																		AT2G14830	76.6027	5.22634	44.7842	10.2836	89.9593	10.2836	76.0962	0.799789
																		AT1G76520	440.251	138.72	1827.16	127.119	483.432	127.119	771.835	129.792
																		AT1G79790	511.069	38.2956	443.207	12.3622	685.165	12.3622	393.793	73.0284
																		AT4G32570	671.132	53.9874	336.564	70.429	903.499	70.429	340.438	20.998
																		AT4G39350	2165.47	160.187	1105.21	144.137	1456.2	144.137	970.578	43.9345
																		AT5G40000	0.95837	0.832608	178.922	2.09229	11.0145	2.09229	144.816	12.0477
																		AT5G42830	45.754	15.0451	1617.85	181.024	452.633	181.024	3208.83	940.637
																		AT1G62200	347.911	13.6225	666.42	21.8279	446.192	21.8279	585.813	55.9118
																		AT5G13990	106.627	3.66409	32.0356	13.3634	39.4519	13.3634	28.378	11.9962
																		AT1G22800	236.225	14.0359	325.118	5.92299	222.275	5.92299	213.851	35.6416
																		AT1G62440	208.148	23.0546	34.3212	40.919	124.155	40.919	54.235	6.30026
																		AT3G22060	118.334	33.4285	2299.23	156.938	372.951	156.938	1792.63	123.657
																		AT3G46490	112.731	14.259	60.2429	14.1601	155.484	14.1601	33.1959	6.9928
																		AT4G26530	1346.84	636.07	1345.07	2170.49	5881.13	2170.49	1171.96	396.572
																		AT3G14475	17.2204	6.75164	19.5355	2.27478	28.0308	2.27478	62.0651	9.02287
																		AT3G24535	15.4264	2.99541	11.8551	3.1358	16.827	3.1358	25.5952	4.12274
																		AT1G06980	21.6198	2.96287	10.0854	1.97389	26.595	1.97389	5.20968	2.18301
																		AT1G21740	175.486	6.76781	85.7332	4.73087	144.382	4.73087	130.774	24.86
																		AT4G11900	99.9816	22.1085	177.541	25.6758	329.155	25.6758	313.44	15.7188
																		AT5G39960	185.38	23.5205	209.409	11.1592	99.2983	11.1592	173.24	8.8091
																		AT2G24165	0.538961	0.933508	8.97812	1.10507	1.11312	1.10507	23.5843	4.85692
																		AT1G65560	83.0287	12.6242	376.461	4.83936	58.9761	4.83936	176.212	12.0363
																		AT5G40730	573.056	121.296	89.0512	20.9672	293.996	20.9672	116.458	27.2888
																		AT5G27650	496.785	15.677	421.353	18.0952	586.191	18.0952	381.915	30.4364
																		AT5G25020	23.8898	0.754896	5.68524	2.70734	8.79671	2.70734	4.6105	3.79018
																		AT1G20510	360.838	61.6875	2554.22	22.1623	620.739	22.1623	2588.16	354.427
																		AT3G50640	93.1745	19.0253	14.5489	2.57865	36.6369	2.57865	7.47215	2.24879
																		AT5G25810	113.165	4.35158	14.3494	2.64566	65.1874	2.64566	9.9767	2.69952
																		AT3G27950	7.06201	3.13137	5.36279	6.70301	60.785	6.70301	23.008	11.8656
																		AT3G28160	194.562	24.8572	1006.87	23.0109	88.226	23.0109	847.174	13.7473
																		AT3G22240	469.926	41.1738	175.898	60.8515	279.311	60.8515	196.901	19.7739
																		AT1G58037	14.5802	6.11404	1.43155	0.683016	1.43308	0.683016	5.55e-17	7.54807e-33
																		AT3G24020	229.366	19.4611	70.8936	18.3964	166.045	18.3964	94.1419	16.3171
																		AT1G79410	159.822	35.2069	496.915	5.22773	24.1178	5.22773	42.7235	14.6144
																		AT5G55470	43.0955	11.5165	39.4076	4.22243	53.2158	4.22243	85.7752	8.62287
																		AT2G20150	0.538961	0.933508	6.95316	1.24293	0.728273	1.24293	21.0577	5.53604
																		AT1G28240	556.948	31.1913	760.768	23.3491	529.95	23.3491	954.136	34.5035
																		AT1G54170	459.285	52.4541	763.966	29.7988	523.137	29.7988	1132.04	44.4004
																		AT2G35090	5.55e-17	7.54807e-33	1.37964	7.54807e-33	5.55e-17	7.54807e-33	5.55e-17	7.54807e-33
																		AT2G27820	551.323	31.8049	1105.03	23.8233	479.69	23.8233	710.607	99.8079
																		AT1G09340	5901.05	314.936	9591.53	836.717	7421.99	836.717	7936.08	842.511
																		AT2G37710	514.103	34.4452	2175.82	198.8	954.231	198.8	2312.54	346.003
																		AT5G35940	105.274	28.6992	16.1113	8.56599	38.5673	8.56599	18.801	9.4303
																		AT3G29170	116.192	17.9276	134.014	6.81704	95.667	6.81704	162.176	4.91333
																		AT4G22666	172.804	21.1509	10.0728	4.04563	95.6109	4.04563	10.2484	5.83433
																		AT4G29140	335.3	26.8049	211.028	73.3676	292.797	73.3676	93.926	6.39644
																		AT4G13890	20.4682	5.22222	9.24736	10.5227	39.6311	10.5227	68.1589	22.4722
																		AT3G44020	120.217	12.2458	101.694	30.2636	164.175	30.2636	65.6967	14.2932
																		AT5G67620	30.8907	3.52914	6.5971	0.975205	10.2839	0.975205	4.34922	3.75003
																		AT1G68990	492.555	24.2544	833.206	26.5665	324.952	26.5665	739.727	79.0835
																		AT1G74660	59.6871	6.24456	14.5892	12.4788	46.6722	12.4788	24.8263	2.22064
																		AT5G66280	384.673	22.9118	111.879	32.8341	302.696	32.8341	162.022	40.2981
																		AT1G52315	15.4778	4.88163	65.4576	6.78793	19.396	6.78793	145.424	18.8244
																		AT4G11340	5.55e-17	7.54807e-33	2.72232	0.545265	0.325071	0.545265	8.78021	2.95613
																		AT2G32100	122.381	23.9467	20.0538	100.013	383.577	100.013	27.7655	14.519
																		AT1G44050	28.1205	10.5862	1.61731	25.5556	117.475	25.5556	16.4581	5.00011
																		AT1G76040	169.425	29.4826	952.01	27.8807	167.395	27.8807	1484.46	66.3769
																		AT1G21620	5.55e-17	7.54807e-33	5.04827	7.54807e-33	5.55e-17	7.54807e-33	2.21283	0.78385
																		AT5G23990	125.132	36.9152	22.0115	7.44937	29.7204	7.44937	6.92913	2.20879
																		AT4G33160	87.3797	14.0552	98.603	9.29657	76.3826	9.29657	49.0157	8.565
																		AT1G51870	27.2523	11.8337	2.39154	1.05131	4.58744	1.05131	0.408725	0.65629
																		AT1G70690	114.593	13.2353	86.8325	13.9156	157.386	13.9156	265.207	56.0911
																		AT5G22670	5.55e-17	7.54807e-33	7.49258	7.54807e-33	5.55e-17	7.54807e-33	3.09162	1.49703
																		AT1G05030	244.455	37.9697	172.348	26.9949	405.118	26.9949	189.489	24.7653
																		AT5G56960	1.93677	1.81138	269.831	3.93191	3.18147	3.93191	194.124	11.4384
																		AT5G41550	8.90783	2.12121	41.9987	2.93954	17.8804	2.93954	113.147	20.8808
																		AT1G59620	122.129	11.864	388.395	25.1436	272.18	25.1436	501.069	51.1455
																		AT5G60800	98.4177	17.7581	496.785	31.0224	136.986	31.0224	1157.4	51.253
																		AT2G16980	101.628	8.29285	12.0703	4.37948	56.3936	4.37948	10.5421	4.661
																		AT3G61600	1471.53	45.2423	1221.9	153.987	2006.26	153.987	1312.42	82.3425
																		AT4G23490	185.466	13.6859	131.292	12.7493	181.374	12.7493	79.2967	10.2209
																		AT5G23750	116.004	16.6244	40.8741	3.24865	66.3792	3.24865	38.2471	6.05878
																		AT5G65240	173.185	5.88564	353.859	6.2719	166.036	6.2719	274.387	19.6204
																		AT2G34940	36.1229	3.36078	27.6928	16.2495	45.7263	16.2495	87.2988	19.3177
																		AT2G30750	44.4841	18.2287	1214.84	262.016	662.86	262.016	2575.63	326.769
																		AT1G79680	7.23383	4.22233	852.597	9.89065	45.3718	9.89065	960.673	89.7075
																		AT3G24310	11.0887	3.12207	2.75798	1.86053	1.08997	1.86053	2.20196	2.59177
																		AT1G74910	1743.48	84.0006	1125.03	89.1288	1838.88	89.1288	885.829	12.344
																		AT1G55510	230.897	15.4235	210.773	36.8584	294.102	36.8584	187.627	15.6841
																		AT5G41730	8.63243	3.40073	13.873	1.07377	3.52299	1.07377	24.1521	6.67297
																		AT4G20240	119.878	26.5059	24.3017	3.74837	33.8424	3.74837	7.50548	4.09362
																		AT5G59820	31.4468	7.03419	774.794	38.3724	91.0019	38.3724	750.328	111.414
																		AT1G32330	223.22	8.86304	312.032	20.6597	187.378	20.6597	353.404	9.94693
																		AT1G08320	183.685	18.8799	60.0974	4.80031	126.104	4.80031	74.4782	10.8486
																		AT4G22080	65.3587	8.18895	13.1087	2.83579	24.878	2.83579	4.74033	2.12746
																		AT3G27925	1307.21	186.615	1187.77	233.221	2029.81	233.221	1276.36	82.7437
																		AT1G74070	376.068	33.645	294.795	137.591	492.416	137.591	192.315	20.6157
																		AT2G35585	31.9255	7.39111	3.09492	3.79513	14.6744	3.79513	3.96811	3.33875
																		AT1G73830	224.974	34.4875	15.3012	13.1665	143.211	13.1665	11.7509	0.452266
																		AT1G61490	55.9261	19.6805	69.2849	19.6021	62.3885	19.6021	245.876	76.8468
																		AT3G60470	0.538961	0.933508	40.2344	6.16683	14.0127	6.16683	152.656	42.7226
																		AT4G15755	5.55e-17	7.54807e-33	2.69594	7.54807e-33	5.55e-17	7.54807e-33	5.55e-17	7.54807e-33
																		AT3G02540	1110.83	159.803	853.756	64.2947	1525.38	64.2947	718.563	82.9086
																		AT2G24710	2.54931	1.12949	5.55e-17	2.24585	17.2413	2.24585	5.73311	3.07123
																		AT1G30120	1919.26	48.2264	1662.86	175.779	2034.13	175.779	1425.75	12.3055
																		AT1G14060	218.968	23.5664	593.509	10.5432	108.969	10.5432	446.642	40.8747
																		AT2G28990	59.2577	4.59868	20.7705	7.07399	20.397	7.07399	11.7282	1.49622
																		AT1G06002	235.154	6.56113	3031.77	65.7362	338.001	65.7362	2822.95	205.054
																		AT1G15260	303.455	6.37127	33.7492	24.8093	309.193	24.8093	48.6866	2.80635
																		AT5G44990	1.9107	3.30943	286.949	8.04169	19.132	8.04169	248.33	33.5281
																		AT5G37720	609.378	12.3939	707.006	22.265	595.727	22.265	796.757	41.8842
																		AT1G78460	1193.59	252.871	810.954	162.504	1588.08	162.504	346.992	52.1068
																		AT4G11320	6658.86	835.211	1688.22	290.95	746.419	290.95	637.712	116.18
																		AT2G42350	63.3256	7.18173	116.87	8.94065	49.2386	8.94065	148.941	5.12345
																		AT4G20210	15.088	3.99257	1.06368	2.20467	4.87526	2.20467	1.66157	2.70018

## Sheet: TG regulated genes
Table S2.1. UV-B responsive genes regulated by TGA2/5/6 factors. List of genes differentially regulated by the interaction between treatment and genotype
			Normalized expression
			Wild type						tga256
Locus	Gene model Description	Gene Symbol	C			UV-B			C			UV-B
	Cluster 1
At2g46950	CYP709B2, cytochrome P450, family 709, subfamily B, polypeptide 2	CYP79B2	9.13	±	0.93	18.89	±	1.29	1.79	±	1.29	0.44	±	0.72
At2g17830	F-box and associated interaction domains-containing protein		41.53	±	2.16	53.57	±	2.09	38.96	±	2.09	32.74	±	5.21
At1g33160	Pseudogene, similar to actin		5.55e-17	±	7.54807e-33	6.48	±	7.54807e-33	5.55e-17	±	7.54807e-33	0.8	±	1.29
At4g16740	ATTPS03, TPS03, terpene synthase 03	TPS3	1.99	±	2.49	14.38	±	1.25	0.73	±	1.25	0.42	±	0.68
At1g22800	S-adenosyl-L-methionine-dependent methyltransferases superfamily protein		236.22	±	14.03	325.11	±	5.92	222.27	±	5.92	213.85	±	35.64
At4g33160	F-box family protein		87.37	±	14.05	98.6	±	9.29	76.38	±	9.29	49.01	±	8.56
At5g17030	UGT78D3, UDP-glucosyl transferase 78D3	UGT78D3	5.55e-17	±	7.54807e-33	140.69	±	0.63	0.36	±	0.63	29.95	±	15.67
At1g64940	CYP89A6, cytochrome P450, family 87, subfamily A, polypeptide 6	CYP89A6	4.05	±	3.28	145.03	±	0.76	1.8	±	0.76	9.48	±	3.08
At1g69860	Major facilitator superfamily protein		5.55e-17	±	7.54807e-33	2.36	±	7.54807e-33	5.55e-17	±	7.54807e-33	0.4	±	0.65
At1g79710	Major facilitator superfamily protein		461.51	±	56.02	473.68	±	22.16	267.45	±	22.16	171.25	±	14.88
At5g49130	MATE efflux family protein		2.37	±	2.01	35.91	±	5.22	5.77	±	5.22	5.7	±	4.44
At5g16980	Zinc-binding dehydrogenase family protein		22.78	±	7.22	72.68	±	0.62	0.36	±	0.62	2.64	±	1.22
At4g34135	UGT73B2, UDP-glucosyltransferase 73B2	UGT73B2	375.44	±	69.37	1533.89	±	3	54.84	±	3	156.93	±	30.99
At5g22140	FAD/NAD(P)-binding oxidoreductase family protein		142.64	±	1.14	461.87	±	18.96	111.4	±	18.96	73.78	±	25.05
At1g29195	Unknown protein		24.95	±	4.59	43.23	±	0.54	10.97	±	0.54	10.91	±	1.58
At3g08750	F-box and associated interaction domains-containing protein		5.55e-17	±	7.54807e-33	4.43	±	7.54807e-33	5.55e-17	±	7.54807e-33	0.4	±	0.65
At1g33760	Integrase-type DNA-binding superfamily protein		2.8	±	1.64	9.09	±	1.17	1.38	±	1.17	5.55e-17	±	7.54807e-33
At2g33200	F-box family protein		5.55e-17	±	7.54807e-33	4.7	±	1.24	0.72	±	1.24	5.55e-17	±	7.54807e-33
At1g11230	Protein of unknown function (DUF761)		5.55e-17	±	7.54807e-33	17.27	±	1.24	0.72	±	1.24	2.13	±	1.79
At5g18890	Inosine-uridine preferring nucleoside hydrolase family protein	NUCLEOSIDE HYDROLASE 4 (NSH4)	5.55e-17	±	7.54807e-33	1.02	±	7.54807e-33	5.55e-17	±	7.54807e-33	5.55e-17	±	7.54807e-33
At3g09640	APX1B, APX2, ascorbate peroxidase 2	APX2	5.55e-17	±	7.54807e-33	12.05	±	7.54807e-33	5.55e-17	±	7.54807e-33	3.5	±	0.72
At2g46130	ATWRKY43, WRKY43, WRKY DNA-binding protein 43	WRKY43	3.73	±	0.6	16.27	±	0.53	1.76	±	0.53	4.41	±	2.98
At2g15490	UGT73B4, UDP-glycosyltransferase 73B4	UGT73B4	70.83	±	13.99	2412.29	±	7.95	20.45	±	7.95	415.79	±	47.05
At5g45870	PYL12, RCAR6, PYR1-like 12	PYL12	1.19	±	1.09	15.85	±	7.54807e-33	5.55e-17	±	7.54807e-33	1.76	±	1.45
			Normalized expression
			Wild type						tga256
Locus	Gene model Description	Gene Symbol	C			UV-B			C			UV-B
	Cluster 1
At3g13784	AtcwINV5, CWINV5, cell wall invertase 5	CELL WALL INVERTASE 5 (CWINV5)	8.03	±	2.87	95.96	±	2.16	2.1	±	2.16	9.57	±	8.19
At1g04380	2-oxoglutarate (2OG) and Fe(II)-dependent oxygenase superfamily protein		2.53	±	1.51	12.27	±	1.17	1.38	±	1.17	3.53	±	1.56
At5g40610	NAD-dependent glycerol-3-phosphate dehydrogenase family protein	GLYCEROL-3-PHOSPHATE DEHYDROGENASE PLASTIDIC (GPDHP)	287.5	±	28.52	442.31	±	8.04	277.39	±	8.04	310.96	±	19.03
At5g40348	other RNA		5.55e-17	±	7.54807e-33	2.35	±	7.54807e-33	5.55e-17	±	7.54807e-33	5.55e-17	±	7.54807e-33
At2g29490	ATGSTU1, GST19, GSTU1, glutathione S-transferase TAU 1	GSTU1	124.51	±	32.3	610.5	±	7.11	31.57	±	7.11	60.77	±	13.89
At2g33710	Integrase-type DNA-binding superfamily protein		26.35	±	7.43	289.12	±	5.31	13.31	±	5.31	63.68	±	15.72
At4g26280	P-loop containing nucleoside triphosphate hydrolases superfamily protein		5.55e-17	±	7.54807e-33	1.68	±	7.54807e-33	5.55e-17	±	7.54807e-33	5.55e-17	±	7.54807e-33
At4g02940	oxidoreductase, 2OG-Fe(II) oxygenase family protein		809.97	±	43.64	1413.2	±	32.6	641.16	±	32.6	588.77	±	120.42
At4g20840	FAD-binding Berberine family protein		222.4	±	30.57	263.35	±	12.51	164.8	±	12.51	127.5	±	5.87
At4g15755	Calcium-dependent lipid-binding (CaLB domain) family protein		5.55e-17	±	7.54807e-33	2.69	±	7.54807e-33	5.55e-17	±	7.54807e-33	5.55e-17	±	7.54807e-33
At2g29452			5.55e-17	±	7.54807e-33	3.04	±	0.62	0.36	±	0.62	0.42	±	0.68
At5g06960	OBF5, TGA5, OCS-element binding factor 5	OBF5	177.86	±	9.3	236.98	±	0.94	1.02	±	0.94	0.83	±	1.35
At1g79410	5-Oct, AtOCT5, organic cation/carnitine transporter5	1/5/217	159.82	±	35.2	496.91	±	5.22	24.11	±	5.22	42.72	±	14.61
At3g49520	F-box and associated interaction domains-containing protein		5.55e-17	±	7.54807e-33	2.02	±	7.54807e-33	5.55e-17	±	7.54807e-33	5.55e-17	±	7.54807e-33
At5g49138	other RNA		2.37	±	2.01	33.14	±	4.71	4.72	±	4.71	4.84	±	4.75
At4g34138	UGT73B1, UDP-glucosyl transferase 73B1	UGT73B1	757.82	±	55.62	1196.9	±	20.1	59.69	±	20.1	31.76	±	11.33
At2g38010	Neutral/alkaline non-lysosomal ceramidase		180.17	±	22.13	358.03	±	9.42	199.47	±	9.42	181.72	±	34.08
At1g26233	SNOR95, SNOR95; snoRNA	SMALL NUCLEOLAR RNA95 (SNOR95)	0.24	±	0.41	5.03	±	0.63	0.36	±	0.63	1.33	±	0.08
At2g29480	ATGSTU2, GST20, GSTU2, glutathione S-transferase tau 2	GSTU2	16.5	±	5.13	182.09	±	3.71	2.17	±	3.71	21.9	±	8.5
At1g64340	Unknown protein		5.55e-17	±	7.54807e-33	66.38	±	7.54807e-33	5.55e-17	±	7.54807e-33	6.9	±	3.85
At3g04000	NAD(P)-binding Rossmann-fold superfamily protein		51.08	±	16.77	253.55	±	9.23	49.18	±	9.23	98.46	±	38.82
			Normalized expression
			Wild type						tga256
Locus	Gene model Description	Gene Symbol	C			UV-B			C			UV-B
	Cluster 1
At5g53760	ATMLO11, MLO11, Seven transmembrane MLO family protein	MILDEW RESISTANCE LOCUS O 11 (MLO11)	136.22	±	19.61	285.45	±	23.11	133.97	±	23.11	145.35	±	16.05
At2g29380	HAI3, highly ABA-induced PP2C gene 3	HAI3	1.25	±	1.72	16.73	±	7.54807e-33	5.55e-17	±	7.54807e-33	1.2	±	1.94
At1g62690	unknown protein		1.2	±	1.55	7.15	±	0.75	2.49	±	0.75	1.3	±	1.26
At2g39240	RNA polymerase I specific transcription initiation factor RRN3 protein		3.26	±	1.26	15.35	±	1.17	5.32	±	1.17	5.73	±	2.76
At5g41250	Exostosin family protein		5.55e-17	±	7.54807e-33	1.72	±	7.54807e-33	5.55e-17	±	7.54807e-33	5.55e-17	±	7.54807e-33
At2g35090	Protein of unknown function (DUF1640)		5.55e-17	±	7.54807e-33	1.37	±	7.54807e-33	5.55e-17	±	7.54807e-33	5.55e-17	±	7.54807e-33
At1g62975	basic helix-loop-helix (bHLH) DNA-binding superfamily protein		43.56	±	10.01	75.46	±	0.82	24.04	±	0.82	13.52	±	1.05
At5g04400	anac077, NAC077, NAC domain containing protein 77	NAC77	5.55e-17	±	7.54807e-33	4.41	±	0.62	0.36	±	0.62	0.42	±	0.68
At3g25240	Protein of unknown function (DUF506)		3.7	±	3.96	136.51	±	1.28	1.48	±	1.28	46.23	±	15.43
At1g19210	Integrase-type DNA-binding superfamily protein		0.53	±	0.92	9.83	±	1.2	2.16	±	1.2	1.68	±	1.34
At1g78340	ATGSTU22, GSTU22, glutathione S-transferase TAU 22	GSTU22	44.13	±	10.81	280.45	±	4.77	36.22	±	4.77	35.36	±	8.2
At1g76690	ATOPR2, OPR2, 12-oxophytodienoate reductase 2	OPR2	250.49	±	22.65	624.97	±	10.14	57.49	±	10.14	89.39	±	18.56
At3g59140	ATMRP14, MRP14, multidrug resistance-associated protein 14	ATP-BINDING CASSETTE C1 (ABCC1)	133.06	±	64.35	726.96	±	29.29	104.9	±	29.29	150.41	±	31.83
At4g18050	PGP9, P-glycoprotein 9	ATP-BINDING CASSETTE B9 (ABCB9)	123.93	±	11	355	±	11.51	83.53	±	11.51	144.03	±	24.16
At1g17180	ATGSTU25, GSTU25, glutathione S-transferase TAU 25	GSTU25	76.53	±	27.71	3139.32	±	8.16	20.48	±	8.16	134.99	±	56.66
At1g22810	Integrase-type DNA-binding superfamily protein		3.94	±	2.59	93.66	±	2.11	7.77	±	2.11	19.68	±	9.1
At1g17170	ATGSTU24, GST, GSTU24, glutathione S-transferase TAU 24	GSTU24	151.35	±	4.76	2739.9	±	6.33	42.05	±	6.33	483.69	±	123.46
At3g19920	Unknown protein		5.55e-17	±	7.54807e-33	22.91	±	0.59	0.69	±	0.59	7.38	±	1.55
At2g32910	DCD (Development and Cell Death) domain protein		512.81	±	21.28	724.72	±	54.02	545.41	±	54.02	591.14	±	34.14
At1g60750	NAD(P)-linked oxidoreductase superfamily protein		4.86	±	3.15	141.18	±	1.28	1.48	±	1.28	14.31	±	2.6
At4g13180	NAD(P)-binding Rossmann-fold superfamily protein		348.02	±	49.5	1680.41	±	5.86	40.93	±	5.86	150	±	1.16
			Normalized expression
			Wild type						tga256
Locus	Gene model Description	Gene Symbol	C			UV-B			C			UV-B
	Cluster 1
At5g07190	ATS3, seed gene 3	SEED GENE 3 (ATS3)	2.43	±	2.33	62.63	±	0.54	0.32	±	0.54	8.36	±	6.8
At1g22240	APUM8, PUM8, pumilio 8	PUMILIO 8 (PUM8)	0.24	±	0.41	15.08	±	1.25	0.73	±	1.25	2.61	±	2.4
At5g40605	transposable element gene		5.55e-17	±	7.54807e-33	1.68	±	7.54807e-33	5.55e-17	±	7.54807e-33	5.55e-17	±	7.54807e-33
At4g15760	MO1, monooxygenase 1	MONOOXYGENASE 1 (MO1)	542.21	±	69.74	2921.59	±	3.52	89.29	±	3.52	851.37	±	66.71
At4g25930	Protein of unknown function (DUF295)		5.55e-17	±	7.54807e-33	9.42	±	1.08	1.05	±	1.08	2.1	±	2.31
At5g16920	Fasciclin-like arabinogalactan family protein		2.31	±	0.31	3.74	±	7.54807e-33	5.55e-17	±	7.54807e-33	5.55e-17	±	7.54807e-33
At1g05562	Potential natural antisense gene, locus overlaps with AT1G05560		561.21	±	38.07	1721.63	±	73.15	342.83	±	73.15	200.08	±	27.02
At3g50100	SDN1, small RNA degrading nuclease 1	SMALL RNA DEGRADING NUCLEASE 1 (SDN1)	62.23	±	5.05	69.55	±	4.88	46.33	±	4.88	31.49	±	5.12
At1g05560	UGT1, UGT75B1, UDP-glucosyltransferase 75B1	UGT75B1	624.64	±	41.47	1971.01	±	79.08	365.84	±	79.08	212.61	±	30.1
At2g40170	ATEM6, EM6, GEA6, Stress induced protein	LATE EMBRYOGENESIS ABUNDANT 6 (GEA6)	0.46	±	0.4	8.75	±	7.54807e-33	5.55e-17	±	7.54807e-33	2.09	±	1.74
	Cluster 2
At5g52100	crr1, Dihydrodipicolinate reductase, bacterial/plant	CHLORORESPIRATION REDUCTION 1 (crr1)	458.37	±	15.74	303.9	±	22.65	544.73	±	22.65	254.78	±	42.24
At2g13360	AGT, AGT1, SGAT, alanine:glyoxylate aminotransferase	ALANINE:GLYOXYLATE AMINOTRANSFERASE (AGT)	10500.8	±	369.61	9152.6	±	3560.91	19150.3	±	3560.91	7408.92	±	1016.83
At3g14650	CYP72A11, cytochrome P450, family 72, subfamily A, polypeptide 11	CYP72A11	1116.34	±	62.01	1141.95	±	89.74	1302.47	±	89.74	803.32	±	87.97
At1g32060	PRK, phosphoribulokinase	PHOSPHORIBULOKINASE (PRK)	9959.61	±	820.2	8744.09	±	2835.56	15133.7	±	2835.56	7140.73	±	834.27
At2g33750	ATPUP2, PUP2, purine permease 2	PURINE PERMEASE 2 (PUP2)	11.66	±	1.49	1.43	±	0.86	23.62	±	0.86	5.55e-17	±	7.54807e-33
At3g02540	RAD23-3, RAD23C, Rad23 UV excision repair protein family	RADIATION SENSITIVE23C (RAD23C)	1110.82	±	159.8	853.75	±	64.29	1525.38	±	64.29	718.56	±	82.9
At3g44020	thylakoid lumenal P17.1 protein		120.21	±	12.24	101.69	±	30.26	164.17	±	30.26	65.69	±	14.29
At1g80440	Galactose oxidase/kelch repeat superfamily protein		1000.41	±	173.91	263.56	±	15.34	2008.76	±	15.34	316.32	±	4.09
			Normalized expression
			Wild type						tga256
Locus	Gene model Description	Gene Symbol	C			UV-B			C			UV-B
	Cluster 2
At4g32570	TIFY8, TIFY domain protein 8	TIFY DOMAIN PROTEIN 8 (TIFY8)	671.13	±	53.98	336.56	±	70.42	903.49	±	70.42	340.43	±	20.99
At1g15260	Unknown protein		303.45	±	6.37	33.74	±	24.8	309.19	±	24.8	48.68	±	2.8
At1g80060	Ubiquitin-like superfamily protein		34.63	±	5.81	28.9	±	3.7	54.3	±	3.7	26.55	±	2.78
At3g14415	Aldolase-type TIM barrel family protein		4220.67	±	563.71	3774.71	±	752.93	6492.02	±	752.93	3253.01	±	328.97
At1g07970	CONTAINS InterPro DOMAIN/s: Cytochrome B561-related		300.19	±	22.25	241.97	±	36.78	340.36	±	36.78	189.13	±	11.01
At5g41280	Receptor-like protein kinase-related family protein		3.3	±	1.87	2.62	±	15.88	105.72	±	15.88	46.83	±	3.97
At1g55000	peptidoglycan-binding LysM domain-containing protein		442.24	±	27.99	296.37	±	17.7	790.02	±	17.7	337.89	±	50.62
At1g12580	PEPKR1, phosphoenolpyruvate carboxylase-related kinase 1	PEPKR1	493.26	±	13.99	461.02	±	48.03	651.91	±	48.03	443.57	±	28.63
At4g29140	MATE efflux family protein	ACTIVATED DISEASE SUSCEPTIBILITY 1 (ADS1)	335.3	±	26.8	211.02	±	73.36	292.79	±	73.36	93.92	±	6.39
At5g13100	Unknown protein		574.11	±	28.15	599.88	±	34.61	668.9	±	34.61	512.57	±	22.18
At1g07280	Tetratricopeptide repeat (TPR)-like superfamily protein		928.78	±	23.33	395.92	±	44.62	1105.19	±	44.62	268.69	±	33.33
At1g02520	PGP11, P-glycoprotein 11	ATP-BINDING CASSETTE B11 (ABCB11)	83.34	±	31.26	445.33	±	99.37	407.39	±	99.37	487.52	±	31.34
At3g27750		EMBRYO DEFECTIVE 3123 (EMB3123)	530.65	±	35.27	460.08	±	64.74	535.21	±	64.74	288.45	±	18.2
At3g16190	Isochorismatase family protein		335.18	±	18.99	344.81	±	23.02	424.02	±	23.02	326.13	±	24.95
At1g46554	other RNA		103.4	±	10.97	71.53	±	11.62	134.19	±	11.62	57.28	±	7.64
At1g74070	Cyclophilin-like peptidyl-prolyl cis-trans isomerase family protein		376.06	±	33.64	294.79	±	137.59	492.41	±	137.59	192.31	±	20.61
At2g35960	NHL12, NDR1/HIN1-like 12	NDR1/HIN1-LIKE 12 (NHL12)	115.99	±	10.5	106.45	±	77.36	277.52	±	77.36	88.6	±	9.21
At4g01050	TROL, thylakoid rhodanese-like	THYLAKOID RHODANESE-LIKE (TROL)	6704.4	±	494.36	6263.96	±	389.91	8246.66	±	389.91	5290.93	±	645.18
At5g59060	BEST Arabidopsis thaliana protein match is: RNA-directed DNA polymerase (reverse transcriptase)-related family protein		0.49	±	0.86	0.69	±	1.61	5.28	±	1.61	5.55e-17	±	7.54807e-33
			Normalized expression
			Wild type						tga256
Locus	Gene model Description	Gene Symbol	C			UV-B			C			UV-B
	Cluster 2
At1g30120	PDH-E1 BETA, pyruvate dehydrogenase E1 beta	PYRUVATE DEHYDROGENASE E1 BETA (PDH-E1 BETA)	1919.26	±	48.22	1662.85	±	175.77	2034.12	±	175.77	1425.74	±	12.3
At4g37540	LBD39, LOB domain-containing protein 39	LOB DOMAIN-CONTAINING PROTEIN 39 (LBD39)	615.14	±	43.45	251.02	±	106.24	540.12	±	106.24	99.05	±	6.93
At3g60390	HAT3, homeobox-leucine zipper protein 3	HOMEOBOX-LEUCINE ZIPPER PROTEIN 3 (HAT3)	177.55	±	23.37	67.73	±	14.92	195.67	±	14.92	36.5	±	2.51
At3g47390	PHS1, cytidine/deoxycytidylate deaminase family protein	PHOTOSENSITIVE 1 (PHS1)	314.41	±	8.57	298.19	±	9.51	376.34	±	9.51	294.78	±	11.05
At3g03990	alpha/beta-Hydrolases superfamily protein		470.25	±	42.86	653.05	±	36.52	729.89	±	36.52	650.67	±	59.39
At1g66350	RGL, RGL1, RGA-like 1	RGA-LIKE 1 (RGL1)	164.49	±	24.24	78.02	±	17.2	230.81	±	17.2	56.67	±	14.99
At1g19960	BEST Arabidopsis thaliana protein match is: transmembrane receptors (TAIR:AT2G32140.1)		143.86	±	108.45	82.14	±	34.71	300.11	±	34.71	26.39	±	5.52
At1g52120	Mannose-binding lectin superfamily protein		5.83	±	2.21	1.99	±	20.16	153.85	±	20.16	47.33	±	5.39
At4g26555	FKBP-like peptidyl-prolyl cis-trans isomerase family protein		437.4	±	32.5	338.19	±	34.9	651.02	±	34.9	340.73	±	33.87
At3g08010	ATAB2, RNA binding	(ATAB2)	938.16	±	121.42	703.01	±	72.21	1221.5	±	72.21	579.89	±	91.89
At1g55510	BCDH BETA1, branched-chain alpha-keto acid decarboxylase E1 beta subunit	BRANCHED-CHAIN ALPHA-KETO ACID DECARBOXYLASE E1 BETA SUBUNIT (BCDH BETA1)	230.89	±	15.42	210.77	±	36.85	294.1	±	36.85	187.62	±	15.68
At5g04880	pseudogene of ABC transporter family protein		122.71	±	7.04	80.12	±	14.65	168.88	±	14.65	71.39	±	11.73
At4g37200	HCF164, Thioredoxin superfamily protein	HIGH CHLOROPHYLL FLUORESCENCE 164 (HCF164)	549.84	±	52.28	560.95	±	76.27	696.81	±	76.27	364.94	±	31.05
At1g03340	Unknown protein		34.51	±	9.62	33.28	±	18.53	93.16	±	18.53	32.38	±	6.53
At5g60700	glycosyltransferase family protein 2		425.02	±	32.74	397.41	±	13.73	525.24	±	13.73	406.73	±	6.97
At4g22545	pseudogene of unknown protein		5.5	±	3.88	2.79	±	3.8	19.59	±	3.8	2.5	±	2.25
At3g16140	PSAH-1, photosystem I subunit H-1	PHOTOSYSTEM I SUBUNIT H-1 (PSAH-1)	9993.32	±	507.07	7626.18	±	1504.38	14152.7	±	1504.38	6542.29	±	1259.45
			Normalized expression
			Wild type						tga256
Locus	Gene model Description	Gene Symbol	C			UV-B			C			UV-B
	Cluster 2
At4g00150	ATHAM3, HAM3, GRAS family transcription factor	HAIRY MERISTEM 3 (HAM3)	407	±	22.56	190.53	±	14.87	528.41	±	14.87	147.42	±	25.56
At1g01600	CYP86A4, cytochrome P450, family 86, subfamily A, polypeptide 4	CYTOCHROME P45, FAMILY 86, SUBFAMILY A, POLYPEPTIDE 4 (CYP86A4)	63.42	±	8.56	53.03	±	17.08	125.74	±	17.08	45.31	±	6.98
At2g31450	ATNTH1, DNA glycosylase superfamily protein	(ATNTH1)	134.76	±	9.61	134.17	±	22.25	157.43	±	22.25	97.8	±	4.4
At3g15355	PFU1, UBC25, ubiquitin-conjugating enzyme 25	UBIQUITIN-CONJUGATING ENZYME 25 (UBC25)	270.19	±	12.99	373.66	±	30.29	413.73	±	30.29	452.41	±	13.48
At2g43540	Unknown protein		190.94	±	22.47	227.48	±	13.85	344.27	±	13.85	287.57	±	16.91
At1g75340	Zinc finger C-x8-C-x5-C-x3-H type family protein		249.89	±	15.62	274.6	±	13.5	325.19	±	13.5	278.66	±	17.47
At3g56630	CYP94D2, cytochrome P450, family 94, subfamily D, polypeptide 2	CYTOCHROME P45, FAMILY 94, SUBFAMILY D, POLYPEPTIDE 2 (CYP94D2)	243.48	±	6.89	219.86	±	39.21	325.63	±	39.21	199.03	±	7.28
At3g07522	Unknown protein		0.26	±	0.45	5.55e-17	±	0.77	2.5	±	0.77	5.55e-17	±	7.54807e-33
At5g27650	Tudor/PWWP/MBT superfamily protein		496.78	±	15.67	421.35	±	18.09	586.19	±	18.09	381.91	±	30.43
At1g03140	splicing factor Prp18 family protein		810.27	±	33.72	743.1	±	65.16	1114.41	±	65.16	792.19	±	27.78
At4g04950	thioredoxin family protein	MONOTHIOL GLUTAREDOXIN 17 (GRXS17)	588.44	±	6.86	528.47	±	16.56	564.69	±	16.56	439.1	±	18.19
At3g45660	Major facilitator superfamily protein		9.39	±	3.49	14.84	±	3.92	36.15	±	3.92	16.49	±	1.97
At2g43550	Scorpion toxin-like knottin superfamily protein		328.07	±	35.97	275	±	105.08	430.87	±	105.08	182.91	±	24.32
At5g42530	Unknown protein		1629.01	±	1145.59	6156.15	±	3318.58	20691.1	±	3318.58	13115.5	±	954.17
At2g32100	ATOFP16, OFP16, ovate family protein 16	OVATE FAMILY PROTEIN 16 (OFP16)	122.38	±	23.94	20.05	±	100.01	383.57	±	100.01	27.76	±	14.51
At1g60000	RNA-binding (RRM/RBD/RNP motifs) family protein		863.77	±	165.33	324.35	±	213.71	1101.09	±	213.71	199.6	±	35.36
At1g12050	fumarylacetoacetase, putative		531.96	±	46.91	794.23	±	30.31	784.51	±	30.31	786.44	±	74.57
At3g22210	Unknown protein		616.97	±	72.95	595.81	±	54.33	719.47	±	54.33	420.59	±	47.28
At5g55790	Unknown protein		144.33	±	5.45	144.3	±	3.75	143.8	±	3.75	111.61	±	4.05
			Normalized expression
			Wild type						tga256
Locus	Gene model Description	Gene Symbol	C			UV-B			C			UV-B
	Cluster 2
At5g62890	Xanthine/uracil permease family protein		1841.81	±	202.66	1444.84	±	131.36	2148.18	±	131.36	1180.93	±	59.93
At4g14390	Ankyrin repeat family protein		15.98	±	2.44	29.41	±	11.86	75.84	±	11.86	56.47	±	10.4
At4g11900	S-locus lectin protein kinase family protein		99.98	±	22.1	177.54	±	25.67	329.15	±	25.67	313.44	±	15.71
At1g18490	Protein of unknown function (DUF1637)		148.62	±	17.47	104.14	±	5.33	172.11	±	5.33	83.93	±	6.02
At2g26870	NPC2, non-specific phospholipase C2	NON-SPECIFIC PHOSPHOLIPASE C2 (NPC2)	74.52	±	5.78	70.43	±	15.87	141.55	±	15.87	68.71	±	3.06
At5g43470	HRT, RCY1, RPP8, Disease resistance protein (CC-NBS-LRR class) family	RECOGNITION OF PERONOSPORA PARASITICA 8 (RPP8)	1034.5	±	35.42	1494.61	±	56.25	1609.97	±	56.25	1594.5	±	147.88
At3g57500	Unknown protein		17.51	±	2.55	18.98	±	7.58	38.78	±	7.58	19.68	±	3.18
At3g27950	GDSL-like Lipase/Acylhydrolase superfamily protein		7.06	±	3.13	5.36	±	6.7	60.78	±	6.7	23	±	11.86
At5g01650	Tautomerase/MIF superfamily protein		437.36	±	10.39	550.92	±	40.45	605.86	±	40.45	564.19	±	45.76
At3g09160	RNA-binding (RRM/RBD/RNP motifs) family protein		21.32	±	10.06	20.81	±	4.19	45.69	±	4.19	17.81	±	3.04
At5g07840	Ankyrin repeat family protein	PHYTOCHROME INTERACTING ANKYRIN-REPEAT PROTEIN 1 (PIA1)	290.07	±	27.37	221.33	±	16.54	384.04	±	16.54	185.68	±	33.73
At5g58260	oxidoreductases, acting on NADH or NADPH, quinone or similar compound as acceptor	NADH DEHYDROGENASE-LIKE COMPLEX N (NdhN)	356.99	±	91.82	388.19	±	29.41	686.8	±	29.41	398.1	±	53.92
At1g74910	ADP-glucose pyrophosphorylase family protein		1743.47	±	84	1125.03	±	89.12	1838.87	±	89.12	885.82	±	12.34
At2g31190	RUS2, WXR1, Protein of unknown function, DUF647	ROOT UV-B SENSITIVE 2 (RUS2)	174.21	±	12.29	134.71	±	4.85	184.67	±	4.85	95.32	±	2.05
At2g02910	Protein of unknown function (DUF616)		149.58	±	1.72	135.92	±	6.43	173.8	±	6.43	92.23	±	13.33
At1g18265	Protein of unknown function, DUF593		16.34	±	6.52	13.64	±	12.88	47.31	±	12.88	10.38	±	2.49
At3g10850	GLX2-2, GLY2, Metallo-hydrolase/oxidoreductase superfamily protein	(GLY2)	1545.98	±	58.11	921.86	±	75.62	1716.68	±	75.62	799.53	±	21.07
AtCg00310	TRNG.2, tRNA-Gly	(TRNG.2)	5.55e-17	±	7.54807e-33	5.55e-17	±	0.76	1.8	±	0.76	5.55e-17	±	7.54807e-33
At3g16130	ATROPGEF13, PIRF2, ROPGEF13, RHO guanyl-nucleotide exchange factor 13	ROPGEF13	3287.47	±	396.69	2998.01	±	725.6	5142.24	±	725.6	2672.02	±	432.03
			Normalized expression
			Wild type						tga256
Locus	Gene model Description	Gene Symbol	C			UV-B			C			UV-B
	Cluster 2
At2g40750	ATWRKY54, WRKY54, WRKY DNA-binding protein 54	WRKY54	27.2	±	27.26	173.58	±	15.19	290.51	±	15.19	257.66	±	31.38
At3g06080	TBL10, Plant protein of unknown function (DUF828)		865.89	±	19.95	224.3	±	11.52	891.51	±	11.52	163.44	±	13.68
At5g66005	Expressed protein		81.27	±	4.81	73.38	±	12.62	118.35	±	12.62	65.86	±	6.37
At2g43280	Far-red impaired responsive (FAR1) family protein		85.2	±	10.85	67.14	±	2.61	84.5	±	2.61	39.85	±	6.42
At4g27610	Unknown protein		281.24	±	19.99	170.62	±	24.55	305.93	±	24.55	130.62	±	6.63
At2g36220	Unknown protein		194.18	±	37.14	421.38	±	74.03	472.74	±	74.03	557.19	±	40.5
At5g54530	Protein of unknown function, DUF538		58.41	±	7.98	18.32	±	3.46	93.64	±	3.46	17.03	±	1.92
At4g14400	ACD6, ankyrin repeat family protein	ACCELERATED CELL DEATH 6 (ACD6)	522.25	±	155.84	1280.83	±	1023.35	3601.62	±	1023.35	2194.96	±	232.3
At3g01740	Mitochondrial ribosomal protein L37		506.65	±	29.36	407.13	±	36.74	576.03	±	36.74	342.67	±	9.31
At3g55790	Unknown protein		5.55e-17	±	7.54807e-33	5.55e-17	±	1.4	3.12	±	1.4	5.55e-17	±	7.54807e-33
At1g44050	Cysteine/Histidine-rich C1 domain family protein		28.12	±	10.58	1.61	±	25.55	117.47	±	25.55	16.45	±	5
At5g44520	NagB/RpiA/CoA transferase-like superfamily protein		276.07	±	11	221.64	±	13.78	287.66	±	13.78	157.2	±	11.29
At3g20060	UBC19, ubiquitin-conjugating enzyme19	UBC19	771.99	±	35.34	819.79	±	60.8	981.57	±	60.8	807.68	±	15.81
At1g78460	SOUL heme-binding family protein		1193.58	±	252.87	810.95	±	162.5	1588.07	±	162.5	346.99	±	52.1
At5g19950	Domain of unknown function (DUF1767)		358.6	±	28.01	301.46	±	54.98	412.78	±	54.98	220.51	±	18.29
At3g59010	PME61, pectin methylesterase 61	PECTIN METHYLESTERASE 61 (PME61)	54.48	±	13.69	27.61	±	20.76	145.1	±	20.76	41.42	±	8.71
At5g13570	ATDCP2, DCP2, TDT, decapping 2	DECAPPING 2 (DCP2)	314.63	±	38.87	260.1	±	13.81	349.49	±	13.81	197.37	±	17.54
At3g02430	Protein of unknown function (DUF679)		0.49	±	0.42	5.55e-17	±	1.11	3.52	±	1.11	5.55e-17	±	7.54807e-33
At5g64330	JK218, NPH3, RPT3, Phototropic-responsive NPH3 family protein	NON-PHOTOTROPIC HYPOCOTYL 3 (NPH3)	836.21	±	67.38	361.12	±	59.62	831.56	±	59.62	222.39	±	36.67
At4g18160	ATKCO6, ATTPK3, KCO6, TPK3, Ca2+ activated outward rectifying K+ channel 6	CA2+ ACTIVATED OUTWARD RECTIFYING K+ CHANNEL 6 (KCO6)	138.46	±	6.7	128.3	±	24.85	245.85	±	24.85	144.37	±	20.32
At3g26300	CYP71B34, cytochrome P450, family 71, subfamily B, polypeptide 34	CYP71B34	533.63	±	24.04	408.95	±	39.07	402.85	±	39.07	226.1	±	6.95
At4g10910	Unknown protein		16.03	±	7.18	3.47	±	17.68	53.94	±	17.68	2.2	±	1.94
			Normalized expression
			Wild type						tga256
Locus	Gene model Description	Gene Symbol	C			UV-B			C			UV-B
	Cluster 2
At2g24710	ATGLR2.3, GLR2.3, glutamate receptor 2.3	GLUTAMATE RECEPTOR 2.3 (GLR2.3)	2.54	±	1.12	5.55e-17	±	2.24	17.24	±	2.24	5.73	±	3.07
At3g53700	MEE40, Pentatricopeptide repeat (PPR) superfamily protein	MATERNAL EFFECT EMBRYO ARREST 4 (MEE4)	344.44	±	18.6	205.38	±	26.88	329.17	±	26.88	150.47	±	9.54
At3g61600	ATPOB1, POB1, POZ/BTB containin G-protein 1	POZ/BTB CONTAININ G-PROTEIN 1 (POB1)	1471.52	±	45.24	1221.89	±	153.98	2006.25	±	153.98	1312.41	±	82.34
At1g79790	Haloacid dehalogenase-like hydrolase (HAD) superfamily protein	FLAVIN MONONUCLEOTIDE HYDROLASE 1 (FHY1)	511.06	±	38.29	443.2	±	12.36	685.16	±	12.36	393.79	±	73.02
At1g05030	Major facilitator superfamily protein		244.45	±	37.96	172.34	±	26.99	405.11	±	26.99	189.48	±	24.76
At3g61198	other RNA		32.17	±	10.37	36.47	±	11.58	115.8	±	11.58	46.82	±	9.53
At4g12800	PSAL, photosystem I subunit l	PHOTOSYSTEM I SUBUNIT L (PSAL)	33302.2	±	4828.96	25083.5	±	5837.66	50084.2	±	5837.66	21162.4	±	2884.27
At4g23490	Protein of unknown function (DUF604)		185.46	±	13.68	131.29	±	12.74	181.37	±	12.74	79.29	±	10.22
At1g22430	GroES-like zinc-binding dehydrogenase family protein		489.69	±	23.58	539.24	±	71.05	686.25	±	71.05	461.49	±	36.69
At5g50060	Plant invertase/pectin methylesterase inhibitor superfamily protein		1.14	±	0.43	5.55e-17	±	0.74	3.15	±	0.74	5.55e-17	±	7.54807e-33
At3g51150	ATP binding microtubule motor family protein		265.67	±	8.76	199.84	±	49.7	416.62	±	49.7	188.8	±	9.18
At1g67440	emb1688, Minichromosome maintenance (MCM2/3/5) family protein	EMBRYO DEFECTIVE 1688 (emb1688)	235.66	±	4.89	172.17	±	19.89	266.92	±	19.89	143.51	±	10.39
At3g15900	Unknown protein		163.72	±	14.13	88.61	±	24.31	273.01	±	24.31	84.31	±	2.81
At4g25910	ATCNFU3, NFU3, NFU domain protein 3	NFU DOMAIN PROTEIN 3 (NFU3)	292.34	±	21.23	115.63	±	37.81	498.34	±	37.81	118.3	±	11.7
At4g26530	Aldolase superfamily protein	FRUCTOSE-BISPHOSPHATE ALDOLASE 5 (FBA5)	1346.83	±	636.06	1345.06	±	2170.49	5881.12	±	2170.49	1171.95	±	396.57
At5g55700	BAM4, BMY6, beta-amylase 4	BETA-AMYLASE 4 (BAM4)	352.01	±	3.01	554.64	±	65.98	544.16	±	65.98	569.2	±	21.65
At3g55080	SET domain-containing protein		241.64	±	12.41	195.63	±	20.68	266.2	±	20.68	169.45	±	7.33
At5g14970	Unknown protein		962.66	±	54.17	925.29	±	77.61	1198.86	±	77.61	729.42	±	101.39
At5g07842	CPuORF16, conserved peptide upstream open reading frame 16	CPuORF16	291.98	±	26.84	222.03	±	16	384.73	±	16	185.68	±	33.73
			Normalized expression
			Wild type						tga256
Locus	Gene model Description	Gene Symbol	C			UV-B			C			UV-B
	Cluster 2
At3g11930	Adenine nucleotide alpha hydrolases-like superfamily protein		1643.42	±	187.63	857.36	±	216.96	2473.42	±	216.96	585.48	±	181.44
At1g06680	OE23, OEE2, PSBP-1, PSII-P, photosystem II subunit P-1	PHOTOSYSTEM II SUBUNIT P-1 (PSBP-1)	40041.4	±	8315.02	27583.1	±	9363.86	54618.9	±	9363.86	20139	±	2187.25
At3g27925	Deg1, DEGP1, DegP protease 1	DEGP PROTEASE 1 (DEGP1)	1307.21	±	186.61	1187.77	±	233.22	2029.81	±	233.22	1276.36	±	82.74
At5g66570	MSP-1, OE33, OEE1, OEE33, PSBO-1, PSBO1, PS II oxygen-evolving complex 1	PS II OXYGEN-EVOLVING COMPLEX 1 (PSBO1)	66132.3	±	9080.54	46451.4	±	12261.2	87613.3	±	12261.2	35014	±	5140.9
At2g12190	Cytochrome P450 superfamily protein		16.45	±	2.08	16.38	±	3.79	31.96	±	3.79	12.64	±	3.46
At3g46490	2-oxoglutarate (2OG) and Fe(II)-dependent oxygenase superfamily protein		112.73	±	14.25	60.24	±	14.16	155.48	±	14.16	33.19	±	6.99
At2g19860	ATHXK2, HXK2, hexokinase 2	HEXOKINASE 2 (HXK2)	389.58	±	25.59	344.13	±	11.93	342	±	11.93	225.38	±	13.61
At5g55720	Pectin lyase-like superfamily protein		2.54	±	2.2	1.63	±	6.75	23.36	±	6.75	3.5	±	2.91
At4g08093	pseudogene of unknown protein		1.38	±	0.09	0.34	±	0.64	4.92	±	0.64	5.55e-17	±	7.54807e-33
At1g06980	Unknown protein		21.61	±	2.96	10.08	±	1.97	26.59	±	1.97	5.2	±	2.18
At1g31335	Unknown protein		94.12	±	11.15	39.87	±	12.48	110.98	±	12.48	19.34	±	6.8
At4g38460	GGR, geranylgeranyl reductase	GERANYLGERANYL REDUCTASE (GGR)	1038.42	±	68.16	651.18	±	77.87	1361.39	±	77.87	663.11	±	20.27
At2g03210	ATFUT2, FUT2, fucosyltransferase 2	FUCOSYLTRANSFERASE 2 (FUT2)	0.25	±	0.44	2.74	±	0.74	3.15	±	0.74	0.42	±	0.68
At5g16950	Unknown protein		58.65	±	11.15	65.06	±	3.21	56.06	±	3.21	32.18	±	6.66
At3g19080	SWIB complex BAF60b domain-containing protein		101.64	±	18.88	110.08	±	7.54	126.76	±	7.54	78.01	±	4.04
	Cluster 3
At3g02750	Protein phosphatase 2C family protein		881.63	±	16.54	1312.04	±	71.12	933.64	±	71.12	1038.42	±	20.13
At1g21110	O-methyltransferase family protein	INDOLE GLUCOSINOLATE O-METHYLTRANSFERASE 3 (IGMT3)	116.91	±	21.53	1393.75	±	105.5	318.32	±	105.5	1060.46	±	108.47
At5g41750	Disease resistance protein (TIR-NBS-LRR class) family		39.24	±	16.73	973.19	±	25.53	210.3	±	25.53	1860.53	±	66.85
At3g26850	histone-lysine N-methyltransferases		153.91	±	16.74	458.45	±	16.67	110.57	±	16.67	703.51	±	183.82
At4g20860	FAD-binding Berberine family protein		339.62	±	56.04	3143.17	±	122.85	512.85	±	122.85	1901.69	±	203
			Normalized expression
			Wild type						tga256
Locus	Gene model Description	Gene Symbol	C			UV-B			C			UV-B
	Cluster 3
At5g54855	Pollen Ole e 1 allergen and extensin family protein		195.24	±	10.68	286.84	±	14.07	227.27	±	14.07	220.24	±	7.46
At1g73500	ATMKK9, MKK9, MAP kinase kinase 9	MAP KINASE KINASE 9 (MKK9)	155.98	±	20.17	676.18	±	15.47	272.69	±	15.47	491.29	±	61.12
At1g12640	MBOAT (membrane bound O-acyl transferase) family protein	LYSOPHOSPHOLIPID ACYLTRANSFERASE 1 (LPLAT1)	468.13	±	34.02	712.12	±	26.49	627.96	±	26.49	736.47	±	26.78
At5g24460	Unknown protein		421.67	±	24.29	933.1	±	35.74	684.83	±	35.74	985.03	±	78.4
At3g11840	PUB24, plant U-box 24	PLANT U-BOX 24 (PUB24)	46.28	±	8.17	624.58	±	15.81	112.83	±	15.81	750.7	±	64.52
At2g11520	CRCK3, calmodulin-binding receptor-like cytoplasmic kinase 3	CALMODULIN-BINDING RECEPTOR-LIKE CYTOPLASMIC KINASE 3 (CRCK3)	374.36	±	15.3	1219.2	±	18.43	327.23	±	18.43	1376.2	±	80.27
At1g27900	RNA helicase family protein		307.2	±	6.47	389.53	±	16.72	342.18	±	16.72	364.75	±	8.81
At3g47780	ATATH6, ATH6, ABC2 homolog 6	ATP-BINDING CASSETTE A7 (ABCA7)	139.93	±	9.75	1182.67	±	45.16	231.02	±	45.16	965.15	±	105.01
At2g34080	Cysteine proteinases superfamily protein		74.08	±	15.55	518.64	±	3.57	13.29	±	3.57	556.79	±	195.12
At1g03730	Unknown protein		131.04	±	15.24	275.77	±	17.66	96.95	±	17.66	376.51	±	1.79
At4g27290	S-locus lectin protein kinase family protein		43.44	±	4.46	124.65	±	1.73	22.7	±	1.73	192.73	±	26.47
At5g48540	receptor-like protein kinase-related family protein		58.49	±	35.88	1285.43	±	95.57	172.66	±	95.57	767.62	±	40.88
At5g58840	Subtilase family protein		2.57	±	1.06	54.55	±	1.42	7.01	±	1.42	26.67	±	9.13
At1g28240	Protein of unknown function (DUF616)		556.94	±	31.19	760.76	±	23.34	529.95	±	23.34	954.13	±	34.5
At1g79500	AtkdsA1, Aldolase-type TIM barrel family protein	(AtkdsA1)	640.18	±	34.61	1316.37	±	28.1	807.77	±	28.1	1195.38	±	91.66
At1g73880	UGT89B1, UDP-glucosyl transferase 89B1	UGT89B1	120.56	±	14.2	210.71	±	13.3	156.21	±	13.3	164.51	±	25.86
At1g11330	S-locus lectin protein kinase family protein		314.51	±	26.84	2008.34	±	16.99	463.91	±	16.99	1845.47	±	154.89
At3g08870	Concanavalin A-like lectin protein kinase family protein		15	±	5.71	115.32	±	19.98	57.2	±	19.98	102.09	±	23.2
At1g27730	STZ, ZAT10, salt tolerance zinc finger	SALT TOLERANCE ZINC FINGER (STZ)	48.07	±	16.12	3204.31	±	40.2	206.31	±	40.2	3653.58	±	383.52
At2g46100	Nuclear transport factor 2 (NTF2) family protein		356.82	±	9.78	629.15	±	53.65	479.86	±	53.65	558.81	±	77.71
At1g30190	Unknown protein		2.14	±	2.27	42.81	±	1.09	1.11	±	1.09	99.9	±	19.7
			Normalized expression
			Wild type						tga256
Locus	Gene model Description	Gene Symbol	C			UV-B			C			UV-B
	Cluster 3
At1g02930	ATGST1, ATGSTF3, ATGSTF6, ERD11, GST1, GSTF6, glutathione S-transferase 6	GSTF6	877.62	±	215.09	38169.8	±	1471.96	4306.32	±	1471.96	45803.2	±	5462.87
At4g25380	SAP10, stress-associated protein 10	STRESS-ASSOCIATED PROTEIN 1 (SAP1)	0.49	±	0.86	44.17	±	1.18	1.38	±	1.18	16.3	±	7.41
At1g66570	ATSUC7, SUC7, sucrose-proton symporter 7	SUCROSE-PROTON SYMPORTER 7 (SUC7)	0.96	±	0.83	203.77	±	7.54807e-33	5.55e-17	±	7.54807e-33	69.27	±	14.31
At2g31820	Ankyrin repeat family protein		395.81	±	26.52	828.68	±	4.11	444.08	±	4.11	650.36	±	29.24
At3g22060	Receptor-like protein kinase-related family protein		118.33	±	33.42	2299.23	±	156.93	372.95	±	156.93	1792.63	±	123.65
At1g26410	FAD-binding Berberine family protein		5.12	±	4.5	279.24	±	30.6	80	±	30.6	382.16	±	32.94
At5g22520	Unknown protein		1.71	±	1.58	413.08	±	2.56	2.95	±	2.56	590.49	±	32.45
At3g28160	transposable element gene		194.56	±	24.85	1006.86	±	23.01	88.22	±	23.01	847.17	±	13.74
At5g02270	ATNAP9, NAP9, non-intrinsic ABC protein 9	ATP-BINDING CASSETTE I2 (ABCI2)	386.19	±	48.9	2568.3	±	34.11	217.8	±	34.11	2423.76	±	83.48
At1g20310	Unknown protein		0.98	±	1.23	278.14	±	0.7	1.43	±	0.7	202.02	±	17.8
At3g50790	esterase/lipase/thioesterase family protein		389.96	±	22.61	631.39	±	42.21	474.47	±	42.21	504.76	±	41.4
At3g55950	ATCRR3, CCR3, CRINKLY4 related 3	CRINKLY4 RELATED 3 (CCR3)	87.84	±	4.33	693.89	±	12.25	89.34	±	12.25	1069.82	±	92.08
At4g27820	BGLU9, beta glucosidase 9	BETA GLUCOSIDASE 9 (BGLU9)	140.27	±	6.28	461.96	±	52.21	237.35	±	52.21	381.81	±	9.74
At1g09340	CRB, CSP41B, chloroplast RNA binding	CHLOROPLAST RNA BINDING (CRB)	5901.04	±	314.93	9591.53	±	836.71	7421.98	±	836.71	7936.08	±	842.51
At4g38980	Unknown protein		94.33	±	1.84	165.87	±	1.07	111.56	±	1.07	131.48	±	17.78
At2g32020	Acyl-CoA N-acyltransferases (NAT) superfamily protein		9.73	±	5.76	706.41	±	7.22	59.76	±	7.22	878.55	±	48.05
At5g14730	Unknown protein		76.79	±	18.32	612.36	±	2.82	78.57	±	2.82	398.1	±	51.92
At5g22545	Unknown protein		0.49	±	0.86	80.74	±	0.63	0.36	±	0.63	143.8	±	22.31
At5g22670	F-box/RNI-like/FBD-like domains-containing protein		5.55e-17	±	7.54807e-33	7.49	±	7.54807e-33	5.55e-17	±	7.54807e-33	3.09	±	1.49
At1g02920	ATGST11, ATGSTF7, ATGSTF8, GST11, GSTF7, glutathione S-transferase 7	GSTF7	657.73	±	150.4	16779.9	±	1382.93	3664.59	±	1382.93	20837.2	±	2651.07
At4g00850	GIF3, GRF1-interacting factor 3	GRF1-INTERACTING FACTOR 3 (GIF3)	52.68	±	12.34	127.2	±	1.34	41.74	±	1.34	237.64	±	21.01
At3g56800	acam-3, CAM3, calmodulin 3	CALMODULIN 3 (CAM3)	1944.3	±	120.71	2541.23	±	111.65	1679.63	±	111.65	2865.35	±	200.21
			Normalized expression
			Wild type						tga256
Locus	Gene model Description	Gene Symbol	C			UV-B			C			UV-B
	Cluster 3
At3g05350	Metallopeptidase M24 family protein		935.65	±	10.43	3029.72	±	105.89	1146.59	±	105.89	2822.78	±	103.06
At4g02220	zinc finger (MYND type) family protein / programmed cell death 2 C-terminal domain-containing protein		285.25	±	7.18	423.01	±	19.16	243.1	±	19.16	481.4	±	24.99
At5g15400	U-box domain-containing protein		999.5	±	58.1	1214.83	±	59.34	947.47	±	59.34	1425.66	±	73.32
At4g18195	ATPUP8, PUP8, purine permease 8	PURINE PERMEASE 8 (PUP8)	5.08	±	4.26	115.46	±	2.45	7.66	±	2.45	76.5	±	12.39
At3g50950	ZAR1, HOPZ-ACTIVATED RESISTANCE 1	HOPZ-ACTIVATED RESISTANCE 1 (ZAR1)	926.33	±	29.35	3665.66	±	253.1	2089.14	±	253.1	4829.32	±	76.34
At1g76520	Auxin efflux carrier family protein		440.25	±	138.72	1827.16	±	127.11	483.43	±	127.11	771.83	±	129.79
At4g36530	alpha/beta-Hydrolases superfamily protein		438.93	±	13.18	1415.18	±	45.28	688.51	±	45.28	1290.24	±	219.76
At4g14910	HISN5B, HISTIDINE BIOSYNTHESIS 5B	HISTIDINE BIOSYNTHESIS 5B (HISN5B)	369.18	±	20.48	559.86	±	12.28	446.53	±	12.28	467.83	±	21.55
At1g71520	Integrase-type DNA-binding superfamily protein		2.34	±	1.68	277.48	±	2.5	1.46	±	2.5	140.62	±	30.42
At1g65560	Zinc-binding dehydrogenase family protein		83.02	±	12.62	376.46	±	4.83	58.97	±	4.83	176.21	±	12.03
At1g79680	ATWAKL10, WAKL10, WALL ASSOCIATED KINASE (WAK)-LIKE 10	WALL ASSOCIATED KINASE (WAK)-LIKE 1 (WAKL1)	7.23	±	4.22	852.59	±	9.89	45.37	±	9.89	960.67	±	89.7
At4g15420	Ubiquitin fusion degradation UFD1 family protein		224.14	±	12.84	900.91	±	16.23	316.71	±	16.23	870.31	±	28.39
At1g20510	OPCL1, OPC-8:0 CoA ligase1	OPC-8: COA LIGASE1 (OPCL1)	360.83	±	61.68	2554.21	±	22.16	620.73	±	22.16	2588.16	±	354.42
At4g36430	Peroxidase superfamily protein		213.62	±	39.44	1599.57	±	123.63	517.08	±	123.63	1679.42	±	205.74
At1g01480	ACS2, AT-ACC2, 1-amino-cyclopropane-1-carboxylate synthase 2	1-AMINO-CYCLOPROPANE-1-CARBOXYLATE SYNTHASE 2 (ACS2)	18.16	±	5.6	1505.17	±	2.98	11	±	2.98	2314.15	±	372.53
At3g48195	Phox (PX) domain-containing protein		373.63	±	16.54	542.44	±	15.1	468.53	±	15.1	562.95	±	37.21
At2g43500	Plant regulator RWP-RK family protein		104.83	±	17.56	229.42	±	17.56	165.08	±	17.56	159.09	±	15.74
At2g47890	B-box type zinc finger protein with CCT domain		430.06	±	32.41	1901.48	±	3.55	200.47	±	3.55	1519.65	±	235.75
At5g37720	ALY4, ALWAYS EARLY 4	ALWAYS EARLY 4 (ALY4)	609.37	±	12.39	707	±	22.26	595.72	±	22.26	796.75	±	41.88
			Normalized expression
			Wild type						tga256
Locus	Gene model Description	Gene Symbol	C			UV-B			C			UV-B
	Cluster 3
At4g34380	Transducin/WD40 repeat-like superfamily protein		10.13	±	3.64	40.63	±	0.11	1.06	±	0.11	75.65	±	11.09
At4g02410	Concanavalin A-like lectin protein kinase family protein		151.74	±	26.2	1585.75	±	50.42	265.81	±	50.42	1331.88	±	30.99
At3g11270	MEE34, Mov34/MPN/PAD-1 family protein	MATERNAL EFFECT EMBRYO ARREST 34 (MEE34)	281.85	±	10.21	578.38	±	9.39	240.79	±	9.39	613.12	±	7.62
At3g21400	Unknown protein		126.45	±	10.68	304.15	±	14.29	122.86	±	14.29	209.2	±	9.19
At3g17420	GPK1, glyoxysomal protein kinase 1	GLYOXYSOMAL PROTEIN KINASE 1 (GPK1)	296.28	±	5.79	489.4	±	20.53	213.44	±	20.53	650.69	±	72.99
At1g26420	FAD-binding Berberine family protein		24.4	±	14.72	1185.84	±	45.3	132.65	±	45.3	1341.02	±	190.35
At2g42350	RING/U-box superfamily protein		63.32	±	7.18	116.86	±	8.94	49.23	±	8.94	148.94	±	5.12
At4g23180	CRK10, RLK4, cysteine-rich RLK (RECEPTOR-like protein kinase) 10	CYSTEINE-RICH RLK (RECEPTOR-LIKE PROTEIN KINASE) 1 (CRK1)	318.05	±	39.67	2440.9	±	94.6	716.01	±	94.6	2786.2	±	120.6
At5g47170	Unknown protein		5.55e-17	±	7.54807e-33	4.06	±	0.76	1.8	±	0.76	0.87	±	1.42
At5g65240	Leucine-rich repeat protein kinase family protein		173.18	±	5.88	353.85	±	6.27	166.03	±	6.27	274.38	±	19.62
At1g76040	CPK29, calcium-dependent protein kinase 29	CALCIUM-DEPENDENT PROTEIN KINASE 29 (CPK29)	169.42	±	29.48	952.01	±	27.88	167.39	±	27.88	1484.46	±	66.37
At4g14450	Unknown protein		1.47	±	1.59	82.53	±	2.42	3.96	±	2.42	141.43	±	4.51
At2g04160	AIR3, Subtilisin-like serine endopeptidase family protein	AUXIN-INDUCED IN ROOT CULTURES 3 (AIR3)	661.6	±	58.01	1159.26	±	91.9	757.5	±	91.9	773.73	±	83.89
At4g11521	Receptor-like protein kinase-related family protein		18.05	±	1.36	672.03	±	6.85	29.67	±	6.85	594.76	±	21.88
At5g38990	Malectin/receptor-like protein kinase family protein		369.92	±	68.82	1214.01	±	84.4	915.8	±	84.4	1495.62	±	46.64
At5g27420	ATL31, CNI1, carbon/nitrogen insensitive 1	CARBON/NITROGEN INSENSITIVE 1 (CNI1)	79.83	±	17.7	1866.55	±	63.21	314.64	±	63.21	2319.8	±	400.01
At1g30640	Protein kinase family protein		157.12	±	7.28	242.97	±	23.65	154.97	±	23.65	360.79	±	37.03
At5g40000	P-loop containing nucleoside triphosphate hydrolases superfamily protein		0.95	±	0.83	178.92	±	2.09	11.01	±	2.09	144.81	±	12.04
At3g41768	rRNA		5032.18	±	1078.18	175968	±	8490.97	50909.8	±	8490.97	341448	±	56462.1
At2g44600	Unknown protein		63.2	±	10.93	117.41	±	6.73	55.45	±	6.73	198.49	±	34.81
			Normalized expression
			Wild type						tga256
Locus	Gene model Description	Gene Symbol	C			UV-B			C			UV-B
	Cluster 3
At5g44990	Glutathione S-transferase family protein		1.91	±	3.3	286.94	±	8.04	19.13	±	8.04	248.33	±	33.52
At3g23230	Integrase-type DNA-binding superfamily protein	TRANSCRIPTIONAL REGULATOR OF DEFENSE RESPONSE 1 (TDR1)	1.78	±	1.99	247.66	±	1.25	0.73	±	1.25	105.75	±	12.15
At3g06890	Unknown protein		16.89	±	1.99	42	±	4.99	13.22	±	4.99	80.24	±	5.33
At5g59820	RHL41, ZAT12, C2H2-type zinc finger family protein	RESPONSIVE TO HIGH LIGHT 41 (RHL41)	31.44	±	7.03	774.79	±	38.37	91	±	38.37	750.32	±	111.41
At1g63440	HMA5, heavy metal atpase 5	HEAVY METAL ATPASE 5 (HMA5)	149.13	±	7.5	453.43	±	37	209.99	±	37	387.51	±	42.36
At5g35690	Unknown protein		565.73	±	43.86	1127.48	±	44.16	557.9	±	44.16	787.71	±	47.48
At1g62200	Major facilitator superfamily protein	PEPTIDE TRANSPORTER 6 (PTR6)	347.91	±	13.62	666.41	±	21.82	446.19	±	21.82	585.81	±	55.91
At1g57560	AtMYB50, MYB50, myb domain protein 50	MYB DOMAIN PROTEIN 5 (MYB5)	39.28	±	5.19	91.68	±	5.17	17.86	±	5.17	150.75	±	15.48
At4g35000	APX3, ascorbate peroxidase 3	ASCORBATE PEROXIDASE 3 (APX3)	1366.91	±	112.92	2318.64	±	225.57	2005.15	±	225.57	2257.31	±	231.81
At3g18830	ATPLT5, ATPMT5, PMT5, polyol/monosaccharide transporter 5	POLYOL/MONOSACCHARIDE TRANSPORTER 5 (PMT5)	571.74	±	46.68	4925.19	±	193.67	1149.16	±	193.67	4588.43	±	386.59
At3g07890	Ypt/Rab-GAP domain of gyp1p superfamily protein		403.85	±	10.7	625.59	±	8.54	459.33	±	8.54	541.58	±	35.76
At5g42830	HXXXD-type acyl-transferase family protein		45.75	±	15.04	1617.85	±	181.02	452.63	±	181.02	3208.82	±	940.63
At1g48980	2-oxoglutarate (2OG) and Fe(II)-dependent oxygenase superfamily protein		5.55e-17	±	7.54807e-33	24.29	±	1.24	0.72	±	1.24	41.83	±	3.67
At4g09100	RING/U-box superfamily protein		4.42	±	0.17	15.72	±	1.39	2.86	±	1.39	27.15	±	6.39
At2g37430	C2H2 and C2HC zinc fingers superfamily protein		5.82	±	4.23	278.21	±	2.2	2.21	±	2.2	132.45	±	12.08
At2g15780	Cupredoxin superfamily protein		5.55e-17	±	7.54807e-33	31.61	±	7.54807e-33	5.55e-17	±	7.54807e-33	10.9	±	3.57
At5g56960	basic helix-loop-helix (bHLH) DNA-binding family protein		1.93	±	1.81	269.83	±	3.93	3.18	±	3.93	194.12	±	11.43
At2g38870	Serine protease inhibitor, potato inhibitor I-type family protein		224.49	±	39.89	1210.98	±	200.33	759.53	±	200.33	1145.74	±	69.09
At3g13380	BRL3, BRI1-like 3	BRI1-LIKE 3 (BRL3)	284.31	±	20.71	808.58	±	38	229.58	±	38	1255.28	±	82.11
			Normalized expression
			Wild type						tga256
Locus	Gene model Description	Gene Symbol	C			UV-B			C			UV-B
	Cluster 3
At5g14980	alpha/beta-Hydrolases superfamily protein		1	±	0.87	20.58	±	7.54807e-33	5.55e-17	±	7.54807e-33	10	±	1.48
At1g09950	RAS1, RESPONSE TO ABA AND SALT 1	RESPONSE TO ABA AND SALT 1 (RAS1)	1.6	±	0.35	61.99	±	2.2	2.21	±	2.2	27.62	±	6.54
	Cluster 4
At2g16586	Unknown protein		0.53	±	0.93	259	±	4.73	3.31	±	4.73	891.49	±	158.97
At1g74710	ATICS1, EDS16, ICS1, SID2, ADC synthase superfamily protein	ENHANCED DISEASE SUSCEPTIBILITY TO ERYSIPHE ORONTII 16 (EDS16)	159.99	±	45.54	702.5	±	43.45	282.66	±	43.45	5355.5	±	1389.29
At1g32330	ATHSFA1D, HSFA1D, heat shock transcription factor A1D	HEAT SHOCK TRANSCRIPTION FACTOR A1D (HSFA1D)	223.21	±	8.86	312.03	±	20.65	187.37	±	20.65	353.4	±	9.94
At1g71110	Unknown protein		211.35	±	14.2	262.03	±	26.35	170.64	±	26.35	331.97	±	6.04
At1g05990	RHS1, EF hand calcium-binding protein family		9.05	±	5.02	23.2	±	3.51	4.13	±	3.51	81.68	±	2.29
At4g10620	P-loop containing nucleoside triphosphate hydrolases superfamily protein		218.76	±	4.35	284.98	±	12.76	133.74	±	12.76	241.76	±	15.38
At3g22310	ATRH9, PMH1, putative mitochondrial RNA helicase 1	PUTATIVE MITOCHONDRIAL RNA HELICASE 1 (PMH1)	787.58	±	82.47	1925.07	±	14.59	471.33	±	14.59	1809.07	±	309.47
At3g24900	AtRLP39, RLP39, receptor like protein 39	RECEPTOR LIKE PROTEIN 39 (RLP39)	8.46	±	9.01	37.9	±	3.67	12.17	±	3.67	133.38	±	14.35
At2g40390	Unknown protein		47.98	±	2.65	52.58	±	9.55	20.44	±	9.55	59.8	±	8.63
At5g52730	Copper transport protein family		0.53	±	0.93	12.75	±	0.54	0.32	±	0.54	129.27	±	58.72
At2g21900	ATWRKY59, WRKY59, WRKY DNA-binding protein 59	WRKY59	5.55e-17	±	7.54807e-33	2.07	±	0.77	15.52	±	0.77	61.13	±	6.57
At5g39770	Restriction endonuclease, type II-like superfamily protein		0.49	±	0.86	4.01	±	0.55	2.83	±	0.55	20.44	±	3.9
At3g17340	ARM repeat superfamily protein		461.83	±	30.88	476.23	±	37.06	401.01	±	37.06	617.04	±	90.31
At1g33720	CYP76C6, cytochrome P450, family 76, subfamily C, polypeptide 6	CYP76C6	26.95	±	11	79.32	±	16.72	57.49	±	16.72	549.69	±	30.76
At1g61990	Mitochondrial transcription termination factor family protein		244.83	±	17.07	234.89	±	15.34	169.84	±	15.34	221.21	±	4.63
At1g32690	Unknown protein		56.31	±	12.46	33.7	±	10.82	46.99	±	10.82	77.49	±	4.2
At5g24190	Lipase class 3-related protein		0.49	±	0.86	1.38	±	7.54807e-33	5.55e-17	±	7.54807e-33	7.8	±	1.67
			Normalized expression
			Wild type						tga256
Locus	Gene model Description	Gene Symbol	C			UV-B			C			UV-B
	Cluster 4
At3g22400	LOX5, PLAT/LH2 domain-containing lipoxygenase family protein	(LOX5)	163.77	±	18.4	283.54	±	29.7	174.3	±	29.7	810.19	±	104.22
At1g49590	C2H2 and C2HC zinc fingers superfamily protein		294.55	±	11.49	328.57	±	8.87	243.26	±	8.87	338.7	±	11.74
At1g70690	HWI1, PDLP5, Receptor-like protein kinase-related family protein	HOPW1-1-INDUCED GENE1 (HWI1)	114.59	±	13.23	86.83	±	13.91	157.38	±	13.91	265.2	±	56.09
At5g01970	Unknown protein		201.5	±	18.79	174.4	±	24.83	186.11	±	24.83	284.66	±	17.12
At2g04450	ATNUDT6, ATNUDX6, NUDT6, NUDX6, nudix hydrolase homolog 6	NUDIX HYDROLASE HOMOLOG 6 (NUDT6)	59.61	±	41.87	205.76	±	11.46	84.78	±	11.46	1468.88	±	57.77
At4g09030	AGP10, ATAGP10, arabinogalactan protein 10	ARABINOGALACTAN PROTEIN 1 (AGP1)	362.64	±	47.27	851.63	±	78.78	321.72	±	78.78	2077.75	±	723.84
At5g38250	Protein kinase family protein		3.33	±	4.15	39.95	±	6.29	9.35	±	6.29	165.54	±	6.67
At1g66250	O-Glycosyl hydrolases family 17 protein		194.5	±	10.12	235.73	±	13.16	175.34	±	13.16	462.58	±	69.75
At5g17270	Protein prenylyltransferase superfamily protein		295.26	±	11.53	287.72	±	2.63	209.1	±	2.63	265.59	±	9.2
At3g13850	LBD22, LOB domain-containing protein 22	LOB DOMAIN-CONTAINING PROTEIN 22 (LBD22)	3.56	±	3.08	2.71	±	2.29	2.58	±	2.29	17.03	±	1.92
At2g04430	atnudt5, NUDT5, nudix hydrolase homolog 5	NUDIX HYDROLASE HOMOLOG 5 (NUDT5)	65.62	±	12.08	90.87	±	9.87	75.17	±	9.87	220.64	±	4.72
At2g14620	XTH10, xyloglucan endotransglucosylase/hydrolase 10	XYLOGLUCAN ENDOTRANSGLUCOSYLASE/HYDROLASE 1 (XTH1)	23.06	±	12.93	29.65	±	5.78	19.67	±	5.78	152.36	±	66.17
At1g14060	GCK domain-containing protein		218.96	±	23.56	593.5	±	10.54	108.96	±	10.54	446.64	±	40.87
At4g36800	RCE1, RUB1 conjugating enzyme 1	RUB1 CONJUGATING ENZYME 1 (RCE1)	1619.21	±	37.7	1660.28	±	51.5	1625.11	±	51.5	1923.81	±	59.85
At4g34390	XLG2, extra-large GTP-binding protein 2	EXTRA-LARGE GTP-BINDING PROTEIN 2 (XLG2)	399.13	±	47.97	1182.6	±	32.1	439.3	±	32.1	2194.07	±	236.25
At4g13890	EDA36, EDA37, SHM5, Pyridoxal phosphate (PLP)-dependent transferases superfamily protein	EMBRYO SAC DEVELOPMENT ARREST 37 (EDA36)	20.46	±	5.22	9.24	±	10.52	39.63	±	10.52	68.15	±	22.47
At3g24535	Unknown protein		15.42	±	2.99	11.85	±	3.13	16.82	±	3.13	25.59	±	4.12
At3g29170	Eukaryotic protein of unknown function (DUF872)		116.19	±	17.92	134.01	±	6.81	95.66	±	6.81	162.17	±	4.91
At5g52700	Copper transport protein family		5.55e-17	±	7.54807e-33	5.55e-17	±	1.09	0.65	±	1.09	8.23	±	2.16
			Normalized expression
			Wild type						tga256
Locus	Gene model Description	Gene Symbol	C			UV-B			C			UV-B
	Cluster 4
At2g30750	CYP71A12, cytochrome P450, family 71, subfamily A, polypeptide 12	CYP71A12	44.48	±	18.22	1214.84	±	262.01	662.86	±	262.01	2575.63	±	326.76
At2g14120	DRP3B, dynamin related protein	DYNAMIN RELATED PROTEIN (DRP3B)	876.46	±	13.25	906.78	±	39.51	786.17	±	39.51	990.65	±	39.9
At5g41550	Disease resistance protein (TIR-NBS-LRR class) family		8.9	±	2.12	41.99	±	2.93	17.88	±	2.93	113.14	±	20.88
At1g64880	Ribosomal protein S5 family protein		989.75	±	77.38	941.64	±	10.97	547.09	±	10.97	679.23	±	26.24
At2g07806	Unknown protein		0.49	±	0.42	0.65	±	1.71	2.49	±	1.71	14.05	±	5.52
At5g39960	GTP binding;GTP binding		185.37	±	23.52	209.4	±	11.15	99.29	±	11.15	173.24	±	8.8
At3g54960	ATPDI1, ATPDIL1-3, PDI1, PDIL1-3, PDI-like 1-3	PDI-LIKE 1-3 (PDIL1-3)	874.81	±	48.5	926.38	±	110.01	794.37	±	110.01	1290.68	±	51.38
At3g10090	Nucleic acid-binding, OB-fold-like protein		287.82	±	14.61	266.77	±	17.16	203.18	±	17.16	256.17	±	15.79
At1g21370	Unknown protein		243.09	±	17.01	410.49	±	13.56	257.64	±	13.56	690.72	±	57.58
At4g15020	hAT transposon superfamily		329.08	±	36.19	377.04	±	18.94	288.71	±	18.94	475.36	±	21.79
At5g61900	BON, BON1, CPN1, Calcium-dependent phospholipid-binding Copine family protein	BONZAI 1 (BON1)	382.23	±	41.7	1097.79	±	36.95	492.91	±	36.95	2078.88	±	41.79
At2g17790	VPS35A, ZIP3, VPS35 homolog A	VPS35 HOMOLOG A (VPS35A)	622.3	±	32.72	712.25	±	24.68	585.48	±	24.68	938.65	±	61.83
At3g29160	AKIN11, ATKIN11, KIN11, SNRK1.2, SNF1 kinase homolog 11	SNF1 KINASE HOMOLOG 11 (KIN11)	533.5	±	7.81	605.26	±	11.44	518.1	±	11.44	776.8	±	17.26
At1g66173	other RNA		8.27	±	3.17	12.05	±	4.16	3.98	±	4.16	26.47	±	2.11
At1g68990	MGP3, male gametophyte defective 3	MALE GAMETOPHYTE DEFECTIVE 3 (MGP3)	492.55	±	24.25	833.2	±	26.56	324.95	±	26.56	739.72	±	79.08
At3g14475	snoRNA		17.22	±	6.75	19.53	±	2.27	28.03	±	2.27	62.06	±	9.02
At2g36300	Integral membrane Yip1 family protein		280.22	±	13.26	431.77	±	17.52	302.93	±	17.52	685.96	±	35.07
At1g58225	Unknown protein		5.97	±	7.4	34.01	±	8.72	21.41	±	8.72	192.88	±	30.72
At3g48100	ARR5, ATRR2, IBC6, RR5, response regulator 5	RESPONSE REGULATOR 5 (RR5)	128.33	±	21.73	126.94	±	10.81	70.2	±	10.81	172.07	±	26.96
At1g33730	CYP76C5, cytochrome P450, family 76, subfamily C, polypeptide 5	CYP76C5	0.53	±	0.93	8.63	±	1.24	0.72	±	1.24	136.86	±	3.13
At3g01316	snoRNA		0.24	±	0.41	0.31	±	7.54807e-33	5.55e-17	±	7.54807e-33	2.18	±	0.56
At1g67060	Unknown protein		164.49	±	5.19	305.6	±	9.46	201.72	±	9.46	523.39	±	45.01
At5g40720	Domain of unknown function (DUF23)		156.78	±	3.12	112.24	±	39.5	216.75	±	39.5	275.4	±	16.56
			Normalized expression
			Wild type						tga256
Locus	Gene model Description	Gene Symbol	C			UV-B			C			UV-B
	Cluster 4
At4g30990	ARM repeat superfamily protein		1186.2	±	122.46	1095.6	±	12.55	630.69	±	12.55	890.54	±	73.95
At3g57950	Unknown protein		24.93	±	5.24	25.79	±	7.61	19.81	±	7.61	80.07	±	12.6
At3g60470	Plant protein of unknown function (DUF247)		0.53	±	0.93	40.23	±	6.16	14.01	±	6.16	152.65	±	42.72
At4g35190	Putative lysine decarboxylase family protein	LONELY GUY 5 (LOG5)	9.81	±	3.19	129.1	±	9.95	14.97	±	9.95	338.68	±	68.53
At4g04500	CRK37, cysteine-rich RLK (RECEPTOR-like protein kinase) 37	CYSTEINE-RICH RLK (RECEPTOR-LIKE PROTEIN KINASE) 37 (CRK37)	6.2	±	10.65	54.02	±	11.36	23.18	±	11.36	720.3	±	357.2
At1g55610	BRL1, BRI1 like	BRI1 LIKE (BRL1)	179.23	±	15.44	145.88	±	5.52	150.46	±	5.52	228.06	±	37.56
At3g13100	ATMRP7, MRP7, MRP7, multidrug resistance-associated protein 7	ATP-BINDING CASSETTE C7 (ABCC7)	64.58	±	28.21	507.84	±	16.17	58.13	±	16.17	1505.49	±	398.42
At2g47810	NF-YB5, nuclear factor Y, subunit B5	NUCLEAR FACTOR Y, SUBUNIT B5 (NF-YB5)	5.4	±	1.52	2.77	±	0.55	1.76	±	0.55	10.83	±	1.86
At1g22885	Unknown protein		130.2	±	7.88	190.1	±	3.1	126.77	±	3.1	295.97	±	26.41
At3g46520	ACT12, actin-12	ACTIN-12 (ACT12)	0.53	±	0.93	10.9	±	7.54807e-33	5.55e-17	±	7.54807e-33	57.21	±	31.67
At3g20330	PYRB, PYRIMIDINE B	PYRIMIDINE B (PYRB)	695.84	±	76.21	1078.53	±	36.62	419.33	±	36.62	1002.18	±	78.24
At1g74740	ATCPK30, CDPK1A, CPK30, calcium-dependent protein kinase 30	CALCIUM-DEPENDENT PROTEIN KINASE 3 (CPK3)	317.64	±	31.11	348.97	±	9.13	256.58	±	9.13	384.52	±	24.26
At1g17615	Disease resistance protein (TIR-NBS class)		5.55e-17	±	7.54807e-33	5.22	±	7.54807e-33	5.55e-17	±	7.54807e-33	21.95	±	7.01
At4g00700	C2 calcium/lipid-binding plant phosphoribosyltransferase family protein		221.36	±	20.39	140.04	±	34.93	193.28	±	34.93	960.38	±	235.21
At1g77570	Winged helix-turn-helix transcription repressor DNA-binding		19.04	±	2.51	34.11	±	1.99	7.82	±	1.99	47.76	±	9.61
At1g70750	Protein of unknown function, DUF593		263.37	±	2.28	290.78	±	11.23	187.65	±	11.23	313.29	±	15.99
At3g09700	Chaperone DnaJ-domain superfamily protein		79.45	±	5.77	77.44	±	3.12	51.24	±	3.12	76.28	±	5.56
At5g51630	Disease resistance protein (TIR-NBS-LRR class) family		237.13	±	18.7	429.37	±	14.68	242.51	±	14.68	675.89	±	51.99
At4g23160	CRK8, cysteine-rich RLK (RECEPTOR-like protein kinase) 8	CYSTEINE-RICH RLK (RECEPTOR-LIKE PROTEIN KINASE) 8 (CRK8)	6.15	±	4.05	67.1	±	4.38	11.51	±	4.38	326.08	±	69.31
			Normalized expression
			Wild type						tga256
Locus	Gene model Description	Gene Symbol	C			UV-B			C			UV-B
	Cluster 4
At1g70490	ARFA1D, ATARFA1D, Ras-related small GTP-binding family protein	(ARFA1D)	1945.71	±	39.52	2300.33	±	77.19	2117.13	±	77.19	2892.36	±	90.41
At4g39030	EDS5, SID1, MATE efflux family protein	ENHANCED DISEASE SUSCEPTIBILITY 5 (EDS5)	200.39	±	14.27	883.63	±	33.76	183.56	±	33.76	3176.33	±	737.92
At1g33390	ATFAS4, FAS4, RNA helicase family protein	FASCIATED STEM 4 (FAS4)	364.23	±	23.23	445.06	±	31.66	265.16	±	31.66	515.67	±	53.98
At4g20370	TSF, PEBP (phosphatidylethanolamine-binding protein) family protein	TWIN SISTER OF FT (TSF)	0.53	±	0.93	5.55e-17	±	7.54807e-33	5.55e-17	±	7.54807e-33	6.09	±	2.37
At1g61490	S-locus lectin protein kinase family protein		55.92	±	19.68	69.28	±	19.6	62.38	±	19.6	245.87	±	76.84
At5g65860	ankyrin repeat family protein		223.57	±	3.12	215.93	±	1.27	139.56	±	1.27	187.06	±	14.17
At1g73050	Glucose-methanol-choline (GMC) oxidoreductase family protein		5.55e-17	±	7.54807e-33	5.55e-17	±	7.54807e-33	5.55e-17	±	7.54807e-33	3.08	±	0.85
At5g52720	Copper transport protein family		4.02	±	5.59	19.98	±	11.89	14.62	±	11.89	142.09	±	37.52
At5g01900	ATWRKY62, WRKY62, WRKY DNA-binding protein 62	WRKY62	2.05	±	2.47	6.48	±	4.32	19.53	±	4.32	78.72	±	13.04
At1g54170	CID3, CTC-interacting domain 3	CTC-INTERACTING DOMAIN 3 (CID3)	459.28	±	52.45	763.96	±	29.79	523.13	±	29.79	1132.04	±	44.4
At1g25580	ANAC008, SOG1, NAC (No Apical Meristem) domain transcriptional regulator superfamily protein	SUPPRESSOR OF GAMMA RADIATION 1 (SOG1)	218.04	±	4.33	215.65	±	32.32	214.44	±	32.32	316.18	±	25.73
At4g26455	WIP1, WPP domain interacting protein 1	WPP DOMAIN INTERACTING PROTEIN 1 (WIP1)	309	±	10.79	403.56	±	6.72	253.88	±	6.72	446.81	±	25.87
At5g41730	Protein kinase family protein		8.63	±	3.4	13.87	±	1.07	3.52	±	1.07	24.15	±	6.67
At3g62420	ATBZIP53, BZIP53, basic region/leucine zipper motif 53	BASIC REGION/LEUCINE ZIPPER MOTIF 53 (BZIP53)	891.11	±	80.18	1031.45	±	46.1	665.73	±	46.1	1017.49	±	31.87
At1g77730	Pleckstrin homology (PH) domain superfamily protein		5.13	±	0.87	11.07	±	1.09	1.05	±	1.09	15.59	±	3.27
At4g29510	ATPRMT11, ATPRMT1B, PRMT11, PRMT1B, arginine methyltransferase 11	ARGININE METHYLTRANSFERASE 11 (PRMT11)	660.29	±	34.78	982.12	±	24.82	379.92	±	24.82	824.83	±	31.31
At4g23200	CRK12, cysteine-rich RLK (RECEPTOR-like protein kinase) 12	CYSTEINE-RICH RLK (RECEPTOR-LIKE PROTEIN KINASE) 12 (CRK12)	37	±	18.25	156.56	±	7.73	11.3	±	7.73	387.56	±	32.44
At2g20150	Unknown protein		0.53	±	0.93	6.95	±	1.24	0.72	±	1.24	21.05	±	5.53
			Normalized expression
			Wild type						tga256
Locus	Gene model Description	Gene Symbol	C			UV-B			C			UV-B
	Cluster 4
At3g60960	Tetratricopeptide repeat (TPR)-like superfamily protein		120.4	±	5.1	123.17	±	8.65	70.82	±	8.65	111.21	±	7.47
At2g33080	AtRLP28, RLP28, receptor like protein 28	RECEPTOR LIKE PROTEIN 28 (RLP28)	1.09	±	1.88	31.41	±	4.72	10.41	±	4.72	194.09	±	55.77
At4g26990	Unknown protein		88.84	±	8.36	179.98	±	3.57	67.73	±	3.57	439.4	±	125.4
At3g13130	Unknown protein		1.52	±	1.56	3.78	±	4.76	4.3	±	4.76	21.82	±	3.05
At2g40360	Transducin/WD40 repeat-like superfamily protein		1783.59	±	156.48	2104.75	±	21.92	1040.49	±	21.92	1643.6	±	72.6
At5g16480	Phosphotyrosine protein phosphatases superfamily protein	PLANT AND FUNGI ATYPICAL DUAL-SPECI&#64257;CITY PHOSPHATASE 5 (PFA-DSP5)	154.38	±	30.08	181.24	±	24.37	136.19	±	24.37	385.93	±	39.67
At2g40740	ATWRKY55, WRKY55, WRKY DNA-binding protein 55	WRKY55	2.78	±	3.33	10.37	±	3.28	6.5	±	3.28	53.06	±	14.04
At3g01760	Transmembrane amino acid transporter family protein		14.78	±	1.28	4.51	±	1.28	1.48	±	1.28	18.72	±	1.43
At2g29110	ATGLR2.8, GLR2.8, GLR2.8, glutamate receptor 2.8	GLUTAMATE RECEPTOR 2.8 (GLR2.8)	3.02	±	1.57	19.11	±	4.66	13.26	±	4.66	71.13	±	5.97
At5g01700	Protein phosphatase 2C family protein		41.3	±	7.95	57.06	±	1.35	22.93	±	1.35	66.79	±	5.54
At1g12420	ACR8, ACT domain repeat 8	ACT DOMAIN REPEAT 8 (ACR8)	120.69	±	11.46	196.3	±	22.82	127.09	±	22.82	382.98	±	52.99
At5g63225	Carbohydrate-binding X8 domain superfamily protein		5.55e-17	±	7.54807e-33	2.64	±	1.87	1.09	±	1.87	14.44	±	4
At3g18620	DHHC-type zinc finger family protein		118.1	±	4.57	138.46	±	14.2	85.23	±	14.2	159.29	±	7.28
At3g48630	Unknown protein		2.83	±	3.86	118.37	±	3.51	8.71	±	3.51	296.42	±	37.39
At3g04460	APM4, ATPEX12, PEX12, peroxin-12	PEROXIN-12 (PEX12)	182.38	±	5.19	269.71	±	10.53	194.6	±	10.53	409.4	±	10.53
At4g00840	DHHC-type zinc finger family protein		197.02	±	5.68	190.74	±	30.58	211.67	±	30.58	293.5	±	10.43
At1g01680	ATPUB54, PUB54, plant U-box 54	PLANT U-BOX 54 (PUB54)	6.71	±	11.63	44.43	±	15.24	17.66	±	15.24	485.82	±	154.06
At3g03670	Peroxidase superfamily protein		1.26	±	1.17	3.03	±	6.52	44.43	±	6.52	100.04	±	17.45
At5g55500	ATXYLT, XYLT, beta-1,2-xylosyltransferase	BETA-1,2-XYLOSYLTRANSFERASE (XYLT)	394.65	±	29.12	358.01	±	29.36	410.92	±	29.36	493.64	±	11.43
At3g17690	ATCNGC19, CNGC19, cyclic nucleotide gated channel 19	CYCLIC NUCLEOTIDE GATED CHANNEL 19 (CNGC19)	8.69	±	8.84	225.95	±	5.21	16.68	±	5.21	566.43	±	45.69
			Normalized expression
			Wild type						tga256
Locus	Gene model Description	Gene Symbol	C			UV-B			C			UV-B
	Cluster 4
At2g26610	Transducin family protein / WD-40 repeat family protein		5.55e-17	±	7.54807e-33	1.68	±	1.09	1.11	±	1.09	7.42	±	1.4
At5g39710	EMB2745, Tetratricopeptide repeat (TPR)-like superfamily protein	EMBRYO DEFECTIVE 2745 (EMB2745)	131.08	±	8.46	158.5	±	2.48	83.2	±	2.48	133.32	±	5.76
At5g25540	CID6, CTC-interacting domain 6	CTC-INTERACTING DOMAIN 6 (CID6)	528.43	±	27.84	607.09	±	44.33	538.09	±	44.33	826.02	±	54.58
At4g11340	Disease resistance protein (TIR-NBS-LRR class) family		5.55e-17	±	7.54807e-33	2.72	±	0.54	0.32	±	0.54	8.78	±	2.95
At1g21525	pseudogene of unknown protein		8.5	±	13.34	19.74	±	4.97	8.34	±	4.97	170.18	±	36.56
AtMg00120	ORF143, hypothetical protein	(ORF143)	0.26	±	0.45	5.55e-17	±	1.28	1.48	±	1.28	5.26	±	1.32
At3g14590	NTMC2T6.2, NTMC2TYPE6.2, Calcium-dependent lipid-binding (CaLB domain) family protein	(NTMC2T6.2)	131.55	±	17.2	157.3	±	10.18	90.45	±	10.18	188.71	±	15.5
At3g51320	Pentatricopeptide repeat (PPR) superfamily protein		126.96	±	2.98	122.11	±	2.87	76.23	±	2.87	107.17	±	7.21
At4g01560	MEE49, Ribosomal RNA processing Brix domain protein	MATERNAL EFFECT EMBRYO ARREST 49 (MEE49)	560.79	±	23.16	953.8	±	18.16	338.74	±	18.16	764.4	±	47.88
At4g21840	ATMSRB8, MSRB8, methionine sulfoxide reductase B8	METHIONINE SULFOXIDE REDUCTASE B8 (MSRB8)	12.77	±	18.13	61.18	±	14.91	30.08	±	14.91	374.61	±	76.37
	Cluster 5
At3g27960	Tetratricopeptide repeat (TPR)-like superfamily protein		303.23	±	36.64	103.45	±	33.01	161.23	±	33.01	93.01	±	7.31
At3g13420	Unknown protein		50.27	±	6.06	27.86	±	5.37	32.25	±	5.37	37.83	±	1.27
At3g09250	Nuclear transport factor 2 (NTF2) family protein		1360.35	±	32.99	868.7	±	43.81	584.71	±	43.81	501.65	±	51.78
At5g01330	PDC3, pyruvate decarboxylase-3	PYRUVATE DECARBOXYLASE-3 (PDC3)	63.05	±	8.38	5.78	±	6.97	32.86	±	6.97	13.72	±	9.28
At4g11780	Unknown protein	TON1 RECRUITING MOTIF 1 (TRM1)	40.13	±	3.57	4.65	±	2.18	18.25	±	2.18	5.86	±	4.93
At2g22180	hydroxyproline-rich glycoprotein family protein		0.9	±	0.4	5.55e-17	±	7.54807e-33	5.55e-17	±	7.54807e-33	5.55e-17	±	7.54807e-33
At1g62500	Bifunctional inhibitor/lipid-transfer protein/seed storage 2S albumin superfamily protein		749.99	±	78.48	231.67	±	58.83	399.31	±	58.83	213.77	±	17.38
			Normalized expression
			Wild type						tga256
Locus	Gene model Description	Gene Symbol	C			UV-B			C			UV-B
	Cluster 5
At5g23990	ATFRO5, FRO5, ferric reduction oxidase 5	FERRIC REDUCTION OXIDASE 5 (FRO5)	125.13	±	36.91	22.01	±	7.44	29.72	±	7.44	6.92	±	2.2
At1g53935	Unknown protein		2.55	±	1.22	5.55e-17	±	7.54807e-33	5.55e-17	±	7.54807e-33	5.55e-17	±	7.54807e-33
At3g21340	Leucine-rich repeat protein kinase family protein		31.04	±	4.08	10.55	±	0.66	6.02	±	0.66	0.8	±	1.29
At2g37840	Protein kinase superfamily protein		418.48	±	4.35	286.94	±	11.64	476.07	±	11.64	399.27	±	18.36
At3g27884	other RNA		36.9	±	5.77	4.82	±	2.48	9.82	±	2.48	6.57	±	1.38
At3g24310	ATMYB71, MYB305, myb domain protein 305	MYB35	11.08	±	3.12	2.75	±	1.86	1.08	±	1.86	2.2	±	2.59
At3g32030	Terpenoid cyclases/Protein prenyltransferases superfamily protein		41.48	±	13.1	5.5	±	1.17	1.38	±	1.17	4.34	±	1.14
At4g04745	Unknown protein		64.42	±	15.24	4.35	±	3.44	24.92	±	3.44	2.07	±	3.37
At2g31970	ATRAD50, RAD50, DNA repair-recombination protein (RAD50)	(RAD5)	453.02	±	5.38	381.07	±	16.99	361.77	±	16.99	375.47	±	25.6
At4g12330	CYP706A7, cytochrome P450, family 706, subfamily A, polypeptide 7	CYP76A7	90.01	±	26.56	32.77	±	2.98	7.99	±	2.98	9.2	±	2.78
At5g60660	PIP2;4, PIP2F, plasma membrane intrinsic protein 2;4	PLASMA MEMBRANE INTRINSIC PROTEIN 2;4 (PIP2;4)	279.17	±	6.32	58.81	±	29.48	152.56	±	29.48	70.72	±	8.25
At1g03010	Phototropic-responsive NPH3 family protein		48.37	±	13.85	9.92	±	2.95	12.94	±	2.95	12.14	±	1.79
At4g33880	RSL2, ROOT HAIR DEFECTIVE 6-LIKE 2	ROOT HAIR DEFECTIVE 6-LIKE 2 (RSL2)	62.73	±	13.37	2.62	±	2.9	12.93	±	2.9	1.27	±	1.18
At1g61950	CPK19, calcium-dependent protein kinase 19	CALCIUM-DEPENDENT PROTEIN KINASE 19 (CPK19)	23.17	±	2.09	3.08	±	3.3	4.8	±	3.3	5.55e-17	±	7.54807e-33
At1g12070	Immunoglobulin E-set superfamily protein		7.24	±	0.75	0.97	±	0.83	3.56	±	0.83	0.87	±	0.71
At5g65440	Unknown protein		721.81	±	33.71	434.23	±	17.87	717.66	±	17.87	527.93	±	16.41
At5g18460	Protein of Unknown Function (DUF239)		394.4	±	36.93	96.06	±	17.41	298.33	±	17.41	127.57	±	3.57
At1g74660	MIF1, mini zinc finger 1	MINI ZINC FINGER 1 (MIF1)	59.68	±	6.24	14.58	±	12.47	46.67	±	12.47	24.82	±	2.22
At4g20210	Terpenoid cyclases/Protein prenyltransferases superfamily protein		15.08	±	3.99	1.06	±	2.2	4.87	±	2.2	1.66	±	2.7
At4g26220	S-adenosyl-L-methionine-dependent methyltransferases superfamily protein		137.34	±	18.75	78.76	±	10.38	39.98	±	10.38	52.98	±	13.11
At5g57650	eukaryotic translation initiation factor-related		1.14	±	0.44	5.55e-17	±	7.54807e-33	5.55e-17	±	7.54807e-33	5.55e-17	±	7.54807e-33
			Normalized expression
			Wild type						tga256
Locus	Gene model Description	Gene Symbol	C			UV-B			C			UV-B
	Cluster 5
At5g28913	SADHU4-1, transposable element gene	SADHU NON-CODING RETROTRANSPOSON 4-1 (SADHU4-1)	97.15	±	10.92	32.27	±	9.03	106.93	±	9.03	62.12	±	7.03
At5g06200	Uncharacterised protein family (UPF0497)	CASPARIAN STRIP MEMBRANE DOMAIN PROTEIN 4 (CASP4)	42.09	±	3.58	5.24	±	3.51	9.24	±	3.51	4.34	±	3.75
At5g65800	ACS5, ATACS5, CIN5, ETO2, ACC synthase 5	ACC SYNTHASE 5 (ACS5)	25.73	±	2.55	0.71	±	0.44	15.56	±	0.44	5.55e-17	±	7.54807e-33
At3g01260	Galactose mutarotase-like superfamily protein		174.06	±	39.49	15.55	±	11.42	45.42	±	11.42	5.15	±	5.07
At1g72510	Protein of unknown function (DUF1677)		654.3	±	59.69	194.41	±	47.06	459.62	±	47.06	228	±	13.16
At5g56540	AGP14, ATAGP14, arabinogalactan protein 14	ARABINOGALACTAN PROTEIN 14 (AGP14)	204.84	±	34.73	57.06	±	2.41	84.71	±	2.41	45.64	±	7.68
At2g17440	PIRL5, plant intracellular ras group-related LRR 5	PLANT INTRACELLULAR RAS GROUP-RELATED LRR 5 (PIRL5)	614.1	±	59	425.92	±	24.65	549.1	±	24.65	551.91	±	53.93
At1g77530	O-methyltransferase family protein		68.98	±	6.96	16.34	±	1.69	7.49	±	1.69	2.52	±	2.36
At5g24100	Leucine-rich repeat protein kinase family protein		80.44	±	7.02	4.79	±	8.73	24.95	±	8.73	4.77	±	1.63
At1g08590	Leucine-rich receptor-like protein kinase family protein		388.6	±	17.1	106.63	±	25.09	236.27	±	25.09	110.76	±	8.27
At5g67620	Unknown protein		30.89	±	3.52	6.59	±	0.97	10.28	±	0.97	4.34	±	3.75
At3g12977	NAC (No Apical Meristem) domain transcriptional regulator superfamily protein		60.62	±	7.43	9.33	±	3.02	19.18	±	3.02	5.08	±	4.58
At2g47530	Pollen Ole e 1 allergen and extensin family protein		35.17	±	2.18	10.03	±	0.1	4.59	±	0.1	3.03	±	1.73
At2g31310	LBD14, LOB domain-containing protein 14	LOB DOMAIN-CONTAINING PROTEIN 14 (LBD14)	7.93	±	1.31	1.66	±	1.24	0.72	±	1.24	0.8	±	1.29
At2g42850	CYP718, cytochrome P450, family 718	CYP718	64.15	±	5.78	7.15	±	3.26	15.39	±	3.26	2.52	±	2.36
At1g05530	UGT2, UGT75B2, UDP-glucosyl transferase 75B2	UGT75B2	33.91	±	3.57	6.23	±	2.84	13.51	±	2.84	4.3	±	2.41
At5g65390	AGP7, arabinogalactan protein 7	ARABINOGALACTAN PROTEIN 7 (AGP7)	746.55	±	89.83	49	±	27.82	504.14	±	27.82	64.54	±	16.4
At3g56470	F-box family protein		112.34	±	3.73	64.51	±	8.95	106.15	±	8.95	90.51	±	4.03
At4g25250	Plant invertase/pectin methylesterase inhibitor superfamily protein		49.04	±	10.57	0.71	±	2.79	5.73	±	2.79	5.55e-17	±	7.54807e-33
			Normalized expression
			Wild type						tga256
Locus	Gene model Description	Gene Symbol	C			UV-B			C			UV-B
	Cluster 5
At1g06710	Tetratricopeptide repeat (TPR)-like superfamily protein		149.42	±	12.88	114.09	±	17.44	79.09	±	17.44	103.35	±	8.04
At5g52790	CBS domain-containing protein with a domain of unknown function (DUF21)		217.13	±	45.02	51.13	±	18.95	33.73	±	18.95	46.96	±	5.29
At1g21740	Protein of unknown function (DUF630 and DUF632)		175.48	±	6.76	85.73	±	4.73	144.38	±	4.73	130.77	±	24.85
At4g20325	Unknown		120.46	±	13.98	88.27	±	1.73	72.71	±	1.73	84.66	±	11.3
At3g22240	Unknown protein		469.92	±	41.17	175.89	±	60.85	279.31	±	60.85	196.9	±	19.77
At3g07490	AGD11, ARF-GAP domain 11	ARF-GAP DOMAIN 11 (AGD11)	20.73	±	4.78	1.66	±	1.86	1.08	±	1.86	0.87	±	1.42
At1g74830	Protein of unknown function, DUF593		27.98	±	9.56	3.7	±	2.2	4.87	±	2.2	4.4	±	1.56
At1g62440	LRX2, leucine-rich repeat/extensin 2	LEUCINE-RICH REPEAT/EXTENSIN 2 (LRX2)	208.14	±	23.05	34.32	±	40.91	124.15	±	40.91	54.23	±	6.3
At5g46890	Bifunctional inhibitor/lipid-transfer protein/seed storage 2S albumin superfamily protein		457.01	±	74.45	25.28	±	41.89	132.56	±	41.89	25.82	±	7.66
At4g37160	sks15, SKU5 similar 15	SKU5 SIMILAR 15 (sks15)	160.15	±	12.57	31.9	±	6.61	76.28	±	6.61	28.56	±	6.59
At1g79320	AtMC6, MC6, metacaspase 6	METACASPASE 6 (MC6)	43.3	±	2.87	10.3	±	4.73	14.96	±	4.73	9.94	±	3.91
At3g50710	F-box/RNI-like/FBD-like domains-containing protein		6.33	±	1.59	0.31	±	7.54807e-33	5.55e-17	±	7.54807e-33	0.42	±	0.68
At3g18170	Glycosyltransferase family 61 protein		128.41	±	13.73	20.19	±	17.73	84.81	±	17.73	29.52	±	6.83
At2g31085	CLE6, CLAVATA3/ESR-RELATED 6	CLAVATA3/ESR-RELATED 6 (CLE6)	21.43	±	4.43	3.92	±	1.21	3.49	±	1.21	5.55e-17	±	7.54807e-33
At5g26080	proline-rich family protein		38.47	±	1.01	1.43	±	6.56	12.75	±	6.56	2.5	±	2.25
At3g59680	Unknown protein		86.31	±	7.23	20.85	±	7.69	54.93	±	7.69	25.27	±	1.93
At4g20230	Terpenoid cyclases/Protein prenyltransferases superfamily protein		52	±	14.76	5.91	±	3.09	7.48	±	3.09	5.55e-17	±	7.54807e-33
At3g45700	Major facilitator superfamily protein		93.07	±	22.59	7.76	±	11.8	28.75	±	11.8	3.92	±	1.07
At4g12080	AHL1, ATAHL1, AT-hook motif nuclear-localized protein 1	AT-HOOK MOTIF NUCLEAR-LOCALIZED PROTEIN 1 (AHL1)	284.36	±	29.87	90.59	±	26.9	254.86	±	26.9	152.03	±	16.33
At4g11320	Papain family cysteine protease		6658.86	±	835.21	1688.22	±	290.94	746.41	±	290.94	637.71	±	116.17
At5g36270	pseudogene of dehydroascorbate reductase		18.38	±	4.08	2.5	±	1.64	0.97	±	1.64	0.83	±	1.35
At1g06120	Fatty acid desaturase family protein		29.83	±	5.8	2.61	±	4.82	10.91	±	4.82	2.16	±	1.91
			Normalized expression
			Wild type						tga256
Locus	Gene model Description	Gene Symbol	C			UV-B			C			UV-B
	Cluster 5
At1g61050	alpha 1,4-glycosyltransferase family protein		70.17	±	4.82	13.83	±	7.96	19.03	±	7.96	3.47	±	1.14
At2g20520	FLA6, FASCICLIN-like arabinogalactan 6	FASCICLIN-LIKE ARABINOGALACTAN 6 (FLA6)	87.46	±	20.84	3.05	±	4.36	48.28	±	4.36	6.5	±	1.66
At1g10130	ATECA3, ECA3, endoplasmic reticulum-type calcium-transporting ATPase 3	ENDOPLASMIC RETICULUM-TYPE CALCIUM-TRANSPORTING ATPASE 3 (ECA3)	795.7	±	17.56	566.45	±	20.83	915.03	±	20.83	765.64	±	14.43
At5g65170	VQ motif-containing protein		82.01	±	13.95	57.21	±	7.3	30.31	±	7.3	51.12	±	7.92
At3g29780	RALFL27, ralf-like 27	RALF-LIKE 27 (RALFL27)	54.72	±	5.46	6.85	±	3.8	7.95	±	3.8	1.31	±	1.2
At4g29180	RHS16, root hair specific 16	ROOT HAIR SPECIFIC 16 (RHS16)	154.86	±	12.58	25.59	±	5.77	23.59	±	5.77	20.91	±	3.15
At5g65470	O-fucosyltransferase family protein		599.2	±	25.02	388.22	±	36.99	465.71	±	36.99	405.72	±	33.33
At1g11670	MATE efflux family protein		391.83	±	15.5	243.84	±	12.91	248.3	±	12.91	234.07	±	30.05
At2g31540	GDSL-like Lipase/Acylhydrolase superfamily protein		13.02	±	6.05	0.63	±	7.54807e-33	5.55e-17	±	7.54807e-33	0.83	±	1.35
At1g73020	Unknown protein		195.64	±	33.27	87.17	±	18.22	168.17	±	18.22	161.85	±	12.67
At5g50790	Nodulin MtN3 family protein	(SWEET1)	54.94	±	11.77	14.78	±	2.5	1.46	±	2.5	2.15	±	3.54
At5g62310	IRE, AGC (cAMP-dependent, cGMP-dependent and protein kinase C) kinase family protein	INCOMPLETE ROOT HAIR ELONGATION (IRE)	51.21	±	4.95	12.75	±	3.35	24.12	±	3.35	19.2	±	4.76
At5g54260	ATMRE11, MRE11, DNA repair and meiosis protein (Mre11)	MEIOTIC RECOMBINATION 11 (MRE11)	146.58	±	16.93	67.03	±	11.74	112.75	±	11.74	95.88	±	9.62
At3g50640	Unknown protein		93.17	±	19.02	14.54	±	2.57	36.63	±	2.57	7.47	±	2.24
At3g32040	Terpenoid synthases superfamily protein		30.95	±	7.92	4.71	±	1.11	3.52	±	1.11	1.72	±	1.41
At1g55290	2-oxoglutarate (2OG) and Fe(II)-dependent oxygenase superfamily protein		21.47	±	3.81	2.69	±	1.84	3.59	±	1.84	2.52	±	2.36
At5g24313	Unknown protein		35.07	±	5.74	2.48	±	4.67	10.13	±	4.67	5.55e-17	±	7.54807e-33
At2g28990	Leucine-rich repeat protein kinase family protein		59.25	±	4.59	20.77	±	7.07	20.39	±	7.07	11.72	±	1.49
At1g66950	ATPDR11, PDR11, pleiotropic drug resistance 11	ATP-BINDING CASSETTE G39 (ABCG39)	17.34	±	3.7	4.07	±	4.21	15.33	±	4.21	13.47	±	0.99
			Normalized expression
			Wild type						tga256
Locus	Gene model Description	Gene Symbol	C			UV-B			C			UV-B
	Cluster 5
At1g14220	Ribonuclease T2 family protein		33.6	±	6.15	2.34	±	2.76	2.58	±	2.76	5.55e-17	±	7.54807e-33
At4g22230	Arabidopsis defensin-like protein		23.05	±	3.37	4.44	±	3.73	6.19	±	3.73	0.87	±	1.42
At2g01520	MLP328, MLP-like protein 328	MLP-LIKE PROTEIN 328 (MLP328)	1971.1	±	295.21	434.64	±	21.02	19.24	±	21.02	19.91	±	15.15
At3g30875	pseudogene, putative multidrug resistance protein		96.28	±	17.82	16.66	±	3.95	27	±	3.95	7.37	±	1.36
At1g64210	Leucine-rich repeat protein kinase family protein		34.86	±	2.58	17.48	±	5.25	7.13	±	5.25	8.27	±	1.69
At5g25810	tny, Integrase-type DNA-binding superfamily protein	TINY (tny)	113.16	±	4.35	14.34	±	2.64	65.18	±	2.64	9.97	±	2.69
At4g22666	Bifunctional inhibitor/lipid-transfer protein/seed storage 2S albumin superfamily protein		172.8	±	21.15	10.07	±	4.04	95.61	±	4.04	10.24	±	5.83
At3g25790	myb-like transcription factor family protein		77.67	±	4.77	17.86	±	4.73	11.12	±	4.73	3.33	±	2.86
At3g09240	Protein kinase protein with tetratricopeptide repeat domain		41.13	±	11.05	6.41	±	1.94	12.98	±	1.94	6.95	±	1.02
At1g23160	Auxin-responsive GH3 family protein		14.36	±	3.12	3.41	±	2.2	2.21	±	2.2	0.83	±	1.35
At4g20240	CYP71A27, cytochrome P450, family 71, subfamily A, polypeptide 27	CYP71A27	119.87	±	26.5	24.3	±	3.74	33.84	±	3.74	7.5	±	4.09
At2g14830	Regulator of Vps4 activity in the MVB pathway protein		76.6	±	5.22	44.78	±	10.28	89.95	±	10.28	76.09	±	0.79
At1g69810	ATWRKY36, WRKY36, WRKY DNA-binding protein 36	WRKY36	176.86	±	19.73	84.1	±	13.44	148.65	±	13.44	126.37	±	4.84
At1g50630	Protein of unknown function (DUF3537)		219.34	±	5.83	113.07	±	27.11	134.09	±	27.11	118.85	±	2.89
At5g57760	Unknown protein		208.44	±	37.02	14.03	±	9.11	95.83	±	9.11	11.33	±	0.33
At1g49240	ACT8, actin 8	ACTIN 8 (ACT8)	7051.71	±	116.05	2736.79	±	768.55	7977.95	±	768.55	4171.74	±	238.79
At1g31772	Defensin-like (DEFL) family protein		1.83	±	0.8	5.55e-17	±	7.54807e-33	5.55e-17	±	7.54807e-33	5.55e-17	±	7.54807e-33
At2g38320	TBL34, TRICHOME BIREFRINGENCE-LIKE 34	TRICHOME BIREFRINGENCE-LIKE 34 (TBL34)	64.72	±	6.14	24.84	±	9.05	74.71	±	9.05	55.35	±	8.29
At5g03530	ATRAB, ATRAB ALPHA, ATRAB18B, ATRABC2A, RABC2A, RAB GTPase homolog C2A	RAB GTPASE HOMOLOG C2A (RABC2A)	203.09	±	1.39	117.76	±	4.66	130.46	±	4.66	115.38	±	8.56
At2g45890	ATROPGEF4, RHS11, ROPGEF4, RHO guanyl-nucleotide exchange factor 4	RHO GUANYL-NUCLEOTIDE EXCHANGE FACTOR 4 (ROPGEF4)	83.56	±	3.22	12.21	±	5.45	40.36	±	5.45	18.59	±	4.93
			Normalized expression
			Wild type						tga256
Locus	Gene model Description	Gene Symbol	C			UV-B			C			UV-B
	Cluster 5
At4g14130	XTH15, XTR7, xyloglucan endotransglucosylase/hydrolase 15	XYLOGLUCAN ENDOTRANSGLUCOSYLASE/HYDROLASE 15 (XTH15)	1243.13	±	369.7	86.35	±	23.28	249.44	±	23.28	62.64	±	12.11
At3g50190	Plant protein of unknown function (DUF247)		31.35	±	3.05	16.21	±	3.43	24.27	±	3.43	27.07	±	4.44
At1g02575	Unknown protein		8.93	±	1.7	0.36	±	1.09	0.65	±	1.09	5.55e-17	±	7.54807e-33
At1g64480	CBL8, calcineurin B-like protein 8	CALCINEURIN B-LIKE PROTEIN 8 (CBL8)	13.9	±	7.22	0.36	±	1.09	0.65	±	1.09	5.55e-17	±	7.54807e-33
At5g26740	Protein of unknown function (DUF300)		569.98	±	40.41	351.77	±	6.08	510.59	±	6.08	380.76	±	3.94
At1g51870	protein kinase family protein		27.25	±	11.83	2.39	±	1.05	4.58	±	1.05	0.4	±	0.65
At1g70860	Polyketide cyclase/dehydrase and lipid transport superfamily protein		12.9	±	1.05	3.4	±	0.77	2.5	±	0.77	0.8	±	1.29
At3g61270	Arabidopsis thaliana protein of unknown function (DUF821)		123.15	±	16.33	25.69	±	8.57	45.49	±	8.57	20.75	±	4.22
At4g00651	Unknown		3.03	±	0.61	0.71	±	7.54807e-33	5.55e-17	±	7.54807e-33	5.55e-17	±	7.54807e-33
At5g58360	ATOFP3, OFP3, ovate family protein 3	OVATE FAMILY PROTEIN 3 (OFP3)	20.18	±	1.66	1.07	±	1.87	1.09	±	1.87	5.55e-17	±	7.54807e-33
At3g10710	RHS12, root hair specific 12	ROOT HAIR SPECIFIC 12 (RHS12)	155.22	±	10.57	14.76	±	7.88	55.94	±	7.88	14.89	±	4.22
At5g52990	SNARE-like superfamily protein		100.66	±	8.99	32.37	±	14.72	65.79	±	14.72	41.32	±	4.02
At1g58037	Cysteine/Histidine-rich C1 domain family protein		14.58	±	6.11	1.43	±	0.68	1.43	±	0.68	5.55e-17	±	7.54807e-33
At3g20880	WIP4, WIP domain protein 4	WIP DOMAIN PROTEIN 4 (WIP4)	2.09	±	0.82	5.55e-17	±	7.54807e-33	5.55e-17	±	7.54807e-33	5.55e-17	±	7.54807e-33
At3g24020	Disease resistance-responsive (dirigent-like protein) family protein		229.36	±	19.46	70.89	±	18.39	166.04	±	18.39	94.14	±	16.31
At2g45830	DTA2, downstream target of AGL15 2	DOWNSTREAM TARGET OF AGL15 2 (DTA2)	155.35	±	5.25	55.68	±	2.93	85.3	±	2.93	68.85	±	18.94
At1g11655	Unknown protein		17.74	±	3.6	5.55e-17	±	2.96	6.59	±	2.96	5.55e-17	±	7.54807e-33
At5g42690	Protein of unknown function, DUF547		83.08	±	2.37	29.66	±	8.13	42.51	±	8.13	20.44	±	0.61
At1g23030	ARM repeat superfamily protein		535.01	±	41.64	214.36	±	24.79	336.57	±	24.79	221.36	±	24.09
At2g16980	Major facilitator superfamily protein		101.62	±	8.29	12.07	±	4.37	56.39	±	4.37	10.54	±	4.66
At3g23690	basic helix-loop-helix (bHLH) DNA-binding superfamily protein		570.61	±	32.04	327.7	±	9.59	541.7	±	9.59	381.91	±	21.68
			Normalized expression
			Wild type						tga256
Locus	Gene model Description	Gene Symbol	C			UV-B			C			UV-B
	Cluster 5
At5g54790	Unknown protein		21.07	±	3.76	1.72	±	3.3	2.94	±	3.3	1.27	±	1.18
At1g69560	ATMYB105, LOF2, MYB105, myb domain protein 105	MYB DOMAIN PROTEIN 15 (MYB15)	1.6	±	0.35	5.55e-17	±	7.54807e-33	5.55e-17	±	7.54807e-33	0.4	±	0.65
At2g35585	Unknown protein		31.92	±	7.39	3.09	±	3.79	14.67	±	3.79	3.96	±	3.33
At2g18980	Peroxidase superfamily protein		387.87	±	31.97	73.27	±	1.81	173.65	±	1.81	48.16	±	3.81
At5g21130	Late embryogenesis abundant (LEA) hydroxyproline-rich glycoprotein family		10.96	±	3.48	0.34	±	2.16	2.1	±	2.16	5.55e-17	±	7.54807e-33
At4g14650	Unknown protein		44.14	±	7.62	11.64	±	5.35	11.83	±	5.35	6.53	±	1.02
At1g51260	LPAT3, lysophosphatidyl acyltransferase 3	LYSOPHOSPHATIDYL ACYLTRANSFERASE 3 (LPAT3)	8.22	±	2.68	0.63	±	7.54807e-33	5.55e-17	±	7.54807e-33	1.6	±	2.58
At3g13840	GRAS family transcription factor		27.8	±	8.14	4.52	±	0.91	4.62	±	0.91	5.55e-17	±	7.54807e-33
At5g66280	GMD1, GDP-D-mannose 4,6-dehydratase 1	GDP-D-MANNOSE 4,6-DEHYDRATASE 1 (GMD1)	384.67	±	22.91	111.87	±	32.83	302.69	±	32.83	162.02	±	40.29
At4g35160	O-methyltransferase family protein		207.64	±	29.77	83.53	±	0.72	21.91	±	0.72	24.81	±	8.56
At1g63450	RHS8, root hair specific 8	ROOT HAIR SPECIFIC 8 (RHS8)	56.73	±	7.74	7.57	±	4.26	12.15	±	4.26	7.72	±	3.8
At2g43050	ATPMEPCRD, Plant invertase/pectin methylesterase inhibitor superfamily	(ATPMEPCRD)	67.9	±	11.17	16.4	±	0.58	28.57	±	0.58	7.77	±	2.62
At5g22500	FAR1, fatty acid reductase 1	FATTY ACID REDUCTASE 1 (FAR1)	611.43	±	57.42	249.49	±	62.47	235.07	±	62.47	218.41	±	17.83
At1g33800	Protein of unknown function (DUF579)		267.74	±	26.81	143.16	±	11.63	162.17	±	11.63	165.96	±	18.59
At1g30750	Unknown protein		141.08	±	7.41	39.96	±	9.67	84.31	±	9.67	35.47	±	5.97
At4g08950	EXO, Phosphate-responsive 1 family protein	EXORDIUM (EXO)	865.82	±	244.1	222.15	±	34.38	443.15	±	34.38	387.78	±	77.41
At3g19320	Leucine-rich repeat (LRR) family protein		26.45	±	6.73	5.91	±	0.66	4.22	±	0.66	3.46	±	3.61
At1g08592	Potential natural antisense gene, locus overlaps with AT1G08590		343.89	±	6.82	99.11	±	21.55	220.64	±	21.55	103.72	±	5.1
At3g60280	UCC3, uclacyanin 3	UCLACYANIN 3 (UCC3)	55.02	±	7.29	1.7	±	2.79	19.64	±	2.79	0.83	±	1.35
At4g31910	HXXXD-type acyl-transferase family protein		378.16	±	67.45	16.1	±	31.1	143.28	±	31.1	32	±	7.38
At1g18075	MIR159, MIR159B, MIR159/MIR159B; miRNA	MICRORNA159B (MIR159B)	41.15	±	5.03	21.06	±	0.96	30.7	±	0.96	28.44	±	5.3
			Normalized expression
			Wild type						tga256
Locus	Gene model Description	Gene Symbol	C			UV-B			C			UV-B
	Cluster 5
At3g63470	scpl40, serine carboxypeptidase-like 40	SERINE CARBOXYPEPTIDASE-LIKE 4 (scpl4)	110.08	±	7.44	29.1	±	14.85	50.5	±	14.85	29.53	±	1.89
At5g57530	AtXTH12, XTH12, xyloglucan endotransglucosylase/hydrolase 12	XYLOGLUCAN ENDOTRANSGLUCOSYLASE/HYDROLASE 12 (XTH12)	123.85	±	7.95	12.55	±	9.69	40.9	±	9.69	11.24	±	3.39
At5g14180	MPL1, Myzus persicae-induced lipase 1	MYZUS PERSICAE-INDUCED LIPASE 1 (MPL1)	64.2	±	6.94	8.12	±	10.14	9.5	±	10.14	9.64	±	13.9
At4g39350	ATCESA2, ATH-A, CESA2, cellulose synthase A2	CELLULOSE SYNTHASE A2 (CESA2)	2165.47	±	160.18	1105.21	±	144.13	1456.2	±	144.13	970.57	±	43.93
At3g45110	Unknown protein		0.9	±	0.4	5.55e-17	±	7.54807e-33	5.55e-17	±	7.54807e-33	5.55e-17	±	7.54807e-33
At5g56320	ATEXP14, ATEXPA14, ATHEXP ALPHA 1.5, EXP14, EXPA14, expansin A14	EXPANSIN A14 (EXPA14)	218.19	±	2.59	24.51	±	8.48	109.98	±	8.48	31.77	±	1.7
At3g59850	Pectin lyase-like superfamily protein		22.66	±	2.91	2.73	±	4.3	9.36	±	4.3	3.53	±	1.99
At4g30420	nodulin MtN21 /EamA-like transporter family protein		22.71	±	1.44	6.46	±	2.54	8.75	±	2.54	3.89	±	2.2
At5g15290	Uncharacterised protein family (UPF0497)	CASPARIAN STRIP MEMBRANE DOMAIN PROTEIN 5 (CASP5)	13.83	±	5.31	0.71	±	1.94	1.67	±	1.94	5.55e-17	±	7.54807e-33
At3g55230	Disease resistance-responsive (dirigent-like protein) family protein		409.81	±	28.59	81.92	±	28.65	272.46	±	28.65	112.55	±	2.66
At3g51770	ATEOL1, ETO1, tetratricopeptide repeat (TPR)-containing protein	ETHYLENE OVERPRODUCER 1 (ETO1)	532.02	±	25.56	422.44	±	30.1	537.19	±	30.1	542.98	±	28.88
At5g42840	Cysteine/Histidine-rich C1 domain family protein		38.42	±	9.42	8.37	±	2.95	7.86	±	2.95	3.08	±	0.85
At3g52900	Family of unknown function (DUF662)		105.15	±	15.97	42.77	±	2.58	82.79	±	2.58	68.41	±	10.59
At2g04090	MATE efflux family protein		27.2	±	2.91	2.67	±	1.41	8.19	±	1.41	0.89	±	0.73
At1g54450	Calcium-binding EF-hand family protein		73.96	±	9.59	35.35	±	2.23	50.96	±	2.23	42.13	±	9.33
At1g05660	Pectin lyase-like superfamily protein		61.32	±	7.75	3.11	±	3.95	12.63	±	3.95	2.18	±	1.33
At2g04800	Unknown protein		80.64	±	13.21	22.9	±	8.67	17.26	±	8.67	9.9	±	3.58
At5g40730	AGP24, ATAGP24, arabinogalactan protein 24	ARABINOGALACTAN PROTEIN 24 (AGP24)	573.05	±	121.29	89.05	±	20.96	293.99	±	20.96	116.45	±	27.28
			Normalized expression
			Wild type						tga256
Locus	Gene model Description	Gene Symbol	C			UV-B			C			UV-B
	Cluster 5
At5g46370	ATKCO2, ATTPK2, KCO2, Ca2+ activated outward rectifying K+ channel 2	CA2+ ACTIVATED OUTWARD RECTIFYING K+ CHANNEL 2 (KCO2)	9.08	±	2.69	5.55e-17	±	1.25	0.73	±	1.25	0.87	±	1.42
At4g28530	anac074, NAC074, NAC domain containing protein 74	NAC DOMAIN CONTAINING PROTEIN 74 (NAC74)	38.59	±	6.6	6.1	±	3.04	4.11	±	3.04	3.52	±	0.85
At4g22460	Bifunctional inhibitor/lipid-transfer protein/seed storage 2S albumin superfamily protein		54.31	±	18.41	18.98	±	4.07	4.79	±	4.07	7.37	±	2.1
At5g13990	ATEXO70C2, EXO70C2, exocyst subunit exo70 family protein C2	EXOCYST SUBUNIT EXO7 FAMILY PROTEIN C2 (EXO7C2)	106.62	±	3.66	32.03	±	13.36	39.45	±	13.36	28.37	±	11.99
At5g35940	Mannose-binding lectin superfamily protein		105.27	±	28.69	16.11	±	8.56	38.56	±	8.56	18.8	±	9.43
At5g65090	BST1, DER4, MRH3, DNAse I-like superfamily protein	BRISTLED 1 (BST1)	45	±	0.87	15.43	±	0.97	18.01	±	0.97	20.24	±	7.54
At1g05570	ATGSL06, ATGSL6, CALS1, GSL06, GSL6, callose synthase 1	CALLOSE SYNTHASE 1 (CALS1)	1824.39	±	144.82	871.94	±	294.2	1770.25	±	294.2	1542.04	±	119.23
At3g05150	Major facilitator superfamily protein		69.94	±	1.93	3.78	±	7.45	41.22	±	7.45	13.77	±	5.38
At2g43040	NPG1, tetratricopeptide repeat (TPR)-containing protein	NO POLLEN GERMINATION 1 (NPG1)	127.67	±	11.76	48.38	±	7.03	111.42	±	7.03	69.95	±	6.59
At1g67510	Leucine-rich repeat protein kinase family protein		228.74	±	9.79	103.55	±	24.33	232.69	±	24.33	167.76	±	14.09
At1g70885	pseudogene, similar to major latex-like protein		17.93	±	4.53	1.69	±	2.69	2.79	±	2.69	5.55e-17	±	7.54807e-33
At4g08620	SULTR1;1, sulphate transporter 1;1	SULPHATE TRANSPORTER 1;1 (SULTR1;1)	36.46	±	17.58	5.06	±	1.42	1.35	±	1.42	2.91	±	2.82
At2g18800	ATXTH21, XTH21, xyloglucan endotransglucosylase/hydrolase 21	XYLOGLUCAN ENDOTRANSGLUCOSYLASE/HYDROLASE 21 (XTH21)	48.95	±	13.79	5.61	±	1.95	9.09	±	1.95	6.12	±	2.5
At1g64990	GTG1, GPCR-type G protein 1	GPCR-TYPE G PROTEIN 1 (GTG1)	450.14	±	25.18	321.72	±	25.01	380.32	±	25.01	405.72	±	35.55
At1g60450	AtGolS7, GolS7, galactinol synthase 7	GALACTINOL SYNTHASE 7 (GolS7)	2.32	±	0.89	5.55e-17	±	7.54807e-33	5.55e-17	±	7.54807e-33	5.55e-17	±	7.54807e-33
			Normalized expression
			Wild type						tga256
Locus	Gene model Description	Gene Symbol	C			UV-B			C			UV-B
	Cluster 5
At5g49270	COBL9, DER9, MRH4, SHV2, COBRA-like extracellular glycosyl-phosphatidyl inositol-anchored protein family	SHAVEN 2 (SHV2)	172.14	±	27.1	11.29	±	12.42	72.7	±	12.42	13.68	±	6.59
At5g03310	SAUR-like auxin-responsive protein family		17.71	±	5.64	1.02	±	1.47	1.71	±	1.47	5.55e-17	±	7.54807e-33
At4g36240	GATA7, GATA transcription factor 7	GATA TRANSCRIPTION FACTOR 7 (GATA7)	67.56	±	9.88	13.76	±	1.83	29.74	±	1.83	10.92	±	2.07
At4g34880	Amidase family protein		30.32	±	3.09	20.69	±	2.61	4.84	±	2.61	12.96	±	3.54
At3g07070	Protein kinase superfamily protein		93.88	±	3.36	9.35	±	6.01	45.57	±	6.01	4.78	±	2.77
At5g57770	Plant protein of unknown function (DUF828) with plant pleckstrin homology-like region		221.9	±	39.89	25.36	±	7.64	96.19	±	7.64	17.21	±	5.55
At3g59370	Vacuolar calcium-binding protein-related		104.75	±	27.43	6.49	±	4.07	37.63	±	4.07	3.5	±	1.34
At5g41080	PLC-like phosphodiesterases superfamily protein	GLYCEROPHOSPHODIESTER PHOSPHODIESTERASE 2 (GDPD2)	274.86	±	80.73	111.53	±	33.57	209.39	±	33.57	193.63	±	11.67
At4g32790	Exostosin family protein		149.27	±	4.23	72.86	±	15.57	89.84	±	15.57	83.33	±	14.79
At2g24800	Peroxidase superfamily protein		4.44	±	0.63	5.55e-17	±	1.28	1.48	±	1.28	0.44	±	0.72

## Sheet: GO terms
Table S2.2. Gene Ontology (GO) term-enrichment analysis detail
GO type	Description	GO-ID	p-value	Observed Frequency	Expected Frequency	Genes in test set
Cluster 1
Molecular Function	glutathione transferase activity	GO:0004364	5.37e-05	5 out of 72 genes, 6.9%	48 out of 25291 genes, 0.2%	AT2G29480|AT1G17180|AT1G17170|AT2G29490|AT1G78340
Molecular Function	UDP-glucosyltransferase activity	GO:0035251	0.0007	5 out of 72 genes, 6.9%	97 out of 25291 genes, 0.4%	AT5G17030|AT2G15490|AT4G34138|AT4G34135|AT1G05560
Molecular Function	oxidoreductase activity	GO:0016491	0.0012	14 out of 72 genes, 19.4%	1460 out of 25291 genes, 5.8%	AT5G40610|AT1G64940|AT3G09640|AT3G04000|AT4G02940|AT5G22140|AT4G15760|AT2G46950|AT1G76690|AT4G13180|AT4G20840|AT1G60750|AT1G04380|AT5G16980
Molecular Function	glucosyltransferase activity	GO:0046527	0.0012	5 out of 72 genes, 6.9%	143 out of 25291 genes, 0.6%	AT4G34135|AT1G05560|AT5G17030|AT2G15490|AT4G34138
Biological Process	toxin metabolic process	GO:0009404	2.22e-05	5 out of 66 genes, 7.6%	46 out of 24961 genes, 0.2%	AT2G29480|AT1G17180|AT1G17170|AT2G29490|AT1G78340
Biological Process	toxin catabolic process	GO:0009407	2.22e-05	5 out of 66 genes, 7.6%	46 out of 24961 genes, 0.2%	AT2G29480|AT1G17180|AT1G17170|AT2G29490|AT1G78340
Cluster 2
Biological Process	photosynthesis, light reaction	GO:0019684	0.000884	4 out of 122 genes, 3.3%	16 out of 24961 genes, 0.1%	AT5G52100|AT5G66570|AT4G12800|AT1G06680
Cluster 3
Molecular Function	transferase activity	GO:0016740	0.02	24 out of 102 genes, 23.5%	2768 out of 25291 genes, 10.9%	AT3G17420|AT3G13380|AT1G30640|AT1G21110|AT1G02930|AT4G27290|AT5G38990|AT3G08870|AT1G73880|AT1G79680|AT1G73500|AT1G76040|AT2G32020|AT1G11330|AT2G11520|AT1G02920|AT3G55950|AT4G02410|AT1G79500|AT1G12640|AT4G23180|AT5G65240|AT5G42830|AT3G26850
Biological Process	response to chitin	GO:0010200	8.73e-06	8 out of 90 genes, 8.9%	127 out of 24961 genes, 0.5%	AT5G59820|AT5G27420|AT3G23230|AT5G56960|AT1G71520|AT3G11840|AT1G27730|AT2G37430
Biological Process	protein phosphorylation	GO:0006468	8.39e-05	15 out of 90 genes, 16.7%	907 out of 24961 genes, 3.6%	AT4G27290|AT4G02410|AT3G17420|AT1G73500|AT3G13380|AT1G76040|AT1G30640|AT4G23180|AT5G65240|AT1G11330|AT5G38990|AT3G08870|AT2G11520|AT1G79680|AT3G55950
Biological Process	protein modification process	GO:0006464	0.000198	17 out of 90 genes, 18.9%	1322 out of 24961 genes, 5.3%	AT3G17420|AT1G73500|AT3G13380|AT1G76040|AT1G30640|AT1G11330|AT2G11520|AT3G55950|AT4G27290|AT4G02410|AT4G23180|AT5G65240|AT5G38990|AT3G08870|AT5G15400|AT1G79680|AT3G11840
Biological Process	protein metabolic process	GO:0019538	0.000578	24 out of 90 genes, 26.7%	2644 out of 24961 genes, 10.6%	AT3G17420|AT3G11270|AT3G13380|AT3G41768|AT1G30640|AT4G27290|AT3G05350|AT5G38990|AT3G08870|AT2G34080|AT1G79680|AT3G11840|AT1G73500|AT1G76040|AT1G11330|AT2G11520|AT5G58840|AT3G55950|AT4G02410|AT4G23180|AT5G65240|AT2G04160|AT4G15420|AT5G15400
Biological Process	response to wounding	GO:0009611	0.00595	5 out of 90 genes, 5.6%	145 out of 24961 genes, 0.6%	AT5G59820|AT1G73500|AT2G38870|AT1G27730|AT1G20510
Biological Process	cellular protein metabolic process	GO:0044267	0.0079	18 out of 90 genes, 20%	2041 out of 24961 genes, 8.2%	AT3G17420|AT1G73500|AT3G13380|AT1G76040|AT3G41768|AT1G30640|AT1G11330|AT2G11520|AT3G55950|AT4G27290|AT4G02410|AT4G23180|AT5G65240|AT5G38990|AT3G08870|AT5G15400|AT1G79680|AT3G11840
Cluster 5
Biological Process	cell growth	GO:0016049	0.0048	9 out of 159 genes, 5.7%	251 out of 24961 genes, 1%	AT5G65090|AT1G49240|AT5G25810|AT3G27960|AT1G03010|AT5G62310|AT4G33880|AT5G49270|AT5G56320
Biological Process	cellular developmental process	GO:0048869	0.01	10 out of 159 genes, 6.3%	378 out of 24961 genes, 1.5%	AT5G65090|AT5G22500|AT5G62310|AT4G33880|AT5G49270|AT1G62440|AT1G49240|AT3G27960|AT1G03010|AT5G56320
Biological Process	cell tip growth	GO:0009932	0.02	5 out of 159 genes, 3.1%	94 out of 24961 genes, 0.4%	AT5G65090|AT1G49240|AT3G27960|AT5G49270|AT1G03010
Biological Process	developmental growth involved in morphogenesis	GO:0060560	0.02	7 out of 159 genes, 4.4%	206 out of 24961 genes, 0.8%	AT5G65090|AT1G49240|AT3G27960|AT1G03010|AT5G62310|AT5G49270|AT5G56320
Biological Process	lipid transport	GO:0015893	0.03	4 out of 159 genes, 2.5%	65 out of 24961 genes, 0.3%	AT1G66950|AT2G16980|AT1G11670|AT2G04090
